# Supplementary material for: Construction of ceRNA Networks at Different Stages of Somatic Embryogenesis in Garlic
Source: Int J Mol Sci. 2023 Mar 10;24(6):5311. doi: 10.3390/ijms24065311 (PMC10049443; doi:10.3390/ijms24065311)
Supplement: Supplementary file 1 [file ijms-24-05311-s001.zip › Table S1.xlsx]

## Sheet: Sheet1
TableS1 Sequencing data quality of strand-specific RNA sequence
NO.	Sample	Total Raw Read (M)	Total Clean Read (M)	Total Clean Bases (Gb)	Clean Reads Q20 (%)	Clean Reads Q30 (%)	Clean Reads Ratio (%)
1	EX1	109.94	104.9	10.49	98.15	91.66	95.41
2	EX2	120.41	115.4	11.54	98.08	91.46	95.84
3	EX3	103.46	99.48	9.95	98.35	92.32	96.15
4	CA1	108.11	104.19	10.42	98.23	92.23	96.37
5	CA2	105.72	101.15	10.11	98.47	93.18	95.67
6	CA3	109.94	106.28	10.63	98.44	92.9	96.67
7	NC1	112.28	108.33	10.83	98.44	92.59	96.48
8	NC2	107.45	104.14	10.41	98.41	92.72	96.92
9	NC3	109.94	105.97	10.6	98.38	92.6	96.38
10	SE1	116.25	110.31	11.03	98.39	92.72	94.88
11	SE2	114.94	109.99	11	98.54	93.05	95.69
12	SE3	113.87	108.74	10.87	98.26	92.14	95.49
