# Supplementary material for: Construction of ceRNA Networks at Different Stages of Somatic Embryogenesis in Garlic
Source: Int J Mol Sci. 2023 Mar 10;24(6):5311. doi: 10.3390/ijms24065311 (PMC10049443; doi:10.3390/ijms24065311)
Supplement: Supplementary file 1 [file ijms-24-05311-s001.zip › Table S2.xlsx]

## Sheet: Sheet1
Table S2 Trans-acting mRNA target genes of lncRNA
Order	lncRNA name	lncRNA Length	mRNA target name	mRNA Target Length	Accessibility Energy	Hybridization Energy	Interaction Energy	BasePair
1	lncRNA100086	495	isoform_389282	1313	6.56004	-32.08	-25.52	(125-146:1167-1146)
2	lncRNA100086	495	isoform_404103	2441	12.091	-37.37	-25.279	(120-146:1162-1136)
3	lncRNA100086	495	isoform_404103	2441	2.6419	-35.35	-32.7081	(120-144:1037-1013)
4	lncRNA100086	495	isoform_404103	2441	2.7033	-37.37	-34.6667	(120-146:1019-993)
5	lncRNA100086	495	isoform_404103	2441	2.59497	-35.35	-32.755	(120-144:983-959)
6	lncRNA100086	495	isoform_404103	2441	2.71749	-37.37	-34.6525	(120-146:965-939)
7	lncRNA100086	495	isoform_404103	2441	2.65069	-37.37	-34.7193	(120-146:940-914)
8	lncRNA100086	495	isoform_404103	2441	2.49695	-34.22	-31.7231	(120-143:880-857)
9	lncRNA100086	495	isoform_404103	2441	2.79776	-37.37	-34.5722	(120-146:863-837)
10	lncRNA100086	495	isoform_404103	2441	2.65058	-37.37	-34.7194	(120-146:785-759)
11	lncRNA100086	495	isoform_427133	3438	9.10526	-31.87	-22.7647	(124-145:2374-2353)
12	lncRNA100086	495	isoform_443875	2179	10.2516	-33.99	-23.7384	(123-144:492-471)
13	lncRNA100086	495	isoform_472440	1039	8.90017	-32.29	-23.3898	(125-146:929-908)
14	lncRNA100086	495	isoform_498326	2052	2.64339	-37.37	-34.7266	(120-146:673-647)
15	lncRNA100086	495	isoform_498326	2052	2.6707	-37.37	-34.6993	(120-146:624-598)
16	lncRNA100086	495	isoform_498326	2052	2.66091	-37.37	-34.7091	(120-146:593-567)
17	lncRNA100086	495	isoform_498326	2052	2.85347	-36.16	-33.3065	(120-146:546-519)
18	lncRNA100086	495	isoform_498326	2052	2.71158	-37.37	-34.6584	(120-146:524-498)
19	lncRNA100086	495	isoform_498326	2052	5.16162	-42.38	-37.2184	(120-164:479-439)
20	lncRNA100086	495	isoform_498326	2052	2.7435	-37.37	-34.6265	(120-146:418-392)
21	lncRNA100086	495	isoform_498326	2052	2.66777	-37.37	-34.7022	(120-146:386-360)
22	lncRNA100086	495	isoform_498326	2052	2.65881	-37.37	-34.7112	(120-146:278-252)
23	lncRNA100086	495	isoform_498326	2052	2.63764	-37.37	-34.7324	(120-146:222-196)
24	lncRNA100086	495	isoform_498326	2052	2.63111	-37.37	-34.7389	(120-146:152-126)
25	lncRNA100086	495	isoform_5759	2268	10.2507	-33.99	-23.7393	(123-144:576-555)
26	lncRNA100086	495	isoform_6373	2226	10.1952	-33.99	-23.7948	(123-144:540-519)
27	lncRNA100086	495	isoform_8470	2064	10.2521	-33.99	-23.7379	(123-144:526-505)
28	lncRNA100086	495	isoform_26018	1415	6.42981	-32.08	-25.6502	(125-146:1191-1170)
29	lncRNA100086	495	isoform_269163	1877	4.61136	-32.01	-27.3986	(120-144:523-499)
30	lncRNA100086	495	isoform_290613	2093	2.70742	-37.37	-34.6626	(120-146:911-885)
31	lncRNA100086	495	isoform_290613	2093	2.7199	-37.37	-34.6501	(120-146:886-860)
32	lncRNA100086	495	isoform_290613	2093	2.69699	-37.37	-34.673	(120-146:862-836)
33	lncRNA100086	495	isoform_290613	2093	2.6436	-37.37	-34.7264	(120-146:834-808)
34	lncRNA100086	495	isoform_290613	2093	2.63301	-37.37	-34.737	(120-146:757-731)
35	lncRNA100086	495	isoform_290613	2093	2.63798	-37.37	-34.732	(120-146:651-625)
36	lncRNA100086	495	isoform_290613	2093	2.63358	-37.37	-34.7364	(120-146:585-559)
37	lncRNA100086	495	isoform_290613	2093	3.18903	-37.6	-34.411	(120-148:482-454)
38	lncRNA100086	495	isoform_290613	2093	3.23214	-37.37	-34.1379	(120-146:462-436)
39	lncRNA100086	495	isoform_299782	1043	15.74	-41.22	-25.48	(112-152:888-838)
40	lncRNA100086	495	isoform_162987	1398	11.8038	-34.17	-22.3662	(121-149:1348-1324)
41	lncRNA100086	495	isoform_168902	950	14.4374	-34.88	-20.4426	(119-145:833-806)
42	lncRNA100086	495	isoform_197160	804	15.7547	-41.22	-25.4653	(112-152:626-576)
43	lncRNA100086	495	isoform_203868	694	10.2685	-33.99	-23.7215	(123-144:525-504)
44	lncRNA100086	495	isoform_211854	2479	35.8729	-121.6	-85.7271	(4-101:505-408)
45	lncRNA100100	492	isoform_434214	2590	120.237	-459.98	-339.743	(4-390:2571-2185)
46	lncRNA100904	486	isoform_249779	1967	63.3415	-181.38	-118.038	(242-300:1747-1687)
47	lncRNA101058	482	isoform_242131	2753	179.518	-547.71	-368.192	(48-282:520-285)
48	lncRNA101058	482	isoform_287297	2865	192.377	-597.39	-405.013	(0-462:567-105)
49	lncRNA101321	471	isoform_459743	3237	128	-416.33	-288.33	(5-343:1343-1005)
50	lncRNA101321	471	isoform_215901	3225	139.326	-449.2	-309.874	(1-369:1060-692)
51	lncRNA101321	471	isoform_182137	2962	87.996	-255.98	-167.984	(1-196:1803-1608)
52	lncRNA101321	471	isoform_205731	6216	150.916	-492.32	-341.404	(1-406:2044-1639)
53	lncRNA102151	591	isoform_3829	2496	36.1064	-45.26	-9.15362	(4-38:1582-1547)
54	lncRNA102200	330	isoform_337730	4354	76.781	-275.02	-198.239	(0-65:3874-3809)
55	lncRNA102200	330	isoform_349921	2984	97.6426	-363.7	-266.057	(0-294:383-89)
56	lncRNA102200	330	isoform_402590	1935	51.2669	-195.69	-144.423	(0-146:177-31)
57	lncRNA102200	330	isoform_410102	2734	103.68	-404.58	-300.9	(0-329:2259-1929)
58	lncRNA102200	330	isoform_259640	5553	103.569	-370.29	-266.721	(1-328:4419-4091)
59	lncRNA102200	330	isoform_300143	2792	100.683	-377.45	-276.767	(0-302:819-517)
60	lncRNA102200	330	isoform_315563	6755	93.7111	-345.53	-251.819	(0-280:1247-967)
61	lncRNA102200	330	isoform_155802	2635	95.6777	-371.09	-275.412	(0-302:395-93)
62	lncRNA102324	493	isoform_485194	1632	15.8114	-34.86	-19.0486	(124-154:1258-1232)
63	lncRNA102324	493	isoform_486865	1557	16.0337	-34.86	-18.8263	(124-156:1062-1034)
64	lncRNA102324	493	isoform_495703	2763	79.5348	-266.59	-187.055	(127-343:1513-1297)
65	lncRNA102324	493	isoform_74282	700	75.3876	-287.23	-211.842	(0-237:262-15)
66	lncRNA102324	493	isoform_222861	1605	15.7963	-34.86	-19.0637	(124-154:1150-1124)
67	lncRNA102324	493	isoform_260817	2617	74.1973	-266.59	-192.393	(127-343:453-237)
68	lncRNA102324	493	isoform_314667	3602	77.6112	-266.59	-188.979	(127-343:2181-1965)
69	lncRNA102324	493	isoform_320187	2831	107.499	-427.56	-320.061	(0-348:562-212)
70	lncRNA102324	493	isoform_203496	2329	74.1971	-266.59	-192.393	(127-343:1531-1315)
71	lncRNA102530	482	isoform_396656	3777	159.926	-535.83	-375.904	(26-457:1193-761)
72	lncRNA102530	482	isoform_396656	3777	23.6112	-51.51	-27.8988	(0-32:1185-1153)
73	lncRNA102530	482	isoform_396817	2093	114.4	-390.77	-276.37	(26-316:544-252)
74	lncRNA102530	482	isoform_396817	2093	21.676	-51.51	-29.834	(0-32:536-504)
75	lncRNA102530	482	isoform_396817	2093	137.849	-523.87	-386.021	(54-476:514-92)
76	lncRNA102852	491	isoform_455074	1856	150.085	-501.66	-351.575	(31-326:513-217)
77	lncRNA103475	468	isoform_396656	3777	120.732	-324.81	-204.078	(22-142:1271-1152)
78	lncRNA103475	468	isoform_396817	2093	114.893	-323.56	-208.667	(10-235:632-410)
79	lncRNA103736	469	isoform_337369	819	9.62617	-30.62	-20.9938	(453-468:42-27)
80	lncRNA103736	469	isoform_337389	2842	2.19338	-30.47	-28.2766	(453-468:899-884)
81	lncRNA103736	469	isoform_338307	2724	4.74819	-30.5	-25.7518	(453-468:2357-2342)
82	lncRNA103736	469	isoform_346980	2136	9.71911	-30.62	-20.9009	(453-468:1441-1426)
83	lncRNA103736	469	isoform_349078	1650	9.81727	-36.55	-26.7327	(444-468:551-527)
84	lncRNA103736	469	isoform_350568	1961	8.54914	-30.62	-22.0709	(453-468:1674-1659)
85	lncRNA103736	469	isoform_350729	2087	11.746	-30.5	-18.754	(453-468:200-185)
86	lncRNA103736	469	isoform_350743	1512	3.11497	-31.31	-28.195	(452-468:1022-1006)
87	lncRNA103736	469	isoform_376641	1777	5.3129	-34.23	-28.9171	(433-468:1680-1655)
88	lncRNA103736	469	isoform_385862	1379	4.94646	-32.17	-27.2235	(442-468:1378-1359)
89	lncRNA103736	469	isoform_389282	1313	3.51277	-30.62	-27.1072	(453-468:1165-1150)
90	lncRNA103736	469	isoform_400174	1204	5.57845	-31.48	-25.9015	(446-468:60-40)
91	lncRNA103736	469	isoform_400321	2345	8.29143	-30.62	-22.3286	(453-468:2150-2135)
92	lncRNA103736	469	isoform_404103	2441	9.95548	-32.77	-22.8145	(441-468:1159-1140)
93	lncRNA103736	469	isoform_404103	2441	1.15628	-34.17	-33.0137	(436-468:1132-1105)
94	lncRNA103736	469	isoform_404103	2441	1.48527	-33.57	-32.0847	(436-468:1046-1015)
95	lncRNA103736	469	isoform_404103	2441	0.676344	-32.77	-32.0937	(441-468:1016-997)
96	lncRNA103736	469	isoform_404103	2441	0.703622	-32.77	-32.0664	(441-468:980-961)
97	lncRNA103736	469	isoform_404103	2441	0.678918	-32.77	-32.0911	(441-468:962-943)
98	lncRNA103736	469	isoform_404103	2441	0.639488	-32.77	-32.1305	(441-468:937-918)
99	lncRNA103736	469	isoform_404103	2441	0.724777	-32.77	-32.0452	(441-468:877-858)
100	lncRNA103736	469	isoform_404103	2441	0.74266	-32.77	-32.0273	(441-468:860-841)
101	lncRNA103736	469	isoform_404103	2441	0.642077	-32.77	-32.1279	(441-468:782-763)
102	lncRNA103736	469	isoform_406437	1860	11.5031	-30.62	-19.1169	(453-468:1575-1560)
103	lncRNA103736	469	isoform_427133	3438	6.59814	-30.62	-24.0219	(453-468:2371-2356)
104	lncRNA103736	469	isoform_429290	1128	5.92705	-34.8	-28.873	(440-468:937-913)
105	lncRNA103736	469	isoform_449544	1078	5.80651	-31.48	-25.6735	(452-448:36-38)
106	lncRNA103736	469	isoform_457669	4079	4.26732	-30.62	-26.3527	(453-468:2207-2192)
107	lncRNA103736	469	isoform_460859	2215	10.7567	-32	-21.2433	(451-468:1911-1894)
108	lncRNA103736	469	isoform_466420	1376	2.89457	-31.31	-28.4154	(452-468:1256-1240)
109	lncRNA103736	469	isoform_472440	1039	6.38513	-30.62	-24.2349	(453-468:927-912)
110	lncRNA103736	469	isoform_496803	3315	7.07181	-33.54	-26.4682	(439-468:2327-2305)
111	lncRNA103736	469	isoform_498326	2052	0.635329	-32.77	-32.1347	(441-468:670-651)
112	lncRNA103736	469	isoform_498326	2052	0.649603	-32.77	-32.1204	(441-468:621-602)
113	lncRNA103736	469	isoform_498326	2052	0.646147	-32.77	-32.1239	(441-468:590-571)
114	lncRNA103736	469	isoform_498326	2052	0.854503	-33.18	-32.3255	(441-468:547-523)
115	lncRNA103736	469	isoform_498326	2052	0.67634	-32.77	-32.0937	(441-468:521-502)
116	lncRNA103736	469	isoform_498326	2052	1.45408	-33.57	-32.1159	(436-468:488-457)
117	lncRNA103736	469	isoform_498326	2052	0.839416	-33.58	-32.7406	(441-468:449-429)
118	lncRNA103736	469	isoform_498326	2052	0.713844	-32.77	-32.0562	(441-468:415-396)
119	lncRNA103736	469	isoform_498326	2052	1.34437	-34.67	-33.3256	(436-468:391-364)
120	lncRNA103736	469	isoform_498326	2052	1.35339	-33.57	-32.2166	(436-468:287-256)
121	lncRNA103736	469	isoform_498326	2052	0.631792	-32.77	-32.1382	(441-468:219-200)
122	lncRNA103736	469	isoform_498326	2052	0.626647	-32.77	-32.1434	(441-468:149-130)
123	lncRNA103736	469	isoform_503115	1042	4.29733	-30.5	-26.2027	(453-468:825-810)
124	lncRNA103736	469	isoform_505440	432	5.39535	-31.85	-26.4547	(451-468:398-381)
125	lncRNA103736	469	isoform_6536	2207	6.73917	-32	-25.2608	(451-468:2029-2012)
126	lncRNA103736	469	isoform_219120	1564	4.27456	-34.65	-30.3754	(453-444:1372-1374)
127	lncRNA103736	469	isoform_225181	2250	4.85474	-30.47	-25.6153	(453-468:1892-1877)
128	lncRNA103736	469	isoform_233741	1899	4.38573	-31.31	-26.9243	(452-468:1005-989)
129	lncRNA103736	469	isoform_239318	752	2.37698	-32	-29.623	(451-468:484-467)
130	lncRNA103736	469	isoform_249155	1737	10.0321	-30.62	-20.5879	(453-468:1559-1544)
131	lncRNA103736	469	isoform_250919	4203	4.26561	-30.72	-26.4544	(453-468:4122-4107)
132	lncRNA103736	469	isoform_257887	2823	20.4365	-32.09	-11.6535	(436-468:2748-2725)
133	lncRNA103736	469	isoform_26018	1415	3.41293	-30.62	-27.2071	(453-468:1189-1174)
134	lncRNA103736	469	isoform_260414	2451	4.86212	-31.31	-26.4479	(452-468:2240-2224)
135	lncRNA103736	469	isoform_269163	1877	2.34255	-32.93	-30.5874	(441-468:520-501)
136	lncRNA103736	469	isoform_289712	2142	7.6941	-30.62	-22.9259	(453-468:1733-1718)
137	lncRNA103736	469	isoform_290613	2093	0.673742	-32.77	-32.0963	(441-468:908-889)
138	lncRNA103736	469	isoform_290613	2093	0.685812	-32.77	-32.0842	(441-468:883-864)
139	lncRNA103736	469	isoform_290613	2093	0.66373	-32.77	-32.1063	(441-468:859-840)
140	lncRNA103736	469	isoform_290613	2093	0.634974	-32.77	-32.135	(441-468:831-812)
141	lncRNA103736	469	isoform_290613	2093	0.628791	-32.77	-32.1412	(441-468:754-735)
142	lncRNA103736	469	isoform_290613	2093	0.632594	-32.77	-32.1374	(441-468:648-629)
143	lncRNA103736	469	isoform_290613	2093	0.629142	-32.77	-32.1409	(441-468:582-563)
144	lncRNA103736	469	isoform_290613	2093	0.820703	-32.77	-31.9493	(441-468:479-460)
145	lncRNA103736	469	isoform_290613	2093	1.00868	-32.77	-31.7613	(441-468:459-440)
146	lncRNA103736	469	isoform_297521	1003	3.01784	-32.21	-29.1922	(436-468:997-972)
147	lncRNA103736	469	isoform_299782	1043	5.73394	-30.62	-24.8861	(453-468:869-854)
148	lncRNA103736	469	isoform_315369	5274	11.3336	-30.62	-19.2864	(453-468:4975-4960)
149	lncRNA103736	469	isoform_325020	2146	6.8895	-30.5	-23.6105	(453-468:20-5)
150	lncRNA103736	469	isoform_10103	1955	8.5464	-30.62	-22.0736	(453-468:1704-1689)
151	lncRNA103736	469	isoform_153952	2216	11.8418	-30.62	-18.7782	(453-468:1658-1643)
152	lncRNA103736	469	isoform_161346	1866	5.09829	-34.23	-29.1317	(439-468:1779-1754)
153	lncRNA103736	469	isoform_162987	1398	9.13683	-34.64	-25.5032	(441-468:1356-1327)
154	lncRNA103736	469	isoform_168902	950	7.4052	-30.62	-23.2148	(453-468:824-809)
155	lncRNA103736	469	isoform_177514	1805	3.17449	-36.13	-32.9555	(432-468:781-754)
156	lncRNA103736	469	isoform_180848	1854	2.5116	-31.85	-29.3384	(451-468:1676-1659)
157	lncRNA103736	469	isoform_182957	2644	4.40774	-30.5	-26.0923	(453-468:2116-2101)
158	lncRNA103736	469	isoform_184788	3658	9.12388	-33.58	-24.4561	(441-468:849-829)
159	lncRNA103736	469	isoform_197160	804	5.7377	-30.62	-24.8823	(453-468:607-592)
160	lncRNA103736	469	isoform_202179	1754	12.4144	-30.72	-18.3056	(453-468:125-110)
161	lncRNA103736	469	isoform_202649	1509	3.69819	-30.62	-26.9218	(453-468:1247-1232)
162	lncRNA104351	474	isoform_34060	1241	14.4947	-44.83	-30.3353	(188-187:286-287)
163	lncRNA104351	474	isoform_376087	1289	7.98512	-35.61	-27.6249	(201-224:709-686)
164	lncRNA104351	474	isoform_380070	1415	8.68573	-35.61	-26.9243	(201-224:821-798)
165	lncRNA104351	474	isoform_38055	1169	18.8588	-60.77	-41.9112	(175-220:355-301)
166	lncRNA104351	474	isoform_380685	1141	18.8672	-60.77	-41.9028	(175-220:358-304)
167	lncRNA104351	474	isoform_381824	829	16.9265	-52.96	-36.0335	(176-220:570-532)
168	lncRNA104351	474	isoform_407321	825	8.68038	-35.61	-26.9296	(201-224:328-305)
169	lncRNA104351	474	isoform_494979	939	26.9485	-52.43	-25.4815	(190-188:488-491)
170	lncRNA104351	474	isoform_64549	789	16.6476	-52.96	-36.3124	(176-220:569-531)
171	lncRNA104351	474	isoform_99712	591	16.6498	-52.96	-36.3102	(176-220:372-334)
172	lncRNA104351	474	isoform_22295	1509	15.4379	-45.71	-30.2721	(186-184:351-356)
173	lncRNA104351	474	isoform_23786	1469	8.22502	-40.43	-32.205	(190-217:979-952)
174	lncRNA104351	474	isoform_252794	680	16.6441	-52.96	-36.3159	(176-220:396-358)
175	lncRNA104351	474	isoform_26296	1409	8.54663	-34.6	-26.0534	(188-209:373-352)
176	lncRNA104351	474	isoform_296507	2745	15.5748	-42.06	-26.4852	(175-205:1860-1823)
177	lncRNA104351	474	isoform_31126	1319	8.68137	-35.61	-26.9286	(201-224:841-818)
178	lncRNA104351	474	isoform_320315	780	16.9264	-52.96	-36.0336	(176-220:496-458)
179	lncRNA104351	474	isoform_187598	1010	18.8699	-60.77	-41.9001	(183-210:281-248)
180	lncRNA104351	474	isoform_201743	1304	16.6839	-52.96	-36.2761	(176-220:1020-982)
181	lncRNA104351	474	isoform_207860	968	18.7003	-60.77	-42.0697	(175-220:182-128)
182	lncRNA104561	459	isoform_404103	2441	14.9331	-51.11	-36.1769	(19-60:1173-1136)
183	lncRNA104561	459	isoform_404103	2441	9.05014	-47.58	-38.5299	(19-62:1149-1109)
184	lncRNA104561	459	isoform_404103	2441	8.71036	-57.33	-48.6196	(9-72:1095-1030)
185	lncRNA104561	459	isoform_404103	2441	7.86156	-47.48	-39.6184	(9-62:1081-1024)
186	lncRNA104561	459	isoform_404103	2441	7.34634	-54.12	-46.7737	(9-62:1053-1007)
187	lncRNA104561	459	isoform_404103	2441	5.00828	-47.52	-42.5117	(20-62:1029-991)
188	lncRNA104561	459	isoform_404103	2441	7.11389	-51.45	-44.3361	(9-62:999-953)
189	lncRNA104561	459	isoform_404103	2441	5.95184	-50.73	-44.7782	(20-72:975-933)
190	lncRNA104561	459	isoform_404103	2441	7.17334	-52.21	-45.0367	(3-62:960-912)
191	lncRNA104561	459	isoform_404103	2441	7.14228	-48.83	-41.6877	(9-62:896-852)
192	lncRNA104561	459	isoform_404103	2441	7.95948	-54.04	-46.0805	(9-71:883-831)
193	lncRNA104561	459	isoform_404103	2441	6.9102	-51.21	-44.2998	(9-62:801-757)
194	lncRNA104561	459	isoform_480498	519	13.5707	-45.03	-31.4593	(22-56:435-409)
195	lncRNA104561	459	isoform_498326	2052	6.8765	-51.21	-44.3335	(9-62:689-645)
196	lncRNA104561	459	isoform_498326	2052	7.90507	-53.82	-45.9149	(9-72:640-586)
197	lncRNA104561	459	isoform_498326	2052	7.19197	-52.65	-45.458	(3-62:619-565)
198	lncRNA104561	459	isoform_498326	2052	6.28036	-52.24	-45.9596	(19-72:535-472)
199	lncRNA104561	459	isoform_498326	2052	7.43617	-47.37	-39.9338	(3-62:519-466)
200	lncRNA104561	459	isoform_498326	2052	8.04346	-57.4	-49.3565	(9-71:495-442)
201	lncRNA104561	459	isoform_498326	2052	8.16731	-54.14	-45.9727	(9-72:434-379)
202	lncRNA104561	459	isoform_498326	2052	5.15993	-47.58	-42.4201	(19-62:408-368)
203	lncRNA104561	459	isoform_498326	2052	7.05944	-45.83	-38.7706	(9-62:309-265)
204	lncRNA104561	459	isoform_498326	2052	7.04284	-53.88	-46.8372	(9-62:294-250)
205	lncRNA104561	459	isoform_498326	2052	6.87213	-51.21	-44.3379	(9-62:238-194)
206	lncRNA104561	459	isoform_498326	2052	6.86232	-51.21	-44.3477	(9-62:168-124)
207	lncRNA104561	459	isoform_24754	1455	20.9558	-31.69	-10.7342	(26-45:1246-1227)
208	lncRNA104561	459	isoform_24983	1441	23.2098	-32.69	-9.48021	(23-44:1203-1182)
209	lncRNA104561	459	isoform_257571	1445	23.0536	-33.7	-10.6464	(23-45:1122-1100)
210	lncRNA104561	459	isoform_290613	2093	7.91085	-54.42	-46.5092	(9-72:927-879)
211	lncRNA104561	459	isoform_290613	2093	7.90147	-54.73	-46.8285	(3-71:906-853)
212	lncRNA104561	459	isoform_290613	2093	5.97701	-51.66	-45.683	(19-72:873-827)
213	lncRNA104561	459	isoform_290613	2093	7.17052	-52.99	-45.8195	(3-62:857-806)
214	lncRNA104561	459	isoform_290613	2093	6.86362	-51.21	-44.3464	(9-62:773-729)
215	lncRNA104561	459	isoform_290613	2093	6.86771	-51.21	-44.3423	(9-62:667-623)
216	lncRNA104561	459	isoform_290613	2093	6.86484	-51.21	-44.3452	(9-62:601-557)
217	lncRNA104561	459	isoform_290613	2093	7.27205	-51.61	-44.3379	(9-62:498-452)
218	lncRNA104561	459	isoform_290613	2093	7.77778	-50.94	-43.1622	(9-62:480-434)
219	lncRNA104561	459	isoform_297136	1187	6.58004	-45.3	-38.72	(9-52:516-479)
220	lncRNA104561	459	isoform_143930	1288	8.71309	-49.08	-40.3669	(23-60:453-420)
221	lncRNA104561	459	isoform_159985	709	8.60889	-42.52	-33.9111	(28-62:460-430)
222	lncRNA104561	459	isoform_20842	1570	7.72662	-37.24	-29.5134	(17-45:1390-1362)
223	lncRNA104802	459	isoform_404103	2441	13.9497	-51.48	-37.5303	(44-90:1168-1127)
224	lncRNA104802	459	isoform_404103	2441	6.10309	-58.49	-52.3869	(16-96:1099-1031)
225	lncRNA104802	459	isoform_404103	2441	5.63195	-66.06	-60.428	(16-93:1069-1000)
226	lncRNA104802	459	isoform_404103	2441	6.03524	-62.85	-56.8148	(12-96:1048-977)
227	lncRNA104802	459	isoform_404103	2441	5.62837	-60.77	-55.1416	(12-93:1015-946)
228	lncRNA104802	459	isoform_404103	2441	5.34557	-58.15	-52.8044	(16-93:991-929)
229	lncRNA104802	459	isoform_404103	2441	5.58059	-61.72	-56.1394	(12-93:979-903)
230	lncRNA104802	459	isoform_404103	2441	5.66128	-56.95	-51.2887	(16-96:900-834)
231	lncRNA104802	459	isoform_404103	2441	6.28285	-66.75	-60.4671	(16-96:895-825)
232	lncRNA104802	459	isoform_404103	2441	6.52817	-62.07	-55.5418	(3-93:879-797)
233	lncRNA104802	459	isoform_404103	2441	4.95842	-56.35	-51.3916	(16-93:805-748)
234	lncRNA104802	459	isoform_427133	3438	11.4295	-35.45	-24.0205	(42-92:2378-2349)
235	lncRNA104802	459	isoform_498326	2052	4.92287	-56.35	-51.4271	(44-90:679-639)
236	lncRNA104802	459	isoform_498326	2052	5.28317	-58.11	-52.8268	(16-95:644-585)
237	lncRNA104802	459	isoform_498326	2052	5.79054	-60.38	-54.5895	(12-96:620-545)
238	lncRNA104802	459	isoform_498326	2052	5.33889	-53.16	-47.8211	(16-93:563-507)
239	lncRNA104802	459	isoform_498326	2052	5.90417	-61.32	-55.4158	(12-95:547-486)
240	lncRNA104802	459	isoform_498326	2052	6.41631	-74.04	-67.6237	(12-96:520-433)
241	lncRNA104802	459	isoform_498326	2052	6.27794	-60.81	-54.5321	(3-95:448-378)
242	lncRNA104802	459	isoform_498326	2052	5.55626	-60.14	-54.5837	(12-93:414-349)
243	lncRNA104802	459	isoform_498326	2052	5.13663	-64.61	-59.4734	(16-93:310-241)
244	lncRNA104802	459	isoform_498326	2052	4.91084	-56.35	-51.4392	(16-93:242-185)
245	lncRNA104802	459	isoform_498326	2052	4.89643	-56.35	-51.4536	(16-93:172-115)
246	lncRNA104802	459	isoform_264921	7736	10.0092	-30.48	-20.4708	(57-76:6443-6424)
247	lncRNA104802	459	isoform_269163	1877	6.40312	-40.76	-34.3569	(39-80:534-493)
248	lncRNA104802	459	isoform_279636	749	6.63474	-43.65	-37.0153	(44-78:34-2)
249	lncRNA104802	459	isoform_290613	2093	5.13695	-55.96	-50.823	(16-93:931-875)
250	lncRNA104802	459	isoform_290613	2093	5.54384	-58.09	-52.5462	(12-93:907-851)
251	lncRNA104802	459	isoform_290613	2093	5.86831	-62.59	-56.7217	(12-96:882-816)
252	lncRNA104802	459	isoform_290613	2093	5.33916	-60.06	-54.7208	(12-93:858-797)
253	lncRNA104802	459	isoform_290613	2093	4.89752	-56.35	-51.4525	(16-93:777-720)
254	lncRNA104802	459	isoform_290613	2093	4.90512	-56.35	-51.4449	(16-93:671-614)
255	lncRNA104802	459	isoform_290613	2093	4.89904	-56.35	-51.451	(16-93:605-548)
256	lncRNA104802	459	isoform_290613	2093	5.42259	-54.69	-49.2674	(16-93:502-445)
257	lncRNA104802	459	isoform_290613	2093	6.04989	-58.66	-52.6101	(16-93:490-425)
258	lncRNA104802	459	isoform_143930	1288	7.10809	-52.75	-45.6419	(44-87:452-411)
259	lncRNA104802	459	isoform_159985	709	11.4059	-53.05	-41.6441	(32-93:468-421)
260	lncRNA104802	459	isoform_162987	1398	11.4198	-42.41	-30.9902	(31-76:1358-1323)
261	lncRNA105685	460	isoform_225757	6916	110.109	-287.95	-177.841	(180-179:966-967)
262	lncRNA105912	450	isoform_349078	1650	9.14905	-30.8	-21.651	(78-95:545-528)
263	lncRNA105912	450	isoform_350568	1961	9.43928	-31.25	-21.8107	(46-65:1667-1648)
264	lncRNA105912	450	isoform_350729	2087	15.314	-30.94	-15.626	(42-58:203-187)
265	lncRNA105912	450	isoform_350743	1512	3.76989	-31.25	-27.4801	(82-98:1017-1001)
266	lncRNA105912	450	isoform_505440	432	9.47945	-32.54	-23.0606	(46-66:384-364)
267	lncRNA105912	450	isoform_264921	7736	12.5221	-35.26	-22.7379	(82-77:6440-6443)
268	lncRNA105912	450	isoform_10103	1955	9.65778	-31.25	-21.5922	(46-65:1698-1679)
269	lncRNA105912	450	isoform_177514	1805	2.51927	-30.98	-28.4607	(78-95:772-755)
270	lncRNA105912	450	isoform_198157	1246	13.6203	-31.1	-17.4797	(84-102:755-737)
271	lncRNA105966	449	isoform_438151	4872	66.3279	-188.93	-122.602	(45-138:753-661)
272	lncRNA105966	449	isoform_225034	2352	80.3288	-294.32	-213.991	(35-157:404-282)
273	lncRNA106254	447	isoform_338307	2724	8.40499	-35.13	-26.725	(358-353:2357-2360)
274	lncRNA106254	447	isoform_338307	2724	6.82552	-32.8	-25.9745	(352-382:2362-2336)
275	lncRNA106254	447	isoform_3407	2546	2.92214	-35.67	-32.7479	(357-378:2307-2286)
276	lncRNA106254	447	isoform_3407	2546	2.35897	-32.26	-29.901	(362-381:2305-2286)
277	lncRNA106254	447	isoform_3407	2546	2.43414	-30.61	-28.1759	(364-383:2305-2286)
278	lncRNA106254	447	isoform_350568	1961	9.90836	-34.82	-24.9116	(352-379:1680-1653)
279	lncRNA106254	447	isoform_350568	1961	8.82211	-31.24	-22.4179	(362-382:1673-1653)
280	lncRNA106254	447	isoform_350729	2087	21.2254	-37.95	-16.7246	(358-381:200-177)
281	lncRNA106254	447	isoform_350729	2087	20.7331	-36.25	-15.5169	(360-382:199-177)
282	lncRNA106254	447	isoform_350729	2087	20.6803	-37.09	-16.4097	(361-383:199-177)
283	lncRNA106254	447	isoform_359395	974	7.4788	-33.95	-26.4712	(360-383:427-404)
284	lncRNA106254	447	isoform_359395	974	7.10569	-37.5	-30.3943	(359-381:422-400)
285	lncRNA106254	447	isoform_368704	1921	22.683	-36.11	-13.427	(356-382:1795-1767)
286	lncRNA106254	447	isoform_376641	1777	7.36028	-43.63	-36.2697	(352-386:1676-1642)
287	lncRNA106254	447	isoform_376641	1777	7.29729	-39.71	-32.4127	(352-386:1669-1637)
288	lncRNA106254	447	isoform_389282	1313	6.39127	-35.93	-29.5387	(358-381:1171-1144)
289	lncRNA106254	447	isoform_389282	1313	5.33174	-31.96	-26.6283	(361-383:1167-1145)
290	lncRNA106254	447	isoform_392202	908	21.8815	-34.85	-12.9685	(356-381:702-675)
291	lncRNA106254	447	isoform_400174	1204	7.11242	-33.43	-26.3176	(354-377:57-34)
292	lncRNA106254	447	isoform_400174	1204	7.06302	-34.44	-27.377	(358-379:55-34)
293	lncRNA106254	447	isoform_400174	1204	6.76188	-33.88	-27.1181	(360-380:54-34)
294	lncRNA106254	447	isoform_400174	1204	6.70472	-34.22	-27.5153	(361-381:54-34)
295	lncRNA106254	447	isoform_400174	1204	6.77238	-32.95	-26.1776	(363-383:54-34)
296	lncRNA106254	447	isoform_40024	1159	8.17235	-37.07	-28.8976	(351-390:981-949)
297	lncRNA106254	447	isoform_404103	2441	13.3495	-37.89	-24.5405	(358-386:1174-1146)
298	lncRNA106254	447	isoform_404103	2441	11.0318	-40.72	-29.6882	(351-381:1162-1132)
299	lncRNA106254	447	isoform_404103	2441	8.31094	-36.25	-27.9391	(360-382:1154-1132)
300	lncRNA106254	447	isoform_404103	2441	8.95382	-40.43	-31.4762	(361-386:1154-1129)
301	lncRNA106254	447	isoform_404103	2441	9.08235	-38.69	-29.6077	(359-386:1153-1126)
302	lncRNA106254	447	isoform_404103	2441	8.97287	-36.35	-27.3771	(359-386:1152-1125)
303	lncRNA106254	447	isoform_404103	2441	8.34939	-36.9	-28.5506	(359-386:1151-1124)
304	lncRNA106254	447	isoform_404103	2441	7.41624	-38.69	-31.2738	(359-386:1150-1123)
305	lncRNA106254	447	isoform_404103	2441	2.26518	-44.26	-41.9948	(351-386:1127-1092)
306	lncRNA106254	447	isoform_404103	2441	2.26523	-42.6	-40.3348	(351-386:1125-1090)
307	lncRNA106254	447	isoform_404103	2441	1.81242	-41.58	-39.7676	(352-386:1125-1089)
308	lncRNA106254	447	isoform_404103	2441	1.75625	-41.53	-39.7738	(352-386:1119-1087)
309	lncRNA106254	447	isoform_404103	2441	1.75674	-42.13	-40.3733	(352-386:1118-1086)
310	lncRNA106254	447	isoform_404103	2441	1.75975	-42.13	-40.3703	(352-386:1117-1085)
311	lncRNA106254	447	isoform_404103	2441	1.76393	-42.13	-40.3661	(352-386:1116-1084)
312	lncRNA106254	447	isoform_404103	2441	1.76926	-42.13	-40.3607	(352-386:1115-1083)
313	lncRNA106254	447	isoform_404103	2441	1.77562	-42.13	-40.3544	(352-386:1114-1082)
314	lncRNA106254	447	isoform_404103	2441	1.78439	-42.13	-40.3456	(352-386:1113-1081)
315	lncRNA106254	447	isoform_404103	2441	1.79316	-42.13	-40.3368	(352-386:1112-1080)
316	lncRNA106254	447	isoform_404103	2441	1.7976	-42.13	-40.3324	(352-386:1111-1079)
317	lncRNA106254	447	isoform_404103	2441	1.80119	-42.13	-40.3288	(352-386:1110-1078)
318	lncRNA106254	447	isoform_404103	2441	1.80684	-42.13	-40.3232	(352-386:1109-1077)
319	lncRNA106254	447	isoform_404103	2441	1.80768	-42.13	-40.3223	(352-386:1108-1076)
320	lncRNA106254	447	isoform_404103	2441	1.80683	-42.13	-40.3232	(352-386:1107-1075)
321	lncRNA106254	447	isoform_404103	2441	1.80696	-42.13	-40.323	(352-386:1106-1074)
322	lncRNA106254	447	isoform_404103	2441	2.28299	-44.98	-42.697	(352-386:1102-1070)
323	lncRNA106254	447	isoform_404103	2441	2.26549	-44.13	-41.8645	(351-383:1079-1047)
324	lncRNA106254	447	isoform_404103	2441	2.58705	-44.28	-41.6929	(352-386:1076-1043)
325	lncRNA106254	447	isoform_404103	2441	2.14652	-39.48	-37.3335	(352-386:1071-1040)
326	lncRNA106254	447	isoform_404103	2441	2.15149	-38.17	-36.0185	(352-386:1070-1038)
327	lncRNA106254	447	isoform_404103	2441	2.15989	-39.96	-37.8001	(352-386:1069-1037)
328	lncRNA106254	447	isoform_404103	2441	2.42489	-44.62	-42.1951	(351-386:1019-984)
329	lncRNA106254	447	isoform_404103	2441	1.952	-42.89	-40.938	(352-386:1015-983)
330	lncRNA106254	447	isoform_404103	2441	1.82454	-42.13	-40.3055	(352-386:1009-977)
331	lncRNA106254	447	isoform_404103	2441	1.95108	-44.44	-42.4889	(352-386:1006-974)
332	lncRNA106254	447	isoform_404103	2441	1.94643	-39.96	-38.0136	(352-386:1003-971)
333	lncRNA106254	447	isoform_404103	2441	1.94675	-37.62	-35.6733	(352-386:1002-970)
334	lncRNA106254	447	isoform_404103	2441	1.94878	-38.17	-36.2212	(352-386:1001-969)
335	lncRNA106254	447	isoform_404103	2441	1.95459	-39.96	-38.0054	(352-386:1000-968)
336	lncRNA106254	447	isoform_404103	2441	1.73484	-41.98	-40.2452	(351-382:965-934)
337	lncRNA106254	447	isoform_404103	2441	1.29717	-37.14	-35.8428	(352-383:965-936)
338	lncRNA106254	447	isoform_404103	2441	1.48035	-41.2	-39.7197	(360-386:957-931)
339	lncRNA106254	447	isoform_404103	2441	2.32831	-44.62	-42.2917	(351-386:940-905)
340	lncRNA106254	447	isoform_404103	2441	1.85982	-42.89	-41.0302	(352-386:936-904)
341	lncRNA106254	447	isoform_404103	2441	1.72985	-42.13	-40.4002	(352-386:930-898)
342	lncRNA106254	447	isoform_404103	2441	1.73166	-42.13	-40.3983	(352-386:929-897)
343	lncRNA106254	447	isoform_404103	2441	1.7332	-42.13	-40.3968	(352-386:928-896)
344	lncRNA106254	447	isoform_404103	2441	1.73285	-42.13	-40.3972	(352-386:927-895)
345	lncRNA106254	447	isoform_404103	2441	1.73316	-42.13	-40.3968	(352-386:926-894)
346	lncRNA106254	447	isoform_404103	2441	1.73317	-42.13	-40.3968	(352-386:925-893)
347	lncRNA106254	447	isoform_404103	2441	1.73202	-42.13	-40.398	(352-386:924-892)
348	lncRNA106254	447	isoform_404103	2441	1.73109	-42.13	-40.3989	(352-386:923-891)
349	lncRNA106254	447	isoform_404103	2441	1.73107	-42.13	-40.3989	(352-386:922-890)
350	lncRNA106254	447	isoform_404103	2441	1.73181	-42.13	-40.3982	(352-386:921-889)
351	lncRNA106254	447	isoform_404103	2441	1.73328	-42.13	-40.3967	(352-386:920-888)
352	lncRNA106254	447	isoform_404103	2441	1.7354	-42.13	-40.3946	(352-386:919-887)
353	lncRNA106254	447	isoform_404103	2441	1.73821	-42.13	-40.3918	(352-386:918-886)
354	lncRNA106254	447	isoform_404103	2441	1.74187	-42.13	-40.3881	(352-386:917-885)
355	lncRNA106254	447	isoform_404103	2441	1.74651	-42.13	-40.3835	(352-386:916-884)
356	lncRNA106254	447	isoform_404103	2441	1.75233	-42.13	-40.3777	(352-386:915-883)
357	lncRNA106254	447	isoform_404103	2441	1.75977	-42.13	-40.3702	(352-386:914-882)
358	lncRNA106254	447	isoform_404103	2441	1.76745	-42.13	-40.3626	(352-386:913-881)
359	lncRNA106254	447	isoform_404103	2441	1.77255	-42.13	-40.3575	(352-386:912-880)
360	lncRNA106254	447	isoform_404103	2441	1.77708	-42.13	-40.3529	(352-386:911-879)
361	lncRNA106254	447	isoform_404103	2441	1.78294	-42.13	-40.3471	(352-386:910-878)
362	lncRNA106254	447	isoform_404103	2441	1.78423	-42.13	-40.3458	(352-386:909-877)
363	lncRNA106254	447	isoform_404103	2441	1.78505	-42.13	-40.345	(352-386:908-876)
364	lncRNA106254	447	isoform_404103	2441	1.78627	-42.13	-40.3437	(352-386:907-875)
365	lncRNA106254	447	isoform_404103	2441	1.78875	-42.13	-40.3412	(352-386:906-874)
366	lncRNA106254	447	isoform_404103	2441	1.93348	-44.44	-42.5065	(352-386:903-871)
367	lncRNA106254	447	isoform_404103	2441	1.94279	-39.96	-38.0172	(352-386:900-868)
368	lncRNA106254	447	isoform_404103	2441	1.94962	-37.62	-35.6704	(352-386:899-867)
369	lncRNA106254	447	isoform_404103	2441	1.95783	-38.17	-36.2122	(352-386:898-866)
370	lncRNA106254	447	isoform_404103	2441	1.9689	-39.96	-37.9911	(352-386:897-865)
371	lncRNA106254	447	isoform_404103	2441	7.15229	-49.44	-42.2877	(351-421:863-812)
372	lncRNA106254	447	isoform_404103	2441	2.40025	-43.22	-40.8198	(353-386:832-799)
373	lncRNA106254	447	isoform_404103	2441	1.95547	-41.93	-39.9745	(352-386:826-794)
374	lncRNA106254	447	isoform_404103	2441	1.92384	-42.13	-40.2062	(352-386:825-793)
375	lncRNA106254	447	isoform_404103	2441	1.9252	-42.13	-40.2048	(352-386:824-792)
376	lncRNA106254	447	isoform_404103	2441	1.92764	-42.13	-40.2024	(352-386:823-791)
377	lncRNA106254	447	isoform_404103	2441	1.92932	-42.13	-40.2007	(352-386:822-790)
378	lncRNA106254	447	isoform_404103	2441	1.91985	-42.13	-40.2102	(352-386:821-789)
379	lncRNA106254	447	isoform_404103	2441	1.91449	-42.13	-40.2155	(352-386:820-788)
380	lncRNA106254	447	isoform_404103	2441	1.90882	-42.13	-40.2212	(352-386:819-787)
381	lncRNA106254	447	isoform_404103	2441	1.89622	-42.13	-40.2338	(352-386:818-786)
382	lncRNA106254	447	isoform_404103	2441	1.88111	-42.13	-40.2489	(352-386:817-785)
383	lncRNA106254	447	isoform_404103	2441	1.86914	-42.13	-40.2609	(352-386:816-784)
384	lncRNA106254	447	isoform_404103	2441	1.86089	-42.13	-40.2691	(352-386:815-783)
385	lncRNA106254	447	isoform_404103	2441	1.84995	-42.13	-40.28	(352-386:814-782)
386	lncRNA106254	447	isoform_404103	2441	1.84	-42.13	-40.29	(352-386:813-781)
387	lncRNA106254	447	isoform_404103	2441	1.83123	-42.13	-40.2988	(352-386:812-780)
388	lncRNA106254	447	isoform_404103	2441	1.82392	-42.13	-40.3061	(352-386:811-779)
389	lncRNA106254	447	isoform_404103	2441	1.94096	-44.44	-42.499	(352-386:808-776)
390	lncRNA106254	447	isoform_404103	2441	1.92576	-39.96	-38.0342	(352-386:805-773)
391	lncRNA106254	447	isoform_404103	2441	1.92324	-37.62	-35.6968	(352-386:804-772)
392	lncRNA106254	447	isoform_404103	2441	1.92124	-38.17	-36.2488	(352-386:803-771)
393	lncRNA106254	447	isoform_404103	2441	1.9207	-39.96	-38.0393	(352-386:802-770)
394	lncRNA106254	447	isoform_404103	2441	2.32006	-44.62	-42.2999	(351-386:785-750)
395	lncRNA106254	447	isoform_404103	2441	1.8513	-42.89	-41.0387	(352-386:781-749)
396	lncRNA106254	447	isoform_404103	2441	1.70892	-42.13	-40.4211	(352-386:775-743)
397	lncRNA106254	447	isoform_404103	2441	1.7083	-42.13	-40.4217	(352-386:774-742)
398	lncRNA106254	447	isoform_404103	2441	1.70723	-42.13	-40.4228	(352-386:773-741)
399	lncRNA106254	447	isoform_404103	2441	1.70418	-42.13	-40.4258	(352-386:772-740)
400	lncRNA106254	447	isoform_404103	2441	1.70169	-42.13	-40.4283	(352-386:771-739)
401	lncRNA106254	447	isoform_404103	2441	1.69884	-42.13	-40.4312	(352-386:770-738)
402	lncRNA106254	447	isoform_404103	2441	1.69474	-42.13	-40.4353	(352-386:769-737)
403	lncRNA106254	447	isoform_404103	2441	1.69067	-42.13	-40.4393	(352-386:768-736)
404	lncRNA106254	447	isoform_404103	2441	1.6873	-42.13	-40.4427	(352-386:767-735)
405	lncRNA106254	447	isoform_404103	2441	1.6844	-42.13	-40.4456	(352-386:766-734)
406	lncRNA106254	447	isoform_404103	2441	1.68185	-42.13	-40.4481	(352-386:765-733)
407	lncRNA106254	447	isoform_404103	2441	1.67961	-42.13	-40.4504	(352-386:764-732)
408	lncRNA106254	447	isoform_404103	2441	1.67758	-42.13	-40.4524	(352-386:763-731)
409	lncRNA106254	447	isoform_404103	2441	1.67572	-42.13	-40.4543	(352-386:762-730)
410	lncRNA106254	447	isoform_404103	2441	1.67437	-42.13	-40.4556	(352-386:761-729)
411	lncRNA106254	447	isoform_404103	2441	1.67314	-42.13	-40.4569	(352-386:760-728)
412	lncRNA106254	447	isoform_404103	2441	1.67202	-42.13	-40.458	(352-386:759-727)
413	lncRNA106254	447	isoform_404103	2441	1.67099	-42.13	-40.459	(352-386:758-726)
414	lncRNA106254	447	isoform_404103	2441	1.67004	-42.13	-40.46	(352-386:757-725)
415	lncRNA106254	447	isoform_404103	2441	1.66917	-42.13	-40.4608	(352-386:756-724)
416	lncRNA106254	447	isoform_404103	2441	1.66865	-42.13	-40.4614	(352-386:755-723)
417	lncRNA106254	447	isoform_404103	2441	1.66818	-42.13	-40.4618	(352-386:754-722)
418	lncRNA106254	447	isoform_404103	2441	1.66775	-42.13	-40.4623	(352-386:753-721)
419	lncRNA106254	447	isoform_404103	2441	1.66735	-42.13	-40.4627	(352-386:752-720)
420	lncRNA106254	447	isoform_404103	2441	1.66699	-42.13	-40.463	(352-386:751-719)
421	lncRNA106254	447	isoform_404103	2441	1.66665	-42.13	-40.4633	(352-386:750-718)
422	lncRNA106254	447	isoform_404103	2441	1.66634	-42.13	-40.4637	(352-386:749-717)
423	lncRNA106254	447	isoform_404103	2441	1.66605	-42.13	-40.4639	(352-386:748-716)
424	lncRNA106254	447	isoform_404103	2441	1.66579	-42.13	-40.4642	(352-386:747-715)
425	lncRNA106254	447	isoform_404103	2441	1.66554	-42.13	-40.4645	(352-386:746-714)
426	lncRNA106254	447	isoform_404103	2441	1.6653	-42.13	-40.4647	(352-386:745-713)
427	lncRNA106254	447	isoform_404103	2441	1.66508	-42.13	-40.4649	(352-386:744-712)
428	lncRNA106254	447	isoform_404103	2441	1.66488	-42.13	-40.4651	(352-386:743-711)
429	lncRNA106254	447	isoform_404103	2441	1.66468	-42.13	-40.4653	(352-386:742-710)
430	lncRNA106254	447	isoform_404103	2441	1.6645	-42.13	-40.4655	(352-386:741-709)
431	lncRNA106254	447	isoform_404103	2441	1.66433	-42.13	-40.4657	(352-386:740-708)
432	lncRNA106254	447	isoform_404103	2441	1.66409	-42.13	-40.4659	(352-386:739-707)
433	lncRNA106254	447	isoform_404103	2441	1.66387	-42.13	-40.4661	(352-386:738-706)
434	lncRNA106254	447	isoform_404103	2441	1.66365	-42.13	-40.4664	(352-386:737-705)
435	lncRNA106254	447	isoform_404103	2441	1.66344	-42.13	-40.4666	(352-386:736-704)
436	lncRNA106254	447	isoform_404103	2441	1.66324	-42.13	-40.4668	(352-386:735-703)
437	lncRNA106254	447	isoform_404103	2441	1.66305	-42.13	-40.467	(352-386:734-702)
438	lncRNA106254	447	isoform_404103	2441	1.66286	-42.13	-40.4671	(352-386:733-701)
439	lncRNA106254	447	isoform_404103	2441	1.66269	-42.13	-40.4673	(352-386:732-700)
440	lncRNA106254	447	isoform_404103	2441	1.66252	-42.13	-40.4675	(352-386:731-699)
441	lncRNA106254	447	isoform_404103	2441	1.66235	-42.13	-40.4676	(352-386:730-698)
442	lncRNA106254	447	isoform_404103	2441	1.6622	-42.13	-40.4678	(352-386:729-697)
443	lncRNA106254	447	isoform_404103	2441	1.66204	-42.13	-40.468	(352-386:728-696)
444	lncRNA106254	447	isoform_404103	2441	1.6619	-42.13	-40.4681	(352-386:727-695)
445	lncRNA106254	447	isoform_404103	2441	1.66176	-42.13	-40.4682	(352-386:726-694)
446	lncRNA106254	447	isoform_404103	2441	1.66162	-42.13	-40.4684	(352-386:725-693)
447	lncRNA106254	447	isoform_404103	2441	1.66149	-42.13	-40.4685	(352-386:724-692)
448	lncRNA106254	447	isoform_404103	2441	1.66136	-42.13	-40.4686	(352-386:723-691)
449	lncRNA106254	447	isoform_404103	2441	1.66124	-42.13	-40.4688	(352-386:722-690)
450	lncRNA106254	447	isoform_404103	2441	1.66112	-42.13	-40.4689	(352-386:721-689)
451	lncRNA106254	447	isoform_404103	2441	1.661	-42.13	-40.469	(352-386:720-688)
452	lncRNA106254	447	isoform_404103	2441	1.66089	-42.13	-40.4691	(352-386:719-687)
453	lncRNA106254	447	isoform_404103	2441	1.66078	-42.13	-40.4692	(352-386:718-686)
454	lncRNA106254	447	isoform_404103	2441	1.66068	-42.13	-40.4693	(352-386:717-685)
455	lncRNA106254	447	isoform_404103	2441	1.66057	-42.13	-40.4694	(352-386:716-684)
456	lncRNA106254	447	isoform_404103	2441	1.66047	-42.13	-40.4695	(352-386:715-683)
457	lncRNA106254	447	isoform_404103	2441	1.66038	-42.13	-40.4696	(352-386:714-682)
458	lncRNA106254	447	isoform_404103	2441	1.66028	-42.13	-40.4697	(352-386:713-681)
459	lncRNA106254	447	isoform_404103	2441	1.66019	-42.13	-40.4698	(352-386:712-680)
460	lncRNA106254	447	isoform_404103	2441	1.6601	-42.13	-40.4699	(352-386:711-679)
461	lncRNA106254	447	isoform_404103	2441	1.66002	-42.13	-40.47	(352-386:710-678)
462	lncRNA106254	447	isoform_404103	2441	1.65993	-42.13	-40.4701	(352-386:709-677)
463	lncRNA106254	447	isoform_404103	2441	1.65985	-42.13	-40.4702	(352-386:708-676)
464	lncRNA106254	447	isoform_404103	2441	1.65977	-42.13	-40.4702	(352-386:707-675)
465	lncRNA106254	447	isoform_404103	2441	1.65977	-42.13	-40.4702	(352-386:706-674)
466	lncRNA106254	447	isoform_404103	2441	1.65977	-42.13	-40.4702	(352-386:705-673)
467	lncRNA106254	447	isoform_404103	2441	1.65977	-42.13	-40.4702	(352-386:704-672)
468	lncRNA106254	447	isoform_404103	2441	1.65977	-42.13	-40.4702	(352-386:703-671)
469	lncRNA106254	447	isoform_404103	2441	1.65977	-42.13	-40.4702	(352-386:702-670)
470	lncRNA106254	447	isoform_404103	2441	1.65977	-42.13	-40.4702	(352-386:701-669)
471	lncRNA106254	447	isoform_404103	2441	1.65977	-42.13	-40.4702	(352-386:700-668)
472	lncRNA106254	447	isoform_404103	2441	1.65977	-42.13	-40.4702	(352-386:699-667)
473	lncRNA106254	447	isoform_404103	2441	1.65977	-42.13	-40.4702	(352-386:698-666)
474	lncRNA106254	447	isoform_404103	2441	1.65977	-42.13	-40.4702	(352-386:697-665)
475	lncRNA106254	447	isoform_404103	2441	1.65977	-42.13	-40.4702	(352-386:696-664)
476	lncRNA106254	447	isoform_404103	2441	1.65977	-42.13	-40.4702	(352-386:695-663)
477	lncRNA106254	447	isoform_404103	2441	1.65977	-42.13	-40.4702	(352-386:694-662)
478	lncRNA106254	447	isoform_404103	2441	1.65977	-42.13	-40.4702	(352-386:693-661)
479	lncRNA106254	447	isoform_404103	2441	1.65977	-42.13	-40.4702	(352-386:692-660)
480	lncRNA106254	447	isoform_404103	2441	1.65977	-42.13	-40.4702	(352-386:691-659)
481	lncRNA106254	447	isoform_404103	2441	1.65977	-42.13	-40.4702	(352-386:690-658)
482	lncRNA106254	447	isoform_404103	2441	1.65977	-42.13	-40.4702	(352-386:689-657)
483	lncRNA106254	447	isoform_404103	2441	1.65977	-42.13	-40.4702	(352-386:688-656)
484	lncRNA106254	447	isoform_404103	2441	1.65977	-42.13	-40.4702	(352-386:687-655)
485	lncRNA106254	447	isoform_404103	2441	1.65977	-42.13	-40.4702	(352-386:686-654)
486	lncRNA106254	447	isoform_404103	2441	1.65977	-42.13	-40.4702	(352-386:685-653)
487	lncRNA106254	447	isoform_404103	2441	1.65977	-42.13	-40.4702	(352-386:684-652)
488	lncRNA106254	447	isoform_404103	2441	1.65977	-42.13	-40.4702	(352-386:683-651)
489	lncRNA106254	447	isoform_404103	2441	1.65977	-42.13	-40.4702	(352-386:682-650)
490	lncRNA106254	447	isoform_404103	2441	1.65977	-42.13	-40.4702	(352-386:681-649)
491	lncRNA106254	447	isoform_404103	2441	1.65977	-42.13	-40.4702	(352-386:680-648)
492	lncRNA106254	447	isoform_404103	2441	1.65977	-42.13	-40.4702	(352-386:679-647)
493	lncRNA106254	447	isoform_404103	2441	1.65977	-42.13	-40.4702	(352-386:678-646)
494	lncRNA106254	447	isoform_404103	2441	1.65977	-42.13	-40.4702	(352-386:677-645)
495	lncRNA106254	447	isoform_404103	2441	1.65977	-42.13	-40.4702	(352-386:676-644)
496	lncRNA106254	447	isoform_404103	2441	1.65977	-42.13	-40.4702	(352-386:675-643)
497	lncRNA106254	447	isoform_404103	2441	1.65977	-42.13	-40.4702	(352-386:674-642)
498	lncRNA106254	447	isoform_404103	2441	1.65977	-42.13	-40.4702	(352-386:673-641)
499	lncRNA106254	447	isoform_404103	2441	1.65977	-42.13	-40.4702	(352-386:672-640)
500	lncRNA106254	447	isoform_404103	2441	1.65977	-42.13	-40.4702	(352-386:671-639)
501	lncRNA106254	447	isoform_404103	2441	1.65977	-42.13	-40.4702	(352-386:670-638)
502	lncRNA106254	447	isoform_404103	2441	1.65977	-42.13	-40.4702	(352-386:669-637)
503	lncRNA106254	447	isoform_404103	2441	1.65977	-42.13	-40.4702	(352-386:668-636)
504	lncRNA106254	447	isoform_404103	2441	1.65977	-42.13	-40.4702	(352-386:667-635)
505	lncRNA106254	447	isoform_404103	2441	1.65977	-42.13	-40.4702	(352-386:666-634)
506	lncRNA106254	447	isoform_404103	2441	1.65977	-42.13	-40.4702	(352-386:665-633)
507	lncRNA106254	447	isoform_404103	2441	1.65977	-42.13	-40.4702	(352-386:664-632)
508	lncRNA106254	447	isoform_404103	2441	1.65977	-42.13	-40.4702	(352-386:663-631)
509	lncRNA106254	447	isoform_404103	2441	1.65977	-42.13	-40.4702	(352-386:662-630)
510	lncRNA106254	447	isoform_404103	2441	1.65977	-42.13	-40.4702	(352-386:661-629)
511	lncRNA106254	447	isoform_404103	2441	1.65977	-42.13	-40.4702	(352-386:660-628)
512	lncRNA106254	447	isoform_404103	2441	1.65977	-42.13	-40.4702	(352-386:659-627)
513	lncRNA106254	447	isoform_404103	2441	1.65977	-42.13	-40.4702	(352-386:658-626)
514	lncRNA106254	447	isoform_404103	2441	1.65977	-42.13	-40.4702	(352-386:657-625)
515	lncRNA106254	447	isoform_404103	2441	1.65977	-42.13	-40.4702	(352-386:656-624)
516	lncRNA106254	447	isoform_404103	2441	1.65977	-42.13	-40.4702	(352-386:655-623)
517	lncRNA106254	447	isoform_404103	2441	1.65977	-42.13	-40.4702	(352-386:654-622)
518	lncRNA106254	447	isoform_404103	2441	1.65977	-42.13	-40.4702	(352-386:653-621)
519	lncRNA106254	447	isoform_404103	2441	1.65977	-42.13	-40.4702	(352-386:652-620)
520	lncRNA106254	447	isoform_404103	2441	1.65977	-42.13	-40.4702	(352-386:651-619)
521	lncRNA106254	447	isoform_404103	2441	1.65977	-42.13	-40.4702	(352-386:650-618)
522	lncRNA106254	447	isoform_404103	2441	1.65977	-42.13	-40.4702	(352-386:649-617)
523	lncRNA106254	447	isoform_404103	2441	1.65977	-42.13	-40.4702	(352-386:648-616)
524	lncRNA106254	447	isoform_404103	2441	1.65977	-42.13	-40.4702	(352-386:647-615)
525	lncRNA106254	447	isoform_404103	2441	1.65977	-42.13	-40.4702	(352-386:646-614)
526	lncRNA106254	447	isoform_404103	2441	1.65977	-42.13	-40.4702	(352-386:645-613)
527	lncRNA106254	447	isoform_404103	2441	1.65977	-42.13	-40.4702	(352-386:644-612)
528	lncRNA106254	447	isoform_404103	2441	1.65977	-42.13	-40.4702	(352-386:643-611)
529	lncRNA106254	447	isoform_404103	2441	1.65977	-42.13	-40.4702	(352-386:642-610)
530	lncRNA106254	447	isoform_404103	2441	1.65977	-42.13	-40.4702	(352-386:641-609)
531	lncRNA106254	447	isoform_404103	2441	1.65977	-42.13	-40.4702	(352-386:640-608)
532	lncRNA106254	447	isoform_404103	2441	1.65977	-42.13	-40.4702	(352-386:639-607)
533	lncRNA106254	447	isoform_404103	2441	1.65977	-42.13	-40.4702	(352-386:638-606)
534	lncRNA106254	447	isoform_404103	2441	1.65977	-42.13	-40.4702	(352-386:637-605)
535	lncRNA106254	447	isoform_404103	2441	1.65977	-42.13	-40.4702	(352-386:636-604)
536	lncRNA106254	447	isoform_404103	2441	1.65977	-42.13	-40.4702	(352-386:635-603)
537	lncRNA106254	447	isoform_404103	2441	1.65977	-42.13	-40.4702	(352-386:634-602)
538	lncRNA106254	447	isoform_404103	2441	1.65977	-42.13	-40.4702	(352-386:633-601)
539	lncRNA106254	447	isoform_404103	2441	1.65977	-42.13	-40.4702	(352-386:632-600)
540	lncRNA106254	447	isoform_404103	2441	1.65977	-42.13	-40.4702	(352-386:631-599)
541	lncRNA106254	447	isoform_404103	2441	1.65977	-42.13	-40.4702	(352-386:630-598)
542	lncRNA106254	447	isoform_404103	2441	1.65977	-42.13	-40.4702	(352-386:629-597)
543	lncRNA106254	447	isoform_404103	2441	1.65977	-42.13	-40.4702	(352-386:628-596)
544	lncRNA106254	447	isoform_404103	2441	1.65977	-42.13	-40.4702	(352-386:627-595)
545	lncRNA106254	447	isoform_404103	2441	1.65977	-42.13	-40.4702	(352-386:626-594)
546	lncRNA106254	447	isoform_404103	2441	1.65977	-42.13	-40.4702	(352-386:625-593)
547	lncRNA106254	447	isoform_404103	2441	1.65977	-42.13	-40.4702	(352-386:624-592)
548	lncRNA106254	447	isoform_404103	2441	1.65977	-42.13	-40.4702	(352-386:623-591)
549	lncRNA106254	447	isoform_404103	2441	1.65977	-42.13	-40.4702	(352-386:622-590)
550	lncRNA106254	447	isoform_404103	2441	1.65977	-42.13	-40.4702	(352-386:621-589)
551	lncRNA106254	447	isoform_404103	2441	1.65977	-42.13	-40.4702	(352-386:620-588)
552	lncRNA106254	447	isoform_404103	2441	1.65977	-42.13	-40.4702	(352-386:619-587)
553	lncRNA106254	447	isoform_404103	2441	1.65977	-42.13	-40.4702	(352-386:618-586)
554	lncRNA106254	447	isoform_404103	2441	1.65977	-42.13	-40.4702	(352-386:617-585)
555	lncRNA106254	447	isoform_404103	2441	1.65977	-42.13	-40.4702	(352-386:616-584)
556	lncRNA106254	447	isoform_404103	2441	1.65977	-42.13	-40.4702	(352-386:615-583)
557	lncRNA106254	447	isoform_404103	2441	1.65977	-42.13	-40.4702	(352-386:614-582)
558	lncRNA106254	447	isoform_404103	2441	1.65977	-42.13	-40.4702	(352-386:613-581)
559	lncRNA106254	447	isoform_404103	2441	1.65977	-42.13	-40.4702	(352-386:612-580)
560	lncRNA106254	447	isoform_404103	2441	1.65977	-42.13	-40.4702	(352-386:611-579)
561	lncRNA106254	447	isoform_404103	2441	1.65977	-42.13	-40.4702	(352-386:610-578)
562	lncRNA106254	447	isoform_404103	2441	1.65977	-42.13	-40.4702	(352-386:609-577)
563	lncRNA106254	447	isoform_404103	2441	1.65977	-42.13	-40.4702	(352-386:608-576)
564	lncRNA106254	447	isoform_404103	2441	1.65977	-42.13	-40.4702	(352-386:607-575)
565	lncRNA106254	447	isoform_404103	2441	1.65977	-42.13	-40.4702	(352-386:606-574)
566	lncRNA106254	447	isoform_404103	2441	1.65977	-42.13	-40.4702	(352-386:605-573)
567	lncRNA106254	447	isoform_404103	2441	1.65977	-42.13	-40.4702	(352-386:604-572)
568	lncRNA106254	447	isoform_404103	2441	1.65977	-42.13	-40.4702	(352-386:603-571)
569	lncRNA106254	447	isoform_404103	2441	1.65977	-42.13	-40.4702	(352-386:602-570)
570	lncRNA106254	447	isoform_404103	2441	1.65977	-42.13	-40.4702	(352-386:601-569)
571	lncRNA106254	447	isoform_404103	2441	1.65977	-42.13	-40.4702	(352-386:600-568)
572	lncRNA106254	447	isoform_404103	2441	1.65977	-42.13	-40.4702	(352-386:599-567)
573	lncRNA106254	447	isoform_404103	2441	1.65977	-42.13	-40.4702	(352-386:598-566)
574	lncRNA106254	447	isoform_404103	2441	1.65977	-42.13	-40.4702	(352-386:597-565)
575	lncRNA106254	447	isoform_404103	2441	1.65977	-42.13	-40.4702	(352-386:596-564)
576	lncRNA106254	447	isoform_404103	2441	1.65977	-42.13	-40.4702	(352-386:595-563)
577	lncRNA106254	447	isoform_404103	2441	1.65977	-42.13	-40.4702	(352-386:594-562)
578	lncRNA106254	447	isoform_404103	2441	1.65977	-42.13	-40.4702	(352-386:593-561)
579	lncRNA106254	447	isoform_404103	2441	1.65977	-42.13	-40.4702	(352-386:592-560)
580	lncRNA106254	447	isoform_404103	2441	1.65977	-42.13	-40.4702	(352-386:591-559)
581	lncRNA106254	447	isoform_404103	2441	1.65977	-42.13	-40.4702	(352-386:590-558)
582	lncRNA106254	447	isoform_404103	2441	1.65977	-42.13	-40.4702	(352-386:589-557)
583	lncRNA106254	447	isoform_404103	2441	1.65977	-42.13	-40.4702	(352-386:588-556)
584	lncRNA106254	447	isoform_404103	2441	1.65977	-42.13	-40.4702	(352-386:587-555)
585	lncRNA106254	447	isoform_404103	2441	1.65977	-42.13	-40.4702	(352-386:586-554)
586	lncRNA106254	447	isoform_404103	2441	1.65977	-42.13	-40.4702	(352-386:585-553)
587	lncRNA106254	447	isoform_404103	2441	1.65977	-42.13	-40.4702	(352-386:584-552)
588	lncRNA106254	447	isoform_404103	2441	1.65977	-42.13	-40.4702	(352-386:583-551)
589	lncRNA106254	447	isoform_404103	2441	1.65977	-42.13	-40.4702	(352-386:582-550)
590	lncRNA106254	447	isoform_404103	2441	1.65977	-42.13	-40.4702	(352-386:581-549)
591	lncRNA106254	447	isoform_404103	2441	1.65977	-42.13	-40.4702	(352-386:580-548)
592	lncRNA106254	447	isoform_404103	2441	1.65977	-42.13	-40.4702	(352-386:579-547)
593	lncRNA106254	447	isoform_404103	2441	1.65977	-42.13	-40.4702	(352-386:578-546)
594	lncRNA106254	447	isoform_404103	2441	1.65977	-42.13	-40.4702	(352-386:577-545)
595	lncRNA106254	447	isoform_404103	2441	1.65977	-42.13	-40.4702	(352-386:576-544)
596	lncRNA106254	447	isoform_404103	2441	1.65977	-42.13	-40.4702	(352-386:575-543)
597	lncRNA106254	447	isoform_404103	2441	1.65977	-42.13	-40.4702	(352-386:574-542)
598	lncRNA106254	447	isoform_404103	2441	1.65977	-42.13	-40.4702	(352-386:573-541)
599	lncRNA106254	447	isoform_404103	2441	1.65977	-42.13	-40.4702	(352-386:572-540)
600	lncRNA106254	447	isoform_404103	2441	1.65977	-42.13	-40.4702	(352-386:571-539)
601	lncRNA106254	447	isoform_404103	2441	1.65977	-42.13	-40.4702	(352-386:570-538)
602	lncRNA106254	447	isoform_404103	2441	1.65977	-42.13	-40.4702	(352-386:569-537)
603	lncRNA106254	447	isoform_404103	2441	1.65977	-42.13	-40.4702	(352-386:568-536)
604	lncRNA106254	447	isoform_404103	2441	1.65977	-42.13	-40.4702	(352-386:567-535)
605	lncRNA106254	447	isoform_404103	2441	1.65977	-42.13	-40.4702	(352-386:566-534)
606	lncRNA106254	447	isoform_404103	2441	1.65977	-42.13	-40.4702	(352-386:565-533)
607	lncRNA106254	447	isoform_404103	2441	1.65977	-42.13	-40.4702	(352-386:564-532)
608	lncRNA106254	447	isoform_404103	2441	1.65977	-42.13	-40.4702	(352-386:563-531)
609	lncRNA106254	447	isoform_404103	2441	1.65977	-42.13	-40.4702	(352-386:562-530)
610	lncRNA106254	447	isoform_404103	2441	1.65977	-42.13	-40.4702	(352-386:561-529)
611	lncRNA106254	447	isoform_404103	2441	1.65977	-42.13	-40.4702	(352-386:560-528)
612	lncRNA106254	447	isoform_404103	2441	1.65977	-42.13	-40.4702	(352-386:559-527)
613	lncRNA106254	447	isoform_404103	2441	1.65977	-42.13	-40.4702	(352-386:558-526)
614	lncRNA106254	447	isoform_404103	2441	1.65977	-42.13	-40.4702	(352-386:557-525)
615	lncRNA106254	447	isoform_404103	2441	1.65977	-42.13	-40.4702	(352-386:556-524)
616	lncRNA106254	447	isoform_404103	2441	1.65977	-42.13	-40.4702	(352-386:555-523)
617	lncRNA106254	447	isoform_404103	2441	1.65977	-42.13	-40.4702	(352-386:554-522)
618	lncRNA106254	447	isoform_404103	2441	1.65977	-42.13	-40.4702	(352-386:553-521)
619	lncRNA106254	447	isoform_404103	2441	1.65977	-42.13	-40.4702	(352-386:552-520)
620	lncRNA106254	447	isoform_404103	2441	1.65977	-42.13	-40.4702	(352-386:551-519)
621	lncRNA106254	447	isoform_404103	2441	1.65977	-42.13	-40.4702	(352-386:550-518)
622	lncRNA106254	447	isoform_404103	2441	1.65977	-42.13	-40.4702	(352-386:549-517)
623	lncRNA106254	447	isoform_404103	2441	1.65977	-42.13	-40.4702	(352-386:548-516)
624	lncRNA106254	447	isoform_404103	2441	1.65977	-42.13	-40.4702	(352-386:547-515)
625	lncRNA106254	447	isoform_404103	2441	1.65977	-42.13	-40.4702	(352-386:546-514)
626	lncRNA106254	447	isoform_404103	2441	1.65977	-42.13	-40.4702	(352-386:545-513)
627	lncRNA106254	447	isoform_404103	2441	1.65977	-42.13	-40.4702	(352-386:544-512)
628	lncRNA106254	447	isoform_404103	2441	1.65977	-42.13	-40.4702	(352-386:543-511)
629	lncRNA106254	447	isoform_404103	2441	1.65978	-42.13	-40.4702	(352-386:542-510)
630	lncRNA106254	447	isoform_404103	2441	1.6599	-42.13	-40.4701	(352-386:541-509)
631	lncRNA106254	447	isoform_404103	2441	1.66003	-42.13	-40.47	(352-386:540-508)
632	lncRNA106254	447	isoform_404103	2441	1.66017	-42.13	-40.4698	(352-386:539-507)
633	lncRNA106254	447	isoform_404103	2441	1.66032	-42.13	-40.4697	(352-386:538-506)
634	lncRNA106254	447	isoform_404103	2441	1.66068	-42.13	-40.4693	(352-386:537-505)
635	lncRNA106254	447	isoform_404103	2441	1.6615	-42.13	-40.4685	(352-386:536-504)
636	lncRNA106254	447	isoform_404103	2441	1.66379	-42.13	-40.4662	(352-386:535-503)
637	lncRNA106254	447	isoform_404103	2441	1.70443	-42.13	-40.4256	(352-386:534-502)
638	lncRNA106254	447	isoform_404103	2441	1.7527	-42.13	-40.3773	(352-386:533-501)
639	lncRNA106254	447	isoform_404103	2441	1.81043	-42.13	-40.3196	(352-386:532-500)
640	lncRNA106254	447	isoform_404103	2441	1.87976	-42.13	-40.2502	(352-386:531-499)
641	lncRNA106254	447	isoform_404103	2441	1.96458	-42.13	-40.1654	(352-386:530-498)
642	lncRNA106254	447	isoform_404103	2441	2.06586	-42.13	-40.0641	(352-386:529-497)
643	lncRNA106254	447	isoform_404103	2441	2.18566	-42.13	-39.9443	(352-386:528-496)
644	lncRNA106254	447	isoform_404103	2441	2.32561	-42.13	-39.8044	(352-386:527-495)
645	lncRNA106254	447	isoform_404103	2441	1.85031	-41.1	-39.2497	(352-383:523-494)
646	lncRNA106254	447	isoform_404103	2441	2.03338	-41.1	-39.0666	(352-383:522-493)
647	lncRNA106254	447	isoform_404103	2441	2.23653	-41.1	-38.8635	(352-383:521-492)
648	lncRNA106254	447	isoform_404103	2441	2.45717	-41.1	-38.6428	(352-383:520-491)
649	lncRNA106254	447	isoform_404103	2441	2.68953	-41.1	-38.4105	(352-383:519-490)
650	lncRNA106254	447	isoform_404103	2441	2.9243	-41.1	-38.1757	(352-383:518-489)
651	lncRNA106254	447	isoform_404103	2441	3.15328	-41.1	-37.9467	(352-383:517-488)
652	lncRNA106254	447	isoform_404103	2441	3.37296	-41.1	-37.727	(352-383:516-487)
653	lncRNA106254	447	isoform_404103	2441	3.61299	-41.1	-37.487	(352-383:515-486)
654	lncRNA106254	447	isoform_404103	2441	3.85906	-41.1	-37.2409	(352-383:514-485)
655	lncRNA106254	447	isoform_404103	2441	4.12258	-41.1	-36.9774	(352-383:513-484)
656	lncRNA106254	447	isoform_404103	2441	4.40312	-41.1	-36.6969	(352-383:512-483)
657	lncRNA106254	447	isoform_404103	2441	4.68677	-41.1	-36.4132	(352-383:511-482)
658	lncRNA106254	447	isoform_404103	2441	4.94372	-41.1	-36.1563	(352-383:510-481)
659	lncRNA106254	447	isoform_404103	2441	6.02394	-42.13	-36.1061	(352-386:509-477)
660	lncRNA106254	447	isoform_404103	2441	6.05136	-42.13	-36.0786	(352-386:508-476)
661	lncRNA106254	447	isoform_404103	2441	6.06751	-42.13	-36.0625	(352-386:507-475)
662	lncRNA106254	447	isoform_404103	2441	6.07716	-42.13	-36.0528	(352-386:506-474)
663	lncRNA106254	447	isoform_404103	2441	6.08249	-42.13	-36.0475	(352-386:505-473)
664	lncRNA106254	447	isoform_404103	2441	6.08498	-42.13	-36.045	(352-386:504-472)
665	lncRNA106254	447	isoform_404103	2441	6.08615	-42.13	-36.0439	(352-386:503-471)
666	lncRNA106254	447	isoform_404103	2441	6.08667	-42.13	-36.0433	(352-386:502-470)
667	lncRNA106254	447	isoform_404103	2441	6.0869	-42.13	-36.0431	(352-386:501-469)
668	lncRNA106254	447	isoform_404103	2441	6.08702	-42.13	-36.043	(352-386:500-468)
669	lncRNA106254	447	isoform_404103	2441	6.08709	-42.13	-36.0429	(352-386:499-467)
670	lncRNA106254	447	isoform_404103	2441	6.08712	-42.13	-36.0429	(352-386:498-466)
671	lncRNA106254	447	isoform_404103	2441	6.08714	-42.13	-36.0429	(352-386:497-465)
672	lncRNA106254	447	isoform_404103	2441	6.08713	-42.13	-36.0429	(352-386:496-464)
673	lncRNA106254	447	isoform_404103	2441	6.08709	-42.13	-36.0429	(352-386:495-463)
674	lncRNA106254	447	isoform_404103	2441	6.08698	-42.13	-36.043	(352-386:494-462)
675	lncRNA106254	447	isoform_404103	2441	7.27266	-43.02	-35.7473	(352-387:493-460)
676	lncRNA106254	447	isoform_404471	614	10.4472	-32.86	-22.4128	(352-377:414-391)
677	lncRNA106254	447	isoform_404471	614	9.56947	-31.88	-22.3105	(360-379:410-391)
678	lncRNA106254	447	isoform_404471	614	9.48342	-31	-21.5166	(362-380:409-391)
679	lncRNA106254	447	isoform_406437	1860	13.2772	-31.96	-18.6828	(355-376:1578-1557)
680	lncRNA106254	447	isoform_406924	1538	26.4971	-36.54	-10.0429	(349-378:1361-1334)
681	lncRNA106254	447	isoform_417400	2850	8.74231	-34.87	-26.1277	(353-385:2781-2749)
682	lncRNA106254	447	isoform_417400	2850	7.71454	-34.48	-26.7655	(352-379:2778-2754)
683	lncRNA106254	447	isoform_427937	1545	11.1159	-32.7	-21.5841	(352-377:1244-1220)
684	lncRNA106254	447	isoform_427937	1545	9.80547	-31.88	-22.0745	(360-379:1239-1220)
685	lncRNA106254	447	isoform_427937	1545	9.69167	-31	-21.3083	(362-380:1238-1220)
686	lncRNA106254	447	isoform_429290	1128	6.90432	-38.79	-31.8857	(352-380:936-906)
687	lncRNA106254	447	isoform_433456	3317	10.0897	-31.13	-21.0403	(360-378:2991-2973)
688	lncRNA106254	447	isoform_434310	1723	9.99856	-35.58	-25.5814	(357-386:1674-1645)
689	lncRNA106254	447	isoform_436023	2359	2.57804	-35.04	-32.462	(352-378:2109-2078)
690	lncRNA106254	447	isoform_436023	2359	2.72537	-39.77	-37.0446	(352-383:2109-2079)
691	lncRNA106254	447	isoform_438219	582	3.32764	-37.07	-33.7424	(361-383:398-376)
692	lncRNA106254	447	isoform_438219	582	3.24871	-33.78	-30.5313	(359-379:397-377)
693	lncRNA106254	447	isoform_44306	1062	7.47575	-33.95	-26.4742	(360-383:491-468)
694	lncRNA106254	447	isoform_44306	1062	7.10063	-37.5	-30.3994	(359-381:486-464)
695	lncRNA106254	447	isoform_447668	678	5.59226	-39.46	-33.8677	(357-386:426-399)
696	lncRNA106254	447	isoform_449544	1078	7.41782	-33.53	-26.1122	(358-378:35-15)
697	lncRNA106254	447	isoform_449544	1078	7.069	-33.11	-26.041	(361-380:34-15)
698	lncRNA106254	447	isoform_449544	1078	7.13232	-31.34	-24.2077	(363-382:34-15)
699	lncRNA106254	447	isoform_449544	1078	7.1419	-30.88	-23.7381	(364-383:34-15)
700	lncRNA106254	447	isoform_455963	3075	7.60992	-35.41	-27.8001	(360-381:2939-2918)
701	lncRNA106254	447	isoform_455963	3075	7.4011	-33.02	-25.6189	(359-379:2938-2918)
702	lncRNA106254	447	isoform_455963	3075	7.32356	-33.37	-26.0464	(362-382:2938-2918)
703	lncRNA106254	447	isoform_455963	3075	7.33466	-32.91	-25.5753	(363-383:2938-2918)
704	lncRNA106254	447	isoform_456094	1333	5.57179	-34.89	-29.3182	(358-381:1073-1050)
705	lncRNA106254	447	isoform_456094	1333	5.06941	-37.29	-32.2206	(361-383:1072-1050)
706	lncRNA106254	447	isoform_456094	1333	5.67716	-33.54	-27.8628	(363-386:1072-1049)
707	lncRNA106254	447	isoform_456094	1333	5.25884	-40.11	-34.8512	(359-383:1071-1047)
708	lncRNA106254	447	isoform_463998	1054	7.22311	-31.1	-23.8769	(360-378:756-738)
709	lncRNA106254	447	isoform_46421	1028	7.47575	-33.95	-26.4743	(360-383:487-464)
710	lncRNA106254	447	isoform_46421	1028	7.10062	-37.5	-30.3994	(359-381:482-460)
711	lncRNA106254	447	isoform_46443	1029	9.35001	-37.06	-27.71	(358-383:784-757)
712	lncRNA106254	447	isoform_46443	1029	8.32004	-34.71	-26.39	(359-383:778-753)
713	lncRNA106254	447	isoform_466420	1376	4.56431	-39	-34.4357	(355-386:1261-1230)
714	lncRNA106254	447	isoform_466420	1376	3.3377	-40.65	-37.3123	(359-386:1251-1224)
715	lncRNA106254	447	isoform_466420	1376	3.67726	-42.38	-38.7027	(352-386:1250-1218)
716	lncRNA106254	447	isoform_466420	1376	2.1482	-41.6	-39.4518	(352-383:1244-1215)
717	lncRNA106254	447	isoform_466420	1376	1.74024	-38.32	-36.5798	(352-381:1242-1214)
718	lncRNA106254	447	isoform_472440	1039	7.28936	-31.71	-24.4206	(361-383:929-907)
719	lncRNA106254	447	isoform_472440	1039	7.49492	-35.4	-27.9051	(357-379:928-906)
720	lncRNA106254	447	isoform_472440	1039	6.8231	-34.22	-27.3969	(361-381:926-906)
721	lncRNA106254	447	isoform_472440	1039	6.89075	-32.95	-26.0592	(363-383:926-906)
722	lncRNA106254	447	isoform_476698	587	4.33311	-32.08	-27.7469	(357-376:266-247)
723	lncRNA106254	447	isoform_476698	587	5.40947	-34.9	-29.4905	(360-386:264-240)
724	lncRNA106254	447	isoform_476907	2063	4.436	-35.76	-31.324	(357-378:1986-1965)
725	lncRNA106254	447	isoform_476907	2063	3.7265	-30.67	-26.9435	(364-383:1984-1965)
726	lncRNA106254	447	isoform_484245	2503	15.9066	-34.6	-18.6934	(355-377:1482-1460)
727	lncRNA106254	447	isoform_484819	891	9.05963	-37.06	-28.0004	(358-383:765-738)
728	lncRNA106254	447	isoform_484819	891	7.98678	-34.71	-26.7232	(359-383:759-734)
729	lncRNA106254	447	isoform_498326	2052	7.102	-43.85	-36.748	(357-386:949-920)
730	lncRNA106254	447	isoform_498326	2052	7.02689	-41.93	-34.9031	(352-386:947-915)
731	lncRNA106254	447	isoform_498326	2052	5.78431	-40.86	-35.0757	(359-386:941-914)
732	lncRNA106254	447	isoform_498326	2052	5.59652	-40.86	-35.2635	(359-386:940-913)
733	lncRNA106254	447	isoform_498326	2052	5.42228	-40.86	-35.4377	(359-386:939-912)
734	lncRNA106254	447	isoform_498326	2052	5.21605	-40.86	-35.6439	(359-386:938-911)
735	lncRNA106254	447	isoform_498326	2052	4.98653	-40.86	-35.8735	(359-386:937-910)
736	lncRNA106254	447	isoform_498326	2052	4.64949	-40.86	-36.2105	(359-386:936-909)
737	lncRNA106254	447	isoform_498326	2052	4.20907	-40.86	-36.6509	(359-386:935-908)
738	lncRNA106254	447	isoform_498326	2052	3.71095	-40.86	-37.1491	(359-386:934-907)
739	lncRNA106254	447	isoform_498326	2052	3.15926	-40.86	-37.7007	(359-386:933-906)
740	lncRNA106254	447	isoform_498326	2052	2.7887	-40.86	-38.0713	(359-386:932-905)
741	lncRNA106254	447	isoform_498326	2052	2.39943	-40.86	-38.4606	(359-386:931-904)
742	lncRNA106254	447	isoform_498326	2052	2.04687	-40.86	-38.8131	(359-386:930-903)
743	lncRNA106254	447	isoform_498326	2052	2.06358	-41.85	-39.7864	(352-386:929-898)
744	lncRNA106254	447	isoform_498326	2052	1.72462	-42.13	-40.4054	(352-386:928-896)
745	lncRNA106254	447	isoform_498326	2052	1.7041	-42.13	-40.4259	(352-386:927-895)
746	lncRNA106254	447	isoform_498326	2052	1.69686	-42.13	-40.4331	(352-386:926-894)
747	lncRNA106254	447	isoform_498326	2052	1.69154	-42.13	-40.4385	(352-386:925-893)
748	lncRNA106254	447	isoform_498326	2052	1.68729	-42.13	-40.4427	(352-386:924-892)
749	lncRNA106254	447	isoform_498326	2052	1.6818	-42.13	-40.4482	(352-386:923-891)
750	lncRNA106254	447	isoform_498326	2052	1.67479	-42.13	-40.4552	(352-386:922-890)
751	lncRNA106254	447	isoform_498326	2052	1.6696	-42.13	-40.4604	(352-386:921-889)
752	lncRNA106254	447	isoform_498326	2052	1.66301	-42.13	-40.467	(352-386:920-888)
753	lncRNA106254	447	isoform_498326	2052	1.66034	-42.13	-40.4697	(352-386:919-887)
754	lncRNA106254	447	isoform_498326	2052	1.66008	-42.13	-40.4699	(352-386:918-886)
755	lncRNA106254	447	isoform_498326	2052	1.65998	-42.13	-40.47	(352-386:917-885)
756	lncRNA106254	447	isoform_498326	2052	1.65996	-42.13	-40.47	(352-386:916-884)
757	lncRNA106254	447	isoform_498326	2052	1.65994	-42.13	-40.4701	(352-386:915-883)
758	lncRNA106254	447	isoform_498326	2052	1.65992	-42.13	-40.4701	(352-386:914-882)
759	lncRNA106254	447	isoform_498326	2052	1.6599	-42.13	-40.4701	(352-386:913-881)
760	lncRNA106254	447	isoform_498326	2052	1.65989	-42.13	-40.4701	(352-386:912-880)
761	lncRNA106254	447	isoform_498326	2052	1.65987	-42.13	-40.4701	(352-386:911-879)
762	lncRNA106254	447	isoform_498326	2052	1.65985	-42.13	-40.4701	(352-386:910-878)
763	lncRNA106254	447	isoform_498326	2052	1.65983	-42.13	-40.4702	(352-386:909-877)
764	lncRNA106254	447	isoform_498326	2052	1.65982	-42.13	-40.4702	(352-386:908-876)
765	lncRNA106254	447	isoform_498326	2052	1.65981	-42.13	-40.4702	(352-386:907-875)
766	lncRNA106254	447	isoform_498326	2052	1.6598	-42.13	-40.4702	(352-386:906-874)
767	lncRNA106254	447	isoform_498326	2052	1.6598	-42.13	-40.4702	(352-386:905-873)
768	lncRNA106254	447	isoform_498326	2052	1.65979	-42.13	-40.4702	(352-386:904-872)
769	lncRNA106254	447	isoform_498326	2052	1.65979	-42.13	-40.4702	(352-386:903-871)
770	lncRNA106254	447	isoform_498326	2052	1.65979	-42.13	-40.4702	(352-386:902-870)
771	lncRNA106254	447	isoform_498326	2052	1.65978	-42.13	-40.4702	(352-386:901-869)
772	lncRNA106254	447	isoform_498326	2052	1.65978	-42.13	-40.4702	(352-386:900-868)
773	lncRNA106254	447	isoform_498326	2052	1.65978	-42.13	-40.4702	(352-386:899-867)
774	lncRNA106254	447	isoform_498326	2052	1.65977	-42.13	-40.4702	(352-386:898-866)
775	lncRNA106254	447	isoform_498326	2052	1.65977	-42.13	-40.4702	(352-386:897-865)
776	lncRNA106254	447	isoform_498326	2052	1.65977	-42.13	-40.4702	(352-386:896-864)
777	lncRNA106254	447	isoform_498326	2052	1.65977	-42.13	-40.4702	(352-386:895-863)
778	lncRNA106254	447	isoform_498326	2052	1.65977	-42.13	-40.4702	(352-386:894-862)
779	lncRNA106254	447	isoform_498326	2052	1.65977	-42.13	-40.4702	(352-386:893-861)
780	lncRNA106254	447	isoform_498326	2052	1.65977	-42.13	-40.4702	(352-386:892-860)
781	lncRNA106254	447	isoform_498326	2052	1.65977	-42.13	-40.4702	(352-386:891-859)
782	lncRNA106254	447	isoform_498326	2052	1.65977	-42.13	-40.4702	(352-386:890-858)
783	lncRNA106254	447	isoform_498326	2052	1.65977	-42.13	-40.4702	(352-386:889-857)
784	lncRNA106254	447	isoform_498326	2052	1.65977	-42.13	-40.4702	(352-386:888-856)
785	lncRNA106254	447	isoform_498326	2052	1.65977	-42.13	-40.4702	(352-386:887-855)
786	lncRNA106254	447	isoform_498326	2052	1.65977	-42.13	-40.4702	(352-386:886-854)
787	lncRNA106254	447	isoform_498326	2052	1.65977	-42.13	-40.4702	(352-386:885-853)
788	lncRNA106254	447	isoform_498326	2052	1.65977	-42.13	-40.4702	(352-386:884-852)
789	lncRNA106254	447	isoform_498326	2052	1.65977	-42.13	-40.4702	(352-386:883-851)
790	lncRNA106254	447	isoform_498326	2052	1.65977	-42.13	-40.4702	(352-386:882-850)
791	lncRNA106254	447	isoform_498326	2052	1.65977	-42.13	-40.4702	(352-386:881-849)
792	lncRNA106254	447	isoform_498326	2052	1.65977	-42.13	-40.4702	(352-386:880-848)
793	lncRNA106254	447	isoform_498326	2052	1.65977	-42.13	-40.4702	(352-386:879-847)
794	lncRNA106254	447	isoform_498326	2052	1.65977	-42.13	-40.4702	(352-386:878-846)
795	lncRNA106254	447	isoform_498326	2052	1.65977	-42.13	-40.4702	(352-386:877-845)
796	lncRNA106254	447	isoform_498326	2052	1.65977	-42.13	-40.4702	(352-386:876-844)
797	lncRNA106254	447	isoform_498326	2052	1.65977	-42.13	-40.4702	(352-386:875-843)
798	lncRNA106254	447	isoform_498326	2052	1.65977	-42.13	-40.4702	(352-386:874-842)
799	lncRNA106254	447	isoform_498326	2052	1.65977	-42.13	-40.4702	(352-386:873-841)
800	lncRNA106254	447	isoform_498326	2052	1.65977	-42.13	-40.4702	(352-386:872-840)
801	lncRNA106254	447	isoform_498326	2052	1.65977	-42.13	-40.4702	(352-386:871-839)
802	lncRNA106254	447	isoform_498326	2052	1.65977	-42.13	-40.4702	(352-386:870-838)
803	lncRNA106254	447	isoform_498326	2052	1.65977	-42.13	-40.4702	(352-386:869-837)
804	lncRNA106254	447	isoform_498326	2052	1.65977	-42.13	-40.4702	(352-386:868-836)
805	lncRNA106254	447	isoform_498326	2052	1.65977	-42.13	-40.4702	(352-386:867-835)
806	lncRNA106254	447	isoform_498326	2052	1.65977	-42.13	-40.4702	(352-386:866-834)
807	lncRNA106254	447	isoform_498326	2052	1.65977	-42.13	-40.4702	(352-386:865-833)
808	lncRNA106254	447	isoform_498326	2052	1.65977	-42.13	-40.4702	(352-386:864-832)
809	lncRNA106254	447	isoform_498326	2052	1.65977	-42.13	-40.4702	(352-386:863-831)
810	lncRNA106254	447	isoform_498326	2052	1.65977	-42.13	-40.4702	(352-386:862-830)
811	lncRNA106254	447	isoform_498326	2052	1.65977	-42.13	-40.4702	(352-386:861-829)
812	lncRNA106254	447	isoform_498326	2052	1.65977	-42.13	-40.4702	(352-386:860-828)
813	lncRNA106254	447	isoform_498326	2052	1.65977	-42.13	-40.4702	(352-386:859-827)
814	lncRNA106254	447	isoform_498326	2052	1.65977	-42.13	-40.4702	(352-386:858-826)
815	lncRNA106254	447	isoform_498326	2052	1.65977	-42.13	-40.4702	(352-386:857-825)
816	lncRNA106254	447	isoform_498326	2052	1.65977	-42.13	-40.4702	(352-386:856-824)
817	lncRNA106254	447	isoform_498326	2052	1.65977	-42.13	-40.4702	(352-386:855-823)
818	lncRNA106254	447	isoform_498326	2052	1.65977	-42.13	-40.4702	(352-386:854-822)
819	lncRNA106254	447	isoform_498326	2052	1.65977	-42.13	-40.4702	(352-386:853-821)
820	lncRNA106254	447	isoform_498326	2052	1.65977	-42.13	-40.4702	(352-386:852-820)
821	lncRNA106254	447	isoform_498326	2052	1.65977	-42.13	-40.4702	(352-386:851-819)
822	lncRNA106254	447	isoform_498326	2052	1.65977	-42.13	-40.4702	(352-386:850-818)
823	lncRNA106254	447	isoform_498326	2052	1.65977	-42.13	-40.4702	(352-386:849-817)
824	lncRNA106254	447	isoform_498326	2052	1.65977	-42.13	-40.4702	(352-386:848-816)
825	lncRNA106254	447	isoform_498326	2052	1.65977	-42.13	-40.4702	(352-386:847-815)
826	lncRNA106254	447	isoform_498326	2052	1.65977	-42.13	-40.4702	(352-386:846-814)
827	lncRNA106254	447	isoform_498326	2052	1.65977	-42.13	-40.4702	(352-386:845-813)
828	lncRNA106254	447	isoform_498326	2052	1.65977	-42.13	-40.4702	(352-386:844-812)
829	lncRNA106254	447	isoform_498326	2052	1.65977	-42.13	-40.4702	(352-386:843-811)
830	lncRNA106254	447	isoform_498326	2052	1.65977	-42.13	-40.4702	(352-386:842-810)
831	lncRNA106254	447	isoform_498326	2052	1.65977	-42.13	-40.4702	(352-386:841-809)
832	lncRNA106254	447	isoform_498326	2052	1.65977	-42.13	-40.4702	(352-386:840-808)
833	lncRNA106254	447	isoform_498326	2052	1.65977	-42.13	-40.4702	(352-386:839-807)
834	lncRNA106254	447	isoform_498326	2052	1.65977	-42.13	-40.4702	(352-386:838-806)
835	lncRNA106254	447	isoform_498326	2052	1.65977	-42.13	-40.4702	(352-386:837-805)
836	lncRNA106254	447	isoform_498326	2052	1.65977	-42.13	-40.4702	(352-386:836-804)
837	lncRNA106254	447	isoform_498326	2052	1.65977	-42.13	-40.4702	(352-386:835-803)
838	lncRNA106254	447	isoform_498326	2052	1.65977	-42.13	-40.4702	(352-386:834-802)
839	lncRNA106254	447	isoform_498326	2052	1.65977	-42.13	-40.4702	(352-386:833-801)
840	lncRNA106254	447	isoform_498326	2052	1.65977	-42.13	-40.4702	(352-386:832-800)
841	lncRNA106254	447	isoform_498326	2052	1.65977	-42.13	-40.4702	(352-386:831-799)
842	lncRNA106254	447	isoform_498326	2052	1.65977	-42.13	-40.4702	(352-386:830-798)
843	lncRNA106254	447	isoform_498326	2052	1.65977	-42.13	-40.4702	(352-386:829-797)
844	lncRNA106254	447	isoform_498326	2052	1.65977	-42.13	-40.4702	(352-386:828-796)
845	lncRNA106254	447	isoform_498326	2052	1.65977	-42.13	-40.4702	(352-386:827-795)
846	lncRNA106254	447	isoform_498326	2052	1.65977	-42.13	-40.4702	(352-386:826-794)
847	lncRNA106254	447	isoform_498326	2052	1.65977	-42.13	-40.4702	(352-386:825-793)
848	lncRNA106254	447	isoform_498326	2052	1.65977	-42.13	-40.4702	(352-386:824-792)
849	lncRNA106254	447	isoform_498326	2052	1.65977	-42.13	-40.4702	(352-386:823-791)
850	lncRNA106254	447	isoform_498326	2052	1.65977	-42.13	-40.4702	(352-386:822-790)
851	lncRNA106254	447	isoform_498326	2052	1.65977	-42.13	-40.4702	(352-386:821-789)
852	lncRNA106254	447	isoform_498326	2052	1.65977	-42.13	-40.4702	(352-386:820-788)
853	lncRNA106254	447	isoform_498326	2052	1.65977	-42.13	-40.4702	(352-386:819-787)
854	lncRNA106254	447	isoform_498326	2052	1.65977	-42.13	-40.4702	(352-386:818-786)
855	lncRNA106254	447	isoform_498326	2052	1.65977	-42.13	-40.4702	(352-386:817-785)
856	lncRNA106254	447	isoform_498326	2052	1.65977	-42.13	-40.4702	(352-386:816-784)
857	lncRNA106254	447	isoform_498326	2052	1.65977	-42.13	-40.4702	(352-386:815-783)
858	lncRNA106254	447	isoform_498326	2052	1.65977	-42.13	-40.4702	(352-386:814-782)
859	lncRNA106254	447	isoform_498326	2052	1.65977	-42.13	-40.4702	(352-386:813-781)
860	lncRNA106254	447	isoform_498326	2052	1.65977	-42.13	-40.4702	(352-386:812-780)
861	lncRNA106254	447	isoform_498326	2052	1.65977	-42.13	-40.4702	(352-386:811-779)
862	lncRNA106254	447	isoform_498326	2052	1.65977	-42.13	-40.4702	(352-386:810-778)
863	lncRNA106254	447	isoform_498326	2052	1.65977	-42.13	-40.4702	(352-386:809-777)
864	lncRNA106254	447	isoform_498326	2052	1.65977	-42.13	-40.4702	(352-386:808-776)
865	lncRNA106254	447	isoform_498326	2052	1.65977	-42.13	-40.4702	(352-386:807-775)
866	lncRNA106254	447	isoform_498326	2052	1.65977	-42.13	-40.4702	(352-386:806-774)
867	lncRNA106254	447	isoform_498326	2052	1.65977	-42.13	-40.4702	(352-386:805-773)
868	lncRNA106254	447	isoform_498326	2052	1.65977	-42.13	-40.4702	(352-386:804-772)
869	lncRNA106254	447	isoform_498326	2052	1.65977	-42.13	-40.4702	(352-386:803-771)
870	lncRNA106254	447	isoform_498326	2052	1.65977	-42.13	-40.4702	(352-386:802-770)
871	lncRNA106254	447	isoform_498326	2052	1.65977	-42.13	-40.4702	(352-386:801-769)
872	lncRNA106254	447	isoform_498326	2052	1.65977	-42.13	-40.4702	(352-386:800-768)
873	lncRNA106254	447	isoform_498326	2052	1.65977	-42.13	-40.4702	(352-386:799-767)
874	lncRNA106254	447	isoform_498326	2052	1.65977	-42.13	-40.4702	(352-386:798-766)
875	lncRNA106254	447	isoform_498326	2052	1.65977	-42.13	-40.4702	(352-386:797-765)
876	lncRNA106254	447	isoform_498326	2052	1.65977	-42.13	-40.4702	(352-386:796-764)
877	lncRNA106254	447	isoform_498326	2052	1.65977	-42.13	-40.4702	(352-386:795-763)
878	lncRNA106254	447	isoform_498326	2052	1.65977	-42.13	-40.4702	(352-386:794-762)
879	lncRNA106254	447	isoform_498326	2052	1.65977	-42.13	-40.4702	(352-386:793-761)
880	lncRNA106254	447	isoform_498326	2052	1.65977	-42.13	-40.4702	(352-386:792-760)
881	lncRNA106254	447	isoform_498326	2052	1.65977	-42.13	-40.4702	(352-386:791-759)
882	lncRNA106254	447	isoform_498326	2052	1.65977	-42.13	-40.4702	(352-386:790-758)
883	lncRNA106254	447	isoform_498326	2052	1.65977	-42.13	-40.4702	(352-386:789-757)
884	lncRNA106254	447	isoform_498326	2052	1.65977	-42.13	-40.4702	(352-386:788-756)
885	lncRNA106254	447	isoform_498326	2052	1.65977	-42.13	-40.4702	(352-386:787-755)
886	lncRNA106254	447	isoform_498326	2052	1.65977	-42.13	-40.4702	(352-386:786-754)
887	lncRNA106254	447	isoform_498326	2052	1.65977	-42.13	-40.4702	(352-386:785-753)
888	lncRNA106254	447	isoform_498326	2052	1.65977	-42.13	-40.4702	(352-386:784-752)
889	lncRNA106254	447	isoform_498326	2052	1.65977	-42.13	-40.4702	(352-386:783-751)
890	lncRNA106254	447	isoform_498326	2052	1.65977	-42.13	-40.4702	(352-386:782-750)
891	lncRNA106254	447	isoform_498326	2052	1.65977	-42.13	-40.4702	(352-386:781-749)
892	lncRNA106254	447	isoform_498326	2052	1.65977	-42.13	-40.4702	(352-386:780-748)
893	lncRNA106254	447	isoform_498326	2052	1.65977	-42.13	-40.4702	(352-386:779-747)
894	lncRNA106254	447	isoform_498326	2052	1.65977	-42.13	-40.4702	(352-386:778-746)
895	lncRNA106254	447	isoform_498326	2052	1.65977	-42.13	-40.4702	(352-386:777-745)
896	lncRNA106254	447	isoform_498326	2052	1.65977	-42.13	-40.4702	(352-386:776-744)
897	lncRNA106254	447	isoform_498326	2052	1.65977	-42.13	-40.4702	(352-386:775-743)
898	lncRNA106254	447	isoform_498326	2052	1.65977	-42.13	-40.4702	(352-386:774-742)
899	lncRNA106254	447	isoform_498326	2052	1.65977	-42.13	-40.4702	(352-386:773-741)
900	lncRNA106254	447	isoform_498326	2052	1.65977	-42.13	-40.4702	(352-386:772-740)
901	lncRNA106254	447	isoform_498326	2052	1.65977	-42.13	-40.4702	(352-386:771-739)
902	lncRNA106254	447	isoform_498326	2052	1.65977	-42.13	-40.4702	(352-386:770-738)
903	lncRNA106254	447	isoform_498326	2052	1.65977	-42.13	-40.4702	(352-386:769-737)
904	lncRNA106254	447	isoform_498326	2052	1.65994	-42.13	-40.4701	(352-386:768-736)
905	lncRNA106254	447	isoform_498326	2052	1.66011	-42.13	-40.4699	(352-386:767-735)
906	lncRNA106254	447	isoform_498326	2052	1.66028	-42.13	-40.4697	(352-386:766-734)
907	lncRNA106254	447	isoform_498326	2052	1.66046	-42.13	-40.4695	(352-386:765-733)
908	lncRNA106254	447	isoform_498326	2052	1.66065	-42.13	-40.4694	(352-386:764-732)
909	lncRNA106254	447	isoform_498326	2052	1.66084	-42.13	-40.4692	(352-386:763-731)
910	lncRNA106254	447	isoform_498326	2052	1.66103	-42.13	-40.469	(352-386:762-730)
911	lncRNA106254	447	isoform_498326	2052	1.66123	-42.13	-40.4688	(352-386:761-729)
912	lncRNA106254	447	isoform_498326	2052	1.66144	-42.13	-40.4686	(352-386:760-728)
913	lncRNA106254	447	isoform_498326	2052	1.66165	-42.13	-40.4683	(352-386:759-727)
914	lncRNA106254	447	isoform_498326	2052	1.66187	-42.13	-40.4681	(352-386:758-726)
915	lncRNA106254	447	isoform_498326	2052	1.66209	-42.13	-40.4679	(352-386:757-725)
916	lncRNA106254	447	isoform_498326	2052	1.66233	-42.13	-40.4677	(352-386:756-724)
917	lncRNA106254	447	isoform_498326	2052	1.66257	-42.13	-40.4674	(352-386:755-723)
918	lncRNA106254	447	isoform_498326	2052	1.66281	-42.13	-40.4672	(352-386:754-722)
919	lncRNA106254	447	isoform_498326	2052	1.66307	-42.13	-40.4669	(352-386:753-721)
920	lncRNA106254	447	isoform_498326	2052	1.66333	-42.13	-40.4667	(352-386:752-720)
921	lncRNA106254	447	isoform_498326	2052	1.66361	-42.13	-40.4664	(352-386:751-719)
922	lncRNA106254	447	isoform_498326	2052	1.66389	-42.13	-40.4661	(352-386:750-718)
923	lncRNA106254	447	isoform_498326	2052	1.66418	-42.13	-40.4658	(352-386:749-717)
924	lncRNA106254	447	isoform_498326	2052	1.66448	-42.13	-40.4655	(352-386:748-716)
925	lncRNA106254	447	isoform_498326	2052	1.6648	-42.13	-40.4652	(352-386:747-715)
926	lncRNA106254	447	isoform_498326	2052	1.66512	-42.13	-40.4649	(352-386:746-714)
927	lncRNA106254	447	isoform_498326	2052	1.66546	-42.13	-40.4645	(352-386:745-713)
928	lncRNA106254	447	isoform_498326	2052	1.66581	-42.13	-40.4642	(352-386:744-712)
929	lncRNA106254	447	isoform_498326	2052	1.66618	-42.13	-40.4638	(352-386:743-711)
930	lncRNA106254	447	isoform_498326	2052	1.66656	-42.13	-40.4634	(352-386:742-710)
931	lncRNA106254	447	isoform_498326	2052	1.66696	-42.13	-40.463	(352-386:741-709)
932	lncRNA106254	447	isoform_498326	2052	1.66737	-42.13	-40.4626	(352-386:740-708)
933	lncRNA106254	447	isoform_498326	2052	1.6678	-42.13	-40.4622	(352-386:739-707)
934	lncRNA106254	447	isoform_498326	2052	1.66826	-42.13	-40.4617	(352-386:738-706)
935	lncRNA106254	447	isoform_498326	2052	1.66873	-42.13	-40.4613	(352-386:737-705)
936	lncRNA106254	447	isoform_498326	2052	1.66923	-42.13	-40.4608	(352-386:736-704)
937	lncRNA106254	447	isoform_498326	2052	1.66958	-42.13	-40.4604	(352-386:735-703)
938	lncRNA106254	447	isoform_498326	2052	1.66996	-42.13	-40.46	(352-386:734-702)
939	lncRNA106254	447	isoform_498326	2052	1.67036	-42.13	-40.4596	(352-386:733-701)
940	lncRNA106254	447	isoform_498326	2052	1.67078	-42.13	-40.4592	(352-386:732-700)
941	lncRNA106254	447	isoform_498326	2052	1.67124	-42.13	-40.4588	(352-386:731-699)
942	lncRNA106254	447	isoform_498326	2052	1.67173	-42.13	-40.4583	(352-386:730-698)
943	lncRNA106254	447	isoform_498326	2052	1.67225	-42.13	-40.4578	(352-386:729-697)
944	lncRNA106254	447	isoform_498326	2052	1.6728	-42.13	-40.4572	(352-386:728-696)
945	lncRNA106254	447	isoform_498326	2052	1.6734	-42.13	-40.4566	(352-386:727-695)
946	lncRNA106254	447	isoform_498326	2052	1.67404	-42.13	-40.456	(352-386:726-694)
947	lncRNA106254	447	isoform_498326	2052	1.67474	-42.13	-40.4553	(352-386:725-693)
948	lncRNA106254	447	isoform_498326	2052	1.67549	-42.13	-40.4545	(352-386:724-692)
949	lncRNA106254	447	isoform_498326	2052	1.67632	-42.13	-40.4537	(352-386:723-691)
950	lncRNA106254	447	isoform_498326	2052	1.67721	-42.13	-40.4528	(352-386:722-690)
951	lncRNA106254	447	isoform_498326	2052	1.67819	-42.13	-40.4518	(352-386:721-689)
952	lncRNA106254	447	isoform_498326	2052	1.67927	-42.13	-40.4507	(352-386:720-688)
953	lncRNA106254	447	isoform_498326	2052	1.68059	-42.13	-40.4494	(352-386:719-687)
954	lncRNA106254	447	isoform_498326	2052	1.68205	-42.13	-40.448	(352-386:718-686)
955	lncRNA106254	447	isoform_498326	2052	1.68367	-42.13	-40.4463	(352-386:717-685)
956	lncRNA106254	447	isoform_498326	2052	1.68546	-42.13	-40.4445	(352-386:716-684)
957	lncRNA106254	447	isoform_498326	2052	1.68746	-42.13	-40.4425	(352-386:715-683)
958	lncRNA106254	447	isoform_498326	2052	1.68971	-42.13	-40.4403	(352-386:714-682)
959	lncRNA106254	447	isoform_498326	2052	1.69229	-42.13	-40.4377	(352-386:713-681)
960	lncRNA106254	447	isoform_498326	2052	1.69525	-42.13	-40.4347	(352-386:712-680)
961	lncRNA106254	447	isoform_498326	2052	1.69865	-42.13	-40.4314	(352-386:711-679)
962	lncRNA106254	447	isoform_498326	2052	1.70268	-42.13	-40.4273	(352-386:710-678)
963	lncRNA106254	447	isoform_498326	2052	1.70747	-42.13	-40.4225	(352-386:709-677)
964	lncRNA106254	447	isoform_498326	2052	1.71326	-42.13	-40.4167	(352-386:708-676)
965	lncRNA106254	447	isoform_498326	2052	1.72049	-42.13	-40.4095	(352-386:707-675)
966	lncRNA106254	447	isoform_498326	2052	1.72777	-42.13	-40.4022	(352-386:706-674)
967	lncRNA106254	447	isoform_498326	2052	1.73231	-42.13	-40.3977	(352-386:705-673)
968	lncRNA106254	447	isoform_498326	2052	1.73612	-42.13	-40.3939	(352-386:704-672)
969	lncRNA106254	447	isoform_498326	2052	1.74104	-42.13	-40.389	(352-386:703-671)
970	lncRNA106254	447	isoform_498326	2052	1.74135	-42.13	-40.3887	(352-386:702-670)
971	lncRNA106254	447	isoform_498326	2052	1.74104	-42.13	-40.389	(352-386:701-669)
972	lncRNA106254	447	isoform_498326	2052	1.74074	-42.13	-40.3893	(352-386:700-668)
973	lncRNA106254	447	isoform_498326	2052	1.74048	-42.13	-40.3895	(352-386:699-667)
974	lncRNA106254	447	isoform_498326	2052	1.87632	-44.44	-42.5637	(352-386:696-664)
975	lncRNA106254	447	isoform_498326	2052	1.87499	-39.96	-38.085	(352-386:693-661)
976	lncRNA106254	447	isoform_498326	2052	1.87634	-37.62	-35.7437	(352-386:692-660)
977	lncRNA106254	447	isoform_498326	2052	1.87798	-38.17	-36.292	(352-386:691-659)
978	lncRNA106254	447	isoform_498326	2052	1.88087	-39.96	-38.0791	(352-386:690-658)
979	lncRNA106254	447	isoform_498326	2052	2.32355	-44.62	-42.2964	(351-386:673-638)
980	lncRNA106254	447	isoform_498326	2052	1.85969	-42.89	-41.0303	(352-386:669-637)
981	lncRNA106254	447	isoform_498326	2052	1.73589	-42.13	-40.3941	(352-386:663-631)
982	lncRNA106254	447	isoform_498326	2052	1.73962	-42.13	-40.3904	(352-386:662-630)
983	lncRNA106254	447	isoform_498326	2052	1.7435	-42.13	-40.3865	(352-386:661-629)
984	lncRNA106254	447	isoform_498326	2052	1.74617	-42.13	-40.3838	(352-386:660-628)
985	lncRNA106254	447	isoform_498326	2052	1.75036	-42.13	-40.3796	(352-386:659-627)
986	lncRNA106254	447	isoform_498326	2052	1.75564	-42.13	-40.3744	(352-386:658-626)
987	lncRNA106254	447	isoform_498326	2052	1.75968	-42.13	-40.3703	(352-386:657-625)
988	lncRNA106254	447	isoform_498326	2052	1.76104	-42.13	-40.369	(352-386:656-624)
989	lncRNA106254	447	isoform_498326	2052	1.76225	-42.13	-40.3677	(352-386:655-623)
990	lncRNA106254	447	isoform_498326	2052	1.76504	-42.13	-40.365	(352-386:654-622)
991	lncRNA106254	447	isoform_498326	2052	1.76364	-42.13	-40.3664	(352-386:653-621)
992	lncRNA106254	447	isoform_498326	2052	1.76194	-42.13	-40.3681	(352-386:652-620)
993	lncRNA106254	447	isoform_498326	2052	1.76052	-42.13	-40.3695	(352-386:651-619)
994	lncRNA106254	447	isoform_498326	2052	1.75969	-42.13	-40.3703	(352-386:650-618)
995	lncRNA106254	447	isoform_498326	2052	1.8883	-44.44	-42.5517	(352-386:647-615)
996	lncRNA106254	447	isoform_498326	2052	1.88658	-39.96	-38.0734	(352-386:644-612)
997	lncRNA106254	447	isoform_498326	2052	1.88796	-37.62	-35.732	(352-386:643-611)
998	lncRNA106254	447	isoform_498326	2052	1.88972	-38.17	-36.2803	(352-386:642-610)
999	lncRNA106254	447	isoform_498326	2052	1.89282	-39.96	-38.0672	(352-386:641-609)
1000	lncRNA106254	447	isoform_498326	2052	2.38403	-44.62	-42.236	(351-386:624-589)
1001	lncRNA106254	447	isoform_498326	2052	2.05295	-44.82	-42.7671	(352-386:620-584)
1002	lncRNA106254	447	isoform_498326	2052	1.9161	-39.96	-38.0439	(352-386:613-581)
1003	lncRNA106254	447	isoform_498326	2052	1.91756	-37.62	-35.7024	(352-386:612-580)
1004	lncRNA106254	447	isoform_498326	2052	1.91741	-38.17	-36.2526	(352-386:611-579)
1005	lncRNA106254	447	isoform_498326	2052	1.91906	-39.96	-38.0409	(352-386:610-578)
1006	lncRNA106254	447	isoform_498326	2052	2.35924	-44.62	-42.2608	(351-386:593-558)
1007	lncRNA106254	447	isoform_498326	2052	1.8962	-42.89	-40.9938	(352-386:589-557)
1008	lncRNA106254	447	isoform_498326	2052	1.81517	-42.13	-40.3148	(352-386:582-550)
1009	lncRNA106254	447	isoform_498326	2052	1.82349	-42.13	-40.3065	(352-386:581-549)
1010	lncRNA106254	447	isoform_498326	2052	1.82638	-42.13	-40.3036	(352-386:580-548)
1011	lncRNA106254	447	isoform_498326	2052	1.83041	-42.13	-40.2996	(352-386:579-547)
1012	lncRNA106254	447	isoform_498326	2052	1.83421	-42.13	-40.2958	(352-386:578-546)
1013	lncRNA106254	447	isoform_498326	2052	1.83658	-42.13	-40.2934	(352-386:577-545)
1014	lncRNA106254	447	isoform_498326	2052	1.95868	-44.44	-42.4813	(352-386:574-542)
1015	lncRNA106254	447	isoform_498326	2052	2.06712	-42.27	-40.2029	(352-386:568-536)
1016	lncRNA106254	447	isoform_498326	2052	2.07526	-38.72	-36.6447	(353-386:543-510)
1017	lncRNA106254	447	isoform_498326	2052	2.08977	-40.72	-38.6302	(352-386:541-509)
1018	lncRNA106254	447	isoform_498326	2052	2.43721	-44.62	-42.1828	(351-386:524-489)
1019	lncRNA106254	447	isoform_498326	2052	2.11155	-44.97	-42.8584	(352-386:520-485)
1020	lncRNA106254	447	isoform_498326	2052	1.98689	-39.96	-37.9731	(352-386:514-482)
1021	lncRNA106254	447	isoform_498326	2052	1.99528	-37.62	-35.6247	(352-386:513-481)
1022	lncRNA106254	447	isoform_498326	2052	2.00381	-38.17	-36.1662	(352-386:512-480)
1023	lncRNA106254	447	isoform_498326	2052	2.00889	-39.96	-37.9511	(352-386:511-479)
1024	lncRNA106254	447	isoform_498326	2052	2.05588	-36.75	-34.6941	(352-386:481-449)
1025	lncRNA106254	447	isoform_498326	2052	2.04685	-36.75	-34.7032	(352-386:480-448)
1026	lncRNA106254	447	isoform_498326	2052	2.61669	-45.32	-42.7033	(351-385:479-445)
1027	lncRNA106254	447	isoform_498326	2052	2.03881	-38.17	-36.1312	(352-386:479-447)
1028	lncRNA106254	447	isoform_498326	2052	2.29287	-40.87	-38.5771	(352-386:475-442)
1029	lncRNA106254	447	isoform_498326	2052	2.61109	-42.45	-39.8389	(351-386:453-418)
1030	lncRNA106254	447	isoform_498326	2052	2.60012	-44.91	-42.3099	(351-386:451-416)
1031	lncRNA106254	447	isoform_498326	2052	2.13455	-42.82	-40.6855	(352-386:449-415)
1032	lncRNA106254	447	isoform_498326	2052	1.98717	-44.44	-42.4528	(352-386:441-409)
1033	lncRNA106254	447	isoform_498326	2052	1.98261	-39.96	-37.9774	(352-386:438-406)
1034	lncRNA106254	447	isoform_498326	2052	1.98165	-37.62	-35.6383	(352-386:437-405)
1035	lncRNA106254	447	isoform_498326	2052	1.9808	-38.17	-36.1892	(352-386:436-404)
1036	lncRNA106254	447	isoform_498326	2052	1.98097	-39.96	-37.979	(352-386:435-403)
1037	lncRNA106254	447	isoform_498326	2052	2.5907	-40.66	-38.0693	(351-386:418-383)
1038	lncRNA106254	447	isoform_498326	2052	2.12059	-40.72	-38.5994	(352-386:414-382)
1039	lncRNA106254	447	isoform_498326	2052	2.34098	-44.62	-42.279	(351-386:386-351)
1040	lncRNA106254	447	isoform_498326	2052	1.86601	-42.89	-41.024	(352-386:382-350)
1041	lncRNA106254	447	isoform_498326	2052	1.72163	-42.13	-40.4084	(352-386:376-344)
1042	lncRNA106254	447	isoform_498326	2052	1.7193	-42.13	-40.4107	(352-386:375-343)
1043	lncRNA106254	447	isoform_498326	2052	1.71769	-42.13	-40.4123	(352-386:374-342)
1044	lncRNA106254	447	isoform_498326	2052	1.71446	-42.13	-40.4155	(352-386:373-341)
1045	lncRNA106254	447	isoform_498326	2052	1.71209	-42.13	-40.4179	(352-386:372-340)
1046	lncRNA106254	447	isoform_498326	2052	1.70952	-42.13	-40.4205	(352-386:371-339)
1047	lncRNA106254	447	isoform_498326	2052	1.70575	-42.13	-40.4242	(352-386:370-338)
1048	lncRNA106254	447	isoform_498326	2052	1.70209	-42.13	-40.4279	(352-386:369-337)
1049	lncRNA106254	447	isoform_498326	2052	1.69919	-42.13	-40.4308	(352-386:368-336)
1050	lncRNA106254	447	isoform_498326	2052	1.69682	-42.13	-40.4332	(352-386:367-335)
1051	lncRNA106254	447	isoform_498326	2052	1.69487	-42.13	-40.4351	(352-386:366-334)
1052	lncRNA106254	447	isoform_498326	2052	1.69327	-42.13	-40.4367	(352-386:365-333)
1053	lncRNA106254	447	isoform_498326	2052	1.69193	-42.13	-40.4381	(352-386:364-332)
1054	lncRNA106254	447	isoform_498326	2052	1.69081	-42.13	-40.4392	(352-386:363-331)
1055	lncRNA106254	447	isoform_498326	2052	1.68989	-42.13	-40.4401	(352-386:362-330)
1056	lncRNA106254	447	isoform_498326	2052	1.68914	-42.13	-40.4409	(352-386:361-329)
1057	lncRNA106254	447	isoform_498326	2052	1.68852	-42.13	-40.4415	(352-386:360-328)
1058	lncRNA106254	447	isoform_498326	2052	1.68803	-42.13	-40.442	(352-386:359-327)
1059	lncRNA106254	447	isoform_498326	2052	1.68765	-42.13	-40.4423	(352-386:358-326)
1060	lncRNA106254	447	isoform_498326	2052	1.68739	-42.13	-40.4426	(352-386:357-325)
1061	lncRNA106254	447	isoform_498326	2052	1.68722	-42.13	-40.4428	(352-386:356-324)
1062	lncRNA106254	447	isoform_498326	2052	1.687	-42.13	-40.443	(352-386:355-323)
1063	lncRNA106254	447	isoform_498326	2052	1.68686	-42.13	-40.4431	(352-386:354-322)
1064	lncRNA106254	447	isoform_498326	2052	1.68679	-42.13	-40.4432	(352-386:353-321)
1065	lncRNA106254	447	isoform_498326	2052	1.68681	-42.13	-40.4432	(352-386:352-320)
1066	lncRNA106254	447	isoform_498326	2052	1.68685	-42.13	-40.4432	(352-386:351-319)
1067	lncRNA106254	447	isoform_498326	2052	1.68696	-42.13	-40.443	(352-386:350-318)
1068	lncRNA106254	447	isoform_498326	2052	1.68715	-42.13	-40.4428	(352-386:349-317)
1069	lncRNA106254	447	isoform_498326	2052	1.68742	-42.13	-40.4426	(352-386:348-316)
1070	lncRNA106254	447	isoform_498326	2052	1.68777	-42.13	-40.4422	(352-386:347-315)
1071	lncRNA106254	447	isoform_498326	2052	1.68821	-42.13	-40.4418	(352-386:346-314)
1072	lncRNA106254	447	isoform_498326	2052	1.68873	-42.13	-40.4413	(352-386:345-313)
1073	lncRNA106254	447	isoform_498326	2052	1.68935	-42.13	-40.4407	(352-386:344-312)
1074	lncRNA106254	447	isoform_498326	2052	1.69007	-42.13	-40.4399	(352-386:343-311)
1075	lncRNA106254	447	isoform_498326	2052	1.6909	-42.13	-40.4391	(352-386:342-310)
1076	lncRNA106254	447	isoform_498326	2052	1.69184	-42.13	-40.4382	(352-386:341-309)
1077	lncRNA106254	447	isoform_498326	2052	1.6927	-42.13	-40.4373	(352-386:340-308)
1078	lncRNA106254	447	isoform_498326	2052	1.69382	-42.13	-40.4362	(352-386:339-307)
1079	lncRNA106254	447	isoform_498326	2052	1.69511	-42.13	-40.4349	(352-386:338-306)
1080	lncRNA106254	447	isoform_498326	2052	1.69658	-42.13	-40.4334	(352-386:337-305)
1081	lncRNA106254	447	isoform_498326	2052	1.69825	-42.13	-40.4318	(352-386:336-304)
1082	lncRNA106254	447	isoform_498326	2052	1.70013	-42.13	-40.4299	(352-386:335-303)
1083	lncRNA106254	447	isoform_498326	2052	1.7023	-42.13	-40.4277	(352-386:334-302)
1084	lncRNA106254	447	isoform_498326	2052	1.70482	-42.13	-40.4252	(352-386:333-301)
1085	lncRNA106254	447	isoform_498326	2052	1.70775	-42.13	-40.4222	(352-386:332-300)
1086	lncRNA106254	447	isoform_498326	2052	1.71115	-42.13	-40.4189	(352-386:331-299)
1087	lncRNA106254	447	isoform_498326	2052	1.7152	-42.13	-40.4148	(352-386:330-298)
1088	lncRNA106254	447	isoform_498326	2052	1.72004	-42.13	-40.41	(352-386:329-297)
1089	lncRNA106254	447	isoform_498326	2052	1.72592	-42.13	-40.4041	(352-386:328-296)
1090	lncRNA106254	447	isoform_498326	2052	1.73326	-42.13	-40.3967	(352-386:327-295)
1091	lncRNA106254	447	isoform_498326	2052	1.74074	-42.13	-40.3893	(352-386:326-294)
1092	lncRNA106254	447	isoform_498326	2052	1.7457	-42.13	-40.3843	(352-386:325-293)
1093	lncRNA106254	447	isoform_498326	2052	1.75008	-42.13	-40.3799	(352-386:324-292)
1094	lncRNA106254	447	isoform_498326	2052	1.75566	-42.13	-40.3743	(352-386:323-291)
1095	lncRNA106254	447	isoform_498326	2052	1.75696	-42.13	-40.373	(352-386:322-290)
1096	lncRNA106254	447	isoform_498326	2052	1.75781	-42.13	-40.3722	(352-386:321-289)
1097	lncRNA106254	447	isoform_498326	2052	1.759	-42.13	-40.371	(352-386:320-288)
1098	lncRNA106254	447	isoform_498326	2052	1.76129	-42.13	-40.3687	(352-386:319-287)
1099	lncRNA106254	447	isoform_498326	2052	1.8967	-44.44	-42.5433	(352-386:316-284)
1100	lncRNA106254	447	isoform_498326	2052	1.90887	-39.96	-38.0511	(352-386:313-281)
1101	lncRNA106254	447	isoform_498326	2052	1.91669	-37.62	-35.7033	(352-386:312-280)
1102	lncRNA106254	447	isoform_498326	2052	1.92483	-38.17	-36.2452	(352-386:311-279)
1103	lncRNA106254	447	isoform_498326	2052	1.93155	-39.96	-38.0285	(352-386:310-278)
1104	lncRNA106254	447	isoform_498326	2052	2.33544	-44.62	-42.2846	(351-386:278-243)
1105	lncRNA106254	447	isoform_498326	2052	1.85936	-42.89	-41.0306	(352-386:274-242)
1106	lncRNA106254	447	isoform_498326	2052	1.72887	-42.13	-40.4011	(352-386:268-236)
1107	lncRNA106254	447	isoform_498326	2052	1.72925	-42.13	-40.4008	(352-386:267-235)
1108	lncRNA106254	447	isoform_498326	2052	1.72966	-42.13	-40.4003	(352-386:266-234)
1109	lncRNA106254	447	isoform_498326	2052	1.72838	-42.13	-40.4016	(352-386:265-233)
1110	lncRNA106254	447	isoform_498326	2052	1.72791	-42.13	-40.4021	(352-386:264-232)
1111	lncRNA106254	447	isoform_498326	2052	1.72742	-42.13	-40.4026	(352-386:263-231)
1112	lncRNA106254	447	isoform_498326	2052	1.72604	-42.13	-40.404	(352-386:262-230)
1113	lncRNA106254	447	isoform_498326	2052	1.72511	-42.13	-40.4049	(352-386:261-229)
1114	lncRNA106254	447	isoform_498326	2052	1.72532	-42.13	-40.4047	(352-386:260-228)
1115	lncRNA106254	447	isoform_498326	2052	1.72668	-42.13	-40.4033	(352-386:259-227)
1116	lncRNA106254	447	isoform_498326	2052	1.72917	-42.13	-40.4008	(352-386:258-226)
1117	lncRNA106254	447	isoform_498326	2052	1.73298	-42.13	-40.397	(352-386:257-225)
1118	lncRNA106254	447	isoform_498326	2052	1.73845	-42.13	-40.3915	(352-386:256-224)
1119	lncRNA106254	447	isoform_498326	2052	1.74416	-42.13	-40.3858	(352-386:255-223)
1120	lncRNA106254	447	isoform_498326	2052	1.7473	-42.13	-40.3827	(352-386:254-222)
1121	lncRNA106254	447	isoform_498326	2052	1.74982	-42.13	-40.3802	(352-386:253-221)
1122	lncRNA106254	447	isoform_498326	2052	1.75356	-42.13	-40.3764	(352-386:252-220)
1123	lncRNA106254	447	isoform_498326	2052	1.75275	-42.13	-40.3772	(352-386:251-219)
1124	lncRNA106254	447	isoform_498326	2052	1.75141	-42.13	-40.3786	(352-386:250-218)
1125	lncRNA106254	447	isoform_498326	2052	1.75012	-42.13	-40.3799	(352-386:249-217)
1126	lncRNA106254	447	isoform_498326	2052	1.74906	-42.13	-40.3809	(352-386:248-216)
1127	lncRNA106254	447	isoform_498326	2052	1.88194	-44.44	-42.5581	(352-386:245-213)
1128	lncRNA106254	447	isoform_498326	2052	1.8786	-39.96	-38.0814	(352-386:242-210)
1129	lncRNA106254	447	isoform_498326	2052	1.87933	-37.62	-35.7407	(352-386:241-209)
1130	lncRNA106254	447	isoform_498326	2052	1.88037	-38.17	-36.2896	(352-386:240-208)
1131	lncRNA106254	447	isoform_498326	2052	1.88267	-39.96	-38.0773	(352-386:239-207)
1132	lncRNA106254	447	isoform_498326	2052	2.30973	-44.62	-42.3103	(351-386:222-187)
1133	lncRNA106254	447	isoform_498326	2052	1.84458	-42.89	-41.0454	(352-386:218-186)
1134	lncRNA106254	447	isoform_498326	2052	1.70907	-42.13	-40.4209	(352-386:212-180)
1135	lncRNA106254	447	isoform_498326	2052	1.70965	-42.13	-40.4204	(352-386:211-179)
1136	lncRNA106254	447	isoform_498326	2052	1.70976	-42.13	-40.4202	(352-386:210-178)
1137	lncRNA106254	447	isoform_498326	2052	1.70792	-42.13	-40.4221	(352-386:209-177)
1138	lncRNA106254	447	isoform_498326	2052	1.70665	-42.13	-40.4234	(352-386:208-176)
1139	lncRNA106254	447	isoform_498326	2052	1.70505	-42.13	-40.4249	(352-386:207-175)
1140	lncRNA106254	447	isoform_498326	2052	1.70219	-42.13	-40.4278	(352-386:206-174)
1141	lncRNA106254	447	isoform_498326	2052	1.69938	-42.13	-40.4306	(352-386:205-173)
1142	lncRNA106254	447	isoform_498326	2052	1.69731	-42.13	-40.4327	(352-386:204-172)
1143	lncRNA106254	447	isoform_498326	2052	1.69577	-42.13	-40.4342	(352-386:203-171)
1144	lncRNA106254	447	isoform_498326	2052	1.69467	-42.13	-40.4353	(352-386:202-170)
1145	lncRNA106254	447	isoform_498326	2052	1.69394	-42.13	-40.4361	(352-386:201-169)
1146	lncRNA106254	447	isoform_498326	2052	1.6935	-42.13	-40.4365	(352-386:200-168)
1147	lncRNA106254	447	isoform_498326	2052	1.69341	-42.13	-40.4366	(352-386:199-167)
1148	lncRNA106254	447	isoform_498326	2052	1.69359	-42.13	-40.4364	(352-386:198-166)
1149	lncRNA106254	447	isoform_498326	2052	1.69402	-42.13	-40.436	(352-386:197-165)
1150	lncRNA106254	447	isoform_498326	2052	1.69471	-42.13	-40.4353	(352-386:196-164)
1151	lncRNA106254	447	isoform_498326	2052	1.69565	-42.13	-40.4343	(352-386:195-163)
1152	lncRNA106254	447	isoform_498326	2052	1.69686	-42.13	-40.4331	(352-386:194-162)
1153	lncRNA106254	447	isoform_498326	2052	1.6984	-42.13	-40.4316	(352-386:193-161)
1154	lncRNA106254	447	isoform_498326	2052	1.70031	-42.13	-40.4297	(352-386:192-160)
1155	lncRNA106254	447	isoform_498326	2052	1.70265	-42.13	-40.4274	(352-386:191-159)
1156	lncRNA106254	447	isoform_498326	2052	1.70546	-42.13	-40.4245	(352-386:190-158)
1157	lncRNA106254	447	isoform_498326	2052	1.70895	-42.13	-40.4211	(352-386:189-157)
1158	lncRNA106254	447	isoform_498326	2052	1.71322	-42.13	-40.4168	(352-386:188-156)
1159	lncRNA106254	447	isoform_498326	2052	1.71852	-42.13	-40.4115	(352-386:187-155)
1160	lncRNA106254	447	isoform_498326	2052	1.72529	-42.13	-40.4047	(352-386:186-154)
1161	lncRNA106254	447	isoform_498326	2052	1.73211	-42.13	-40.3979	(352-386:185-153)
1162	lncRNA106254	447	isoform_498326	2052	1.73621	-42.13	-40.3938	(352-386:184-152)
1163	lncRNA106254	447	isoform_498326	2052	1.73957	-42.13	-40.3904	(352-386:183-151)
1164	lncRNA106254	447	isoform_498326	2052	1.74405	-42.13	-40.3859	(352-386:182-150)
1165	lncRNA106254	447	isoform_498326	2052	1.7439	-42.13	-40.3861	(352-386:181-149)
1166	lncRNA106254	447	isoform_498326	2052	1.74314	-42.13	-40.3869	(352-386:180-148)
1167	lncRNA106254	447	isoform_498326	2052	1.74236	-42.13	-40.3876	(352-386:179-147)
1168	lncRNA106254	447	isoform_498326	2052	1.74156	-42.13	-40.3884	(352-386:178-146)
1169	lncRNA106254	447	isoform_498326	2052	1.87501	-44.44	-42.565	(352-386:175-143)
1170	lncRNA106254	447	isoform_498326	2052	1.87196	-39.96	-38.088	(352-386:172-140)
1171	lncRNA106254	447	isoform_498326	2052	1.87276	-37.62	-35.7472	(352-386:171-139)
1172	lncRNA106254	447	isoform_498326	2052	1.87386	-38.17	-36.2961	(352-386:170-138)
1173	lncRNA106254	447	isoform_498326	2052	1.87619	-39.96	-38.0838	(352-386:169-137)
1174	lncRNA106254	447	isoform_498326	2052	2.30008	-44.62	-42.3199	(351-386:152-117)
1175	lncRNA106254	447	isoform_498326	2052	1.83494	-42.89	-41.0551	(352-386:148-116)
1176	lncRNA106254	447	isoform_498326	2052	1.6982	-42.13	-40.4318	(352-386:141-109)
1177	lncRNA106254	447	isoform_498326	2052	1.69798	-42.13	-40.432	(352-386:140-108)
1178	lncRNA106254	447	isoform_498326	2052	1.69577	-42.13	-40.4342	(352-386:139-107)
1179	lncRNA106254	447	isoform_498326	2052	1.69411	-42.13	-40.4359	(352-386:138-106)
1180	lncRNA106254	447	isoform_498326	2052	1.69219	-42.13	-40.4378	(352-386:137-105)
1181	lncRNA106254	447	isoform_498326	2052	1.691	-42.13	-40.439	(352-386:136-104)
1182	lncRNA106254	447	isoform_498326	2052	1.69404	-42.13	-40.436	(352-386:135-103)
1183	lncRNA106254	447	isoform_498326	2052	1.69782	-42.13	-40.4322	(352-386:134-102)
1184	lncRNA106254	447	isoform_498326	2052	1.70214	-42.13	-40.4279	(352-386:133-101)
1185	lncRNA106254	447	isoform_498326	2052	1.70695	-42.13	-40.4231	(352-386:132-100)
1186	lncRNA106254	447	isoform_498326	2052	1.72335	-42.13	-40.4066	(352-386:131-99)
1187	lncRNA106254	447	isoform_498326	2052	1.76855	-42.13	-40.3615	(352-386:130-98)
1188	lncRNA106254	447	isoform_498326	2052	1.82168	-42.13	-40.3083	(352-386:129-97)
1189	lncRNA106254	447	isoform_498326	2052	1.88522	-42.13	-40.2448	(352-386:128-96)
1190	lncRNA106254	447	isoform_498326	2052	2.0374	-42.13	-40.0926	(352-386:127-95)
1191	lncRNA106254	447	isoform_498326	2052	2.20965	-42.13	-39.9203	(352-386:126-94)
1192	lncRNA106254	447	isoform_498326	2052	1.76371	-41.1	-39.3363	(352-383:122-93)
1193	lncRNA106254	447	isoform_498326	2052	1.97311	-41.1	-39.1269	(352-383:121-92)
1194	lncRNA106254	447	isoform_498326	2052	2.20761	-41.1	-38.8924	(352-383:120-91)
1195	lncRNA106254	447	isoform_498326	2052	2.45259	-41.1	-38.6474	(352-383:119-90)
1196	lncRNA106254	447	isoform_498326	2052	2.71834	-41.1	-38.3817	(352-383:118-89)
1197	lncRNA106254	447	isoform_498326	2052	3.03183	-41.1	-38.0682	(352-383:117-88)
1198	lncRNA106254	447	isoform_498326	2052	3.39772	-41.1	-37.7023	(352-383:116-87)
1199	lncRNA106254	447	isoform_498326	2052	3.80759	-41.1	-37.2924	(352-383:115-86)
1200	lncRNA106254	447	isoform_498326	2052	4.24253	-41.1	-36.8575	(352-383:114-85)
1201	lncRNA106254	447	isoform_498326	2052	4.64662	-41.1	-36.4534	(352-383:113-84)
1202	lncRNA106254	447	isoform_498326	2052	4.95948	-41.1	-36.1405	(352-383:112-83)
1203	lncRNA106254	447	isoform_498326	2052	6.16271	-42.13	-35.9673	(352-386:111-79)
1204	lncRNA106254	447	isoform_498326	2052	6.21741	-42.13	-35.9126	(352-386:110-78)
1205	lncRNA106254	447	isoform_498326	2052	6.24173	-42.13	-35.8883	(352-386:109-77)
1206	lncRNA106254	447	isoform_498326	2052	6.25054	-42.13	-35.8795	(352-386:108-76)
1207	lncRNA106254	447	isoform_498326	2052	6.25416	-42.13	-35.8758	(352-386:107-75)
1208	lncRNA106254	447	isoform_498326	2052	6.25789	-42.13	-35.8721	(352-386:106-74)
1209	lncRNA106254	447	isoform_498326	2052	6.25924	-42.13	-35.8708	(352-386:105-73)
1210	lncRNA106254	447	isoform_498326	2052	6.2599	-42.13	-35.8701	(352-386:104-72)
1211	lncRNA106254	447	isoform_498326	2052	6.26014	-42.13	-35.8699	(352-386:103-71)
1212	lncRNA106254	447	isoform_498326	2052	6.26035	-42.13	-35.8697	(352-386:102-70)
1213	lncRNA106254	447	isoform_498326	2052	6.26032	-42.13	-35.8697	(352-386:101-69)
1214	lncRNA106254	447	isoform_498326	2052	6.26024	-42.13	-35.8698	(352-386:100-68)
1215	lncRNA106254	447	isoform_498326	2052	6.26013	-42.13	-35.8699	(352-386:99-67)
1216	lncRNA106254	447	isoform_498326	2052	6.78856	-43.02	-36.2314	(352-388:98-64)
1217	lncRNA106254	447	isoform_499660	1490	3.55162	-34.36	-30.8084	(352-377:1421-1396)
1218	lncRNA106254	447	isoform_505440	432	7.22664	-36.48	-29.2534	(355-380:397-372)
1219	lncRNA106254	447	isoform_505440	432	7.20686	-39.23	-32.0231	(358-382:396-372)
1220	lncRNA106254	447	isoform_505440	432	8.23505	-40.13	-31.8949	(360-385:395-370)
1221	lncRNA106254	447	isoform_505440	432	9.87965	-36.97	-27.0904	(363-391:395-367)
1222	lncRNA106254	447	isoform_52546	943	11.0131	-38.41	-27.3969	(352-381:626-599)
1223	lncRNA106254	447	isoform_52546	943	10.1981	-38.28	-28.0819	(360-383:622-599)
1224	lncRNA106254	447	isoform_52546	943	10.6949	-31.87	-21.1751	(364-386:621-599)
1225	lncRNA106254	447	isoform_65529	783	3.59879	-39.48	-35.8812	(352-386:69-35)
1226	lncRNA106254	447	isoform_65529	783	2.14823	-40.33	-38.1818	(359-383:57-33)
1227	lncRNA106254	447	isoform_65559	777	9.25595	-34.88	-25.6241	(358-381:24-1)
1228	lncRNA106254	447	isoform_65559	777	8.4144	-32.42	-24.0056	(361-384:23-0)
1229	lncRNA106254	447	isoform_65559	777	8.89103	-34.63	-25.739	(364-387:23-0)
1230	lncRNA106254	447	isoform_77785	671	22.4455	-37.55	-15.1045	(349-379:442-414)
1231	lncRNA106254	447	isoform_77785	671	21.9726	-34.7	-12.7274	(348-378:437-413)
1232	lncRNA106254	447	isoform_214932	2597	7.93935	-37.85	-29.9106	(364-363:591-601)
1233	lncRNA106254	447	isoform_214932	2597	5.4524	-37.45	-31.9976	(359-383:590-565)
1234	lncRNA106254	447	isoform_219120	1564	3.84928	-32.65	-28.8007	(352-376:1378-1354)
1235	lncRNA106254	447	isoform_225181	2250	7.62332	-31.54	-23.9167	(357-383:1893-1869)
1236	lncRNA106254	447	isoform_233741	1899	5.37952	-32.98	-27.6005	(363-383:1003-983)
1237	lncRNA106254	447	isoform_234047	1640	4.73622	-38.58	-33.8438	(357-386:263-228)
1238	lncRNA106254	447	isoform_24183	1468	21.2597	-36.54	-15.2803	(349-378:1168-1141)
1239	lncRNA106254	447	isoform_24183	1468	18.8393	-30.81	-11.9707	(360-378:1158-1140)
1240	lncRNA106254	447	isoform_24303	1456	24.0604	-33.11	-9.04956	(349-376:1226-1201)
1241	lncRNA106254	447	isoform_249125	666	7.47934	-33.95	-26.4707	(360-383:487-464)
1242	lncRNA106254	447	isoform_249125	666	7.10424	-37.5	-30.3958	(359-381:482-460)
1243	lncRNA106254	447	isoform_252314	543	7.38019	-40.98	-33.5998	(353-383:371-343)
1244	lncRNA106254	447	isoform_26018	1415	6.25248	-35.93	-29.6775	(358-381:1195-1168)
1245	lncRNA106254	447	isoform_26018	1415	5.20012	-31.96	-26.7599	(361-383:1191-1169)
1246	lncRNA106254	447	isoform_263932	1226	7.4541	-38.28	-30.8259	(360-383:1090-1067)
1247	lncRNA106254	447	isoform_263932	1226	7.52934	-39.42	-31.8907	(359-383:1089-1065)
1248	lncRNA106254	447	isoform_263932	1226	7.96095	-36.01	-28.0491	(362-386:1089-1065)
1249	lncRNA106254	447	isoform_271540	1841	3.26371	-31.54	-28.2763	(360-381:1737-1716)
1250	lncRNA106254	447	isoform_271665	2518	12.4205	-40.15	-27.7295	(352-386:2017-1974)
1251	lncRNA106254	447	isoform_27338	1385	25.0362	-36.54	-11.5038	(349-378:1190-1163)
1252	lncRNA106254	447	isoform_27338	1385	22.6595	-30.81	-8.15054	(360-378:1180-1162)
1253	lncRNA106254	447	isoform_279902	1338	23.6565	-36.54	-12.8835	(349-378:1108-1081)
1254	lncRNA106254	447	isoform_279902	1338	21.2635	-30.81	-9.5465	(360-378:1098-1080)
1255	lncRNA106254	447	isoform_290613	2093	6.95466	-48.64	-41.6853	(344-386:990-952)
1256	lncRNA106254	447	isoform_290613	2093	5.15477	-46.79	-41.6352	(347-386:983-946)
1257	lncRNA106254	447	isoform_290613	2093	2.071	-42.13	-40.059	(352-386:969-937)
1258	lncRNA106254	447	isoform_290613	2093	2.03137	-42.13	-40.0986	(352-386:968-936)
1259	lncRNA106254	447	isoform_290613	2093	1.99963	-42.13	-40.1304	(352-386:967-935)
1260	lncRNA106254	447	isoform_290613	2093	1.97044	-42.13	-40.1596	(352-386:966-934)
1261	lncRNA106254	447	isoform_290613	2093	1.94958	-42.13	-40.1804	(352-386:965-933)
1262	lncRNA106254	447	isoform_290613	2093	1.93068	-42.13	-40.1993	(352-386:964-932)
1263	lncRNA106254	447	isoform_290613	2093	1.91516	-42.13	-40.2148	(352-386:963-931)
1264	lncRNA106254	447	isoform_290613	2093	1.90157	-42.13	-40.2284	(352-386:962-930)
1265	lncRNA106254	447	isoform_290613	2093	1.88921	-42.13	-40.2408	(352-386:961-929)
1266	lncRNA106254	447	isoform_290613	2093	1.87736	-42.13	-40.2526	(352-386:960-928)
1267	lncRNA106254	447	isoform_290613	2093	1.86547	-42.13	-40.2645	(352-386:959-927)
1268	lncRNA106254	447	isoform_290613	2093	1.85353	-42.13	-40.2765	(352-386:958-926)
1269	lncRNA106254	447	isoform_290613	2093	1.84162	-42.13	-40.2884	(352-386:957-925)
1270	lncRNA106254	447	isoform_290613	2093	1.82994	-42.13	-40.3001	(352-386:956-924)
1271	lncRNA106254	447	isoform_290613	2093	1.81822	-42.13	-40.3118	(352-386:955-923)
1272	lncRNA106254	447	isoform_290613	2093	1.80704	-42.13	-40.323	(352-386:954-922)
1273	lncRNA106254	447	isoform_290613	2093	1.79667	-42.13	-40.3333	(352-386:953-921)
1274	lncRNA106254	447	isoform_290613	2093	1.78666	-42.13	-40.3433	(352-386:952-920)
1275	lncRNA106254	447	isoform_290613	2093	1.77692	-42.13	-40.3531	(352-386:951-919)
1276	lncRNA106254	447	isoform_290613	2093	1.76742	-42.13	-40.3626	(352-386:950-918)
1277	lncRNA106254	447	isoform_290613	2093	1.75818	-42.13	-40.3718	(352-386:949-917)
1278	lncRNA106254	447	isoform_290613	2093	1.74926	-42.13	-40.3807	(352-386:948-916)
1279	lncRNA106254	447	isoform_290613	2093	1.74936	-42.13	-40.3806	(352-386:947-915)
1280	lncRNA106254	447	isoform_290613	2093	1.75216	-42.13	-40.3778	(352-386:946-914)
1281	lncRNA106254	447	isoform_290613	2093	1.75742	-42.13	-40.3726	(352-386:945-913)
1282	lncRNA106254	447	isoform_290613	2093	1.76294	-42.13	-40.3671	(352-386:944-912)
1283	lncRNA106254	447	isoform_290613	2093	1.76589	-42.13	-40.3641	(352-386:943-911)
1284	lncRNA106254	447	isoform_290613	2093	1.76828	-42.13	-40.3617	(352-386:942-910)
1285	lncRNA106254	447	isoform_290613	2093	1.77186	-42.13	-40.3581	(352-386:941-909)
1286	lncRNA106254	447	isoform_290613	2093	1.77123	-42.13	-40.3588	(352-386:940-908)
1287	lncRNA106254	447	isoform_290613	2093	1.77014	-42.13	-40.3599	(352-386:939-907)
1288	lncRNA106254	447	isoform_290613	2093	1.76924	-42.13	-40.3608	(352-386:938-906)
1289	lncRNA106254	447	isoform_290613	2093	1.76875	-42.13	-40.3613	(352-386:937-905)
1290	lncRNA106254	447	isoform_290613	2093	1.89861	-44.44	-42.5414	(352-386:934-902)
1291	lncRNA106254	447	isoform_290613	2093	1.89772	-39.96	-38.0623	(352-386:931-899)
1292	lncRNA106254	447	isoform_290613	2093	1.89958	-37.62	-35.7204	(352-386:930-898)
1293	lncRNA106254	447	isoform_290613	2093	1.90238	-38.17	-36.2676	(352-386:929-897)
1294	lncRNA106254	447	isoform_290613	2093	1.90668	-39.96	-38.0533	(352-386:928-896)
1295	lncRNA106254	447	isoform_290613	2093	1.72815	-41.98	-40.2519	(351-382:911-880)
1296	lncRNA106254	447	isoform_290613	2093	1.28885	-37.14	-35.8511	(352-383:911-882)
1297	lncRNA106254	447	isoform_290613	2093	1.48189	-41.2	-39.7181	(360-386:903-877)
1298	lncRNA106254	447	isoform_290613	2093	1.65651	-40.72	-39.0635	(351-381:886-856)
1299	lncRNA106254	447	isoform_290613	2093	1.29583	-37.14	-35.8442	(352-383:886-857)
1300	lncRNA106254	447	isoform_290613	2093	2.05619	-42.21	-40.1538	(352-386:883-853)
1301	lncRNA106254	447	isoform_290613	2093	2.05941	-40.72	-38.6606	(352-386:882-850)
1302	lncRNA106254	447	isoform_290613	2093	1.94853	-36.75	-34.8015	(352-386:864-832)
1303	lncRNA106254	447	isoform_290613	2093	1.94026	-36.75	-34.8097	(352-386:863-831)
1304	lncRNA106254	447	isoform_290613	2093	1.75149	-43.59	-41.8385	(351-383:862-830)
1305	lncRNA106254	447	isoform_290613	2093	1.93158	-38.17	-36.2384	(352-386:862-830)
1306	lncRNA106254	447	isoform_290613	2093	2.05316	-44.85	-42.7968	(352-386:858-825)
1307	lncRNA106254	447	isoform_290613	2093	1.9171	-38.17	-36.2529	(352-386:852-820)
1308	lncRNA106254	447	isoform_290613	2093	1.91929	-39.96	-38.0407	(352-386:851-819)
1309	lncRNA106254	447	isoform_290613	2093	2.31592	-44.62	-42.3041	(351-386:834-799)
1310	lncRNA106254	447	isoform_290613	2093	1.84834	-42.89	-41.0417	(352-386:830-798)
1311	lncRNA106254	447	isoform_290613	2093	1.71337	-42.13	-40.4166	(352-386:823-791)
1312	lncRNA106254	447	isoform_290613	2093	1.71315	-42.13	-40.4169	(352-386:822-790)
1313	lncRNA106254	447	isoform_290613	2093	1.71096	-42.13	-40.419	(352-386:821-789)
1314	lncRNA106254	447	isoform_290613	2093	1.70935	-42.13	-40.4206	(352-386:820-788)
1315	lncRNA106254	447	isoform_290613	2093	1.70728	-42.13	-40.4227	(352-386:819-787)
1316	lncRNA106254	447	isoform_290613	2093	1.70392	-42.13	-40.4261	(352-386:818-786)
1317	lncRNA106254	447	isoform_290613	2093	1.7006	-42.13	-40.4294	(352-386:817-785)
1318	lncRNA106254	447	isoform_290613	2093	1.69795	-42.13	-40.432	(352-386:816-784)
1319	lncRNA106254	447	isoform_290613	2093	1.69581	-42.13	-40.4342	(352-386:815-783)
1320	lncRNA106254	447	isoform_290613	2093	1.69407	-42.13	-40.4359	(352-386:814-782)
1321	lncRNA106254	447	isoform_290613	2093	1.69268	-42.13	-40.4373	(352-386:813-781)
1322	lncRNA106254	447	isoform_290613	2093	1.69153	-42.13	-40.4385	(352-386:812-780)
1323	lncRNA106254	447	isoform_290613	2093	1.6906	-42.13	-40.4394	(352-386:811-779)
1324	lncRNA106254	447	isoform_290613	2093	1.68989	-42.13	-40.4401	(352-386:810-778)
1325	lncRNA106254	447	isoform_290613	2093	1.68937	-42.13	-40.4406	(352-386:809-777)
1326	lncRNA106254	447	isoform_290613	2093	1.68899	-42.13	-40.441	(352-386:808-776)
1327	lncRNA106254	447	isoform_290613	2093	1.68897	-42.13	-40.441	(352-386:807-775)
1328	lncRNA106254	447	isoform_290613	2093	1.6891	-42.13	-40.4409	(352-386:806-774)
1329	lncRNA106254	447	isoform_290613	2093	1.68939	-42.13	-40.4406	(352-386:805-773)
1330	lncRNA106254	447	isoform_290613	2093	1.68984	-42.13	-40.4402	(352-386:804-772)
1331	lncRNA106254	447	isoform_290613	2093	1.69044	-42.13	-40.4396	(352-386:803-771)
1332	lncRNA106254	447	isoform_290613	2093	1.69122	-42.13	-40.4388	(352-386:802-770)
1333	lncRNA106254	447	isoform_290613	2093	1.6922	-42.13	-40.4378	(352-386:801-769)
1334	lncRNA106254	447	isoform_290613	2093	1.69339	-42.13	-40.4366	(352-386:800-768)
1335	lncRNA106254	447	isoform_290613	2093	1.69481	-42.13	-40.4352	(352-386:799-767)
1336	lncRNA106254	447	isoform_290613	2093	1.6965	-42.13	-40.4335	(352-386:798-766)
1337	lncRNA106254	447	isoform_290613	2093	1.69855	-42.13	-40.4314	(352-386:797-765)
1338	lncRNA106254	447	isoform_290613	2093	1.701	-42.13	-40.429	(352-386:796-764)
1339	lncRNA106254	447	isoform_290613	2093	1.7039	-42.13	-40.4261	(352-386:795-763)
1340	lncRNA106254	447	isoform_290613	2093	1.70746	-42.13	-40.4225	(352-386:794-762)
1341	lncRNA106254	447	isoform_290613	2093	1.71178	-42.13	-40.4182	(352-386:793-761)
1342	lncRNA106254	447	isoform_290613	2093	1.71711	-42.13	-40.4129	(352-386:792-760)
1343	lncRNA106254	447	isoform_290613	2093	1.7239	-42.13	-40.4061	(352-386:791-759)
1344	lncRNA106254	447	isoform_290613	2093	1.73074	-42.13	-40.3993	(352-386:790-758)
1345	lncRNA106254	447	isoform_290613	2093	1.73484	-42.13	-40.3952	(352-386:789-757)
1346	lncRNA106254	447	isoform_290613	2093	1.73814	-42.13	-40.3919	(352-386:788-756)
1347	lncRNA106254	447	isoform_290613	2093	1.74255	-42.13	-40.3874	(352-386:787-755)
1348	lncRNA106254	447	isoform_290613	2093	1.74235	-42.13	-40.3877	(352-386:786-754)
1349	lncRNA106254	447	isoform_290613	2093	1.74153	-42.13	-40.3885	(352-386:785-753)
1350	lncRNA106254	447	isoform_290613	2093	1.74069	-42.13	-40.3893	(352-386:784-752)
1351	lncRNA106254	447	isoform_290613	2093	1.73989	-42.13	-40.3901	(352-386:783-751)
1352	lncRNA106254	447	isoform_290613	2093	1.87609	-44.44	-42.5639	(352-386:780-748)
1353	lncRNA106254	447	isoform_290613	2093	1.8732	-39.96	-38.0868	(352-386:777-745)
1354	lncRNA106254	447	isoform_290613	2093	1.87405	-37.62	-35.746	(352-386:776-744)
1355	lncRNA106254	447	isoform_290613	2093	1.87518	-38.17	-36.2948	(352-386:775-743)
1356	lncRNA106254	447	isoform_290613	2093	1.87754	-39.96	-38.0825	(352-386:774-742)
1357	lncRNA106254	447	isoform_290613	2093	2.30195	-44.62	-42.318	(351-386:757-722)
1358	lncRNA106254	447	isoform_290613	2093	1.83714	-42.89	-41.0529	(352-386:753-721)
1359	lncRNA106254	447	isoform_290613	2093	1.6977	-42.13	-40.4323	(352-386:747-715)
1360	lncRNA106254	447	isoform_290613	2093	1.69813	-42.13	-40.4319	(352-386:746-714)
1361	lncRNA106254	447	isoform_290613	2093	1.69806	-42.13	-40.4319	(352-386:745-713)
1362	lncRNA106254	447	isoform_290613	2093	1.69599	-42.13	-40.434	(352-386:744-712)
1363	lncRNA106254	447	isoform_290613	2093	1.69446	-42.13	-40.4355	(352-386:743-711)
1364	lncRNA106254	447	isoform_290613	2093	1.69258	-42.13	-40.4374	(352-386:742-710)
1365	lncRNA106254	447	isoform_290613	2093	1.68938	-42.13	-40.4406	(352-386:741-709)
1366	lncRNA106254	447	isoform_290613	2093	1.68619	-42.13	-40.4438	(352-386:740-708)
1367	lncRNA106254	447	isoform_290613	2093	1.68369	-42.13	-40.4463	(352-386:739-707)
1368	lncRNA106254	447	isoform_290613	2093	1.68167	-42.13	-40.4483	(352-386:738-706)
1369	lncRNA106254	447	isoform_290613	2093	1.68001	-42.13	-40.45	(352-386:737-705)
1370	lncRNA106254	447	isoform_290613	2093	1.67866	-42.13	-40.4513	(352-386:736-704)
1371	lncRNA106254	447	isoform_290613	2093	1.67752	-42.13	-40.4525	(352-386:735-703)
1372	lncRNA106254	447	isoform_290613	2093	1.67658	-42.13	-40.4534	(352-386:734-702)
1373	lncRNA106254	447	isoform_290613	2093	1.6758	-42.13	-40.4542	(352-386:733-701)
1374	lncRNA106254	447	isoform_290613	2093	1.67514	-42.13	-40.4549	(352-386:732-700)
1375	lncRNA106254	447	isoform_290613	2093	1.67459	-42.13	-40.4554	(352-386:731-699)
1376	lncRNA106254	447	isoform_290613	2093	1.67413	-42.13	-40.4559	(352-386:730-698)
1377	lncRNA106254	447	isoform_290613	2093	1.67376	-42.13	-40.4562	(352-386:729-697)
1378	lncRNA106254	447	isoform_290613	2093	1.67346	-42.13	-40.4565	(352-386:728-696)
1379	lncRNA106254	447	isoform_290613	2093	1.67323	-42.13	-40.4568	(352-386:727-695)
1380	lncRNA106254	447	isoform_290613	2093	1.67305	-42.13	-40.457	(352-386:726-694)
1381	lncRNA106254	447	isoform_290613	2093	1.67292	-42.13	-40.4571	(352-386:725-693)
1382	lncRNA106254	447	isoform_290613	2093	1.67284	-42.13	-40.4572	(352-386:724-692)
1383	lncRNA106254	447	isoform_290613	2093	1.67281	-42.13	-40.4572	(352-386:723-691)
1384	lncRNA106254	447	isoform_290613	2093	1.67282	-42.13	-40.4572	(352-386:722-690)
1385	lncRNA106254	447	isoform_290613	2093	1.67287	-42.13	-40.4571	(352-386:721-689)
1386	lncRNA106254	447	isoform_290613	2093	1.67296	-42.13	-40.457	(352-386:720-688)
1387	lncRNA106254	447	isoform_290613	2093	1.67309	-42.13	-40.4569	(352-386:719-687)
1388	lncRNA106254	447	isoform_290613	2093	1.67325	-42.13	-40.4568	(352-386:718-686)
1389	lncRNA106254	447	isoform_290613	2093	1.67344	-42.13	-40.4566	(352-386:717-685)
1390	lncRNA106254	447	isoform_290613	2093	1.67367	-42.13	-40.4563	(352-386:716-684)
1391	lncRNA106254	447	isoform_290613	2093	1.67394	-42.13	-40.4561	(352-386:715-683)
1392	lncRNA106254	447	isoform_290613	2093	1.67424	-42.13	-40.4558	(352-386:714-682)
1393	lncRNA106254	447	isoform_290613	2093	1.67441	-42.13	-40.4556	(352-386:713-681)
1394	lncRNA106254	447	isoform_290613	2093	1.67461	-42.13	-40.4554	(352-386:712-680)
1395	lncRNA106254	447	isoform_290613	2093	1.67477	-42.13	-40.4552	(352-386:711-679)
1396	lncRNA106254	447	isoform_290613	2093	1.67497	-42.13	-40.455	(352-386:710-678)
1397	lncRNA106254	447	isoform_290613	2093	1.6752	-42.13	-40.4548	(352-386:709-677)
1398	lncRNA106254	447	isoform_290613	2093	1.67548	-42.13	-40.4545	(352-386:708-676)
1399	lncRNA106254	447	isoform_290613	2093	1.6758	-42.13	-40.4542	(352-386:707-675)
1400	lncRNA106254	447	isoform_290613	2093	1.67617	-42.13	-40.4538	(352-386:706-674)
1401	lncRNA106254	447	isoform_290613	2093	1.67658	-42.13	-40.4534	(352-386:705-673)
1402	lncRNA106254	447	isoform_290613	2093	1.67705	-42.13	-40.453	(352-386:704-672)
1403	lncRNA106254	447	isoform_290613	2093	1.67758	-42.13	-40.4524	(352-386:703-671)
1404	lncRNA106254	447	isoform_290613	2093	1.67817	-42.13	-40.4518	(352-386:702-670)
1405	lncRNA106254	447	isoform_290613	2093	1.67884	-42.13	-40.4512	(352-386:701-669)
1406	lncRNA106254	447	isoform_290613	2093	1.67959	-42.13	-40.4504	(352-386:700-668)
1407	lncRNA106254	447	isoform_290613	2093	1.68042	-42.13	-40.4496	(352-386:699-667)
1408	lncRNA106254	447	isoform_290613	2093	1.68136	-42.13	-40.4486	(352-386:698-666)
1409	lncRNA106254	447	isoform_290613	2093	1.68242	-42.13	-40.4476	(352-386:697-665)
1410	lncRNA106254	447	isoform_290613	2093	1.68361	-42.13	-40.4464	(352-386:696-664)
1411	lncRNA106254	447	isoform_290613	2093	1.68497	-42.13	-40.445	(352-386:695-663)
1412	lncRNA106254	447	isoform_290613	2093	1.68651	-42.13	-40.4435	(352-386:694-662)
1413	lncRNA106254	447	isoform_290613	2093	1.68824	-42.13	-40.4418	(352-386:693-661)
1414	lncRNA106254	447	isoform_290613	2093	1.69022	-42.13	-40.4398	(352-386:692-660)
1415	lncRNA106254	447	isoform_290613	2093	1.69254	-42.13	-40.4375	(352-386:691-659)
1416	lncRNA106254	447	isoform_290613	2093	1.69524	-42.13	-40.4348	(352-386:690-658)
1417	lncRNA106254	447	isoform_290613	2093	1.69837	-42.13	-40.4316	(352-386:689-657)
1418	lncRNA106254	447	isoform_290613	2093	1.70214	-42.13	-40.4279	(352-386:688-656)
1419	lncRNA106254	447	isoform_290613	2093	1.70667	-42.13	-40.4233	(352-386:687-655)
1420	lncRNA106254	447	isoform_290613	2093	1.71219	-42.13	-40.4178	(352-386:686-654)
1421	lncRNA106254	447	isoform_290613	2093	1.71915	-42.13	-40.4108	(352-386:685-653)
1422	lncRNA106254	447	isoform_290613	2093	1.72615	-42.13	-40.4038	(352-386:684-652)
1423	lncRNA106254	447	isoform_290613	2093	1.7304	-42.13	-40.3996	(352-386:683-651)
1424	lncRNA106254	447	isoform_290613	2093	1.73392	-42.13	-40.3961	(352-386:682-650)
1425	lncRNA106254	447	isoform_290613	2093	1.73854	-42.13	-40.3915	(352-386:681-649)
1426	lncRNA106254	447	isoform_290613	2093	1.73868	-42.13	-40.3913	(352-386:680-648)
1427	lncRNA106254	447	isoform_290613	2093	1.73819	-42.13	-40.3918	(352-386:679-647)
1428	lncRNA106254	447	isoform_290613	2093	1.73778	-42.13	-40.3922	(352-386:678-646)
1429	lncRNA106254	447	isoform_290613	2093	1.73737	-42.13	-40.3926	(352-386:677-645)
1430	lncRNA106254	447	isoform_290613	2093	1.87425	-44.44	-42.5658	(352-386:674-642)
1431	lncRNA106254	447	isoform_290613	2093	1.87244	-39.96	-38.0876	(352-386:671-639)
1432	lncRNA106254	447	isoform_290613	2093	1.87363	-37.62	-35.7464	(352-386:670-638)
1433	lncRNA106254	447	isoform_290613	2093	1.87511	-38.17	-36.2949	(352-386:669-637)
1434	lncRNA106254	447	isoform_290613	2093	1.87782	-39.96	-38.0822	(352-386:668-636)
1435	lncRNA106254	447	isoform_290613	2093	2.31061	-44.62	-42.3094	(351-386:651-616)
1436	lncRNA106254	447	isoform_290613	2093	1.84621	-42.89	-41.0438	(352-386:647-615)
1437	lncRNA106254	447	isoform_290613	2093	1.70984	-42.13	-40.4202	(352-386:641-609)
1438	lncRNA106254	447	isoform_290613	2093	1.71064	-42.13	-40.4194	(352-386:640-608)
1439	lncRNA106254	447	isoform_290613	2093	1.71099	-42.13	-40.419	(352-386:639-607)
1440	lncRNA106254	447	isoform_290613	2093	1.70941	-42.13	-40.4206	(352-386:638-606)
1441	lncRNA106254	447	isoform_290613	2093	1.7084	-42.13	-40.4216	(352-386:637-605)
1442	lncRNA106254	447	isoform_290613	2093	1.70709	-42.13	-40.4229	(352-386:636-604)
1443	lncRNA106254	447	isoform_290613	2093	1.70455	-42.13	-40.4255	(352-386:635-603)
1444	lncRNA106254	447	isoform_290613	2093	1.70207	-42.13	-40.4279	(352-386:634-602)
1445	lncRNA106254	447	isoform_290613	2093	1.70037	-42.13	-40.4296	(352-386:633-601)
1446	lncRNA106254	447	isoform_290613	2093	1.69923	-42.13	-40.4308	(352-386:632-600)
1447	lncRNA106254	447	isoform_290613	2093	1.69855	-42.13	-40.4314	(352-386:631-599)
1448	lncRNA106254	447	isoform_290613	2093	1.69832	-42.13	-40.4317	(352-386:630-598)
1449	lncRNA106254	447	isoform_290613	2093	1.69845	-42.13	-40.4316	(352-386:629-597)
1450	lncRNA106254	447	isoform_290613	2093	1.69893	-42.13	-40.4311	(352-386:628-596)
1451	lncRNA106254	447	isoform_290613	2093	1.69976	-42.13	-40.4302	(352-386:627-595)
1452	lncRNA106254	447	isoform_290613	2093	1.70097	-42.13	-40.429	(352-386:626-594)
1453	lncRNA106254	447	isoform_290613	2093	1.7026	-42.13	-40.4274	(352-386:625-593)
1454	lncRNA106254	447	isoform_290613	2093	1.70468	-42.13	-40.4253	(352-386:624-592)
1455	lncRNA106254	447	isoform_290613	2093	1.70727	-42.13	-40.4227	(352-386:623-591)
1456	lncRNA106254	447	isoform_290613	2093	1.71057	-42.13	-40.4194	(352-386:622-590)
1457	lncRNA106254	447	isoform_290613	2093	1.71466	-42.13	-40.4153	(352-386:621-589)
1458	lncRNA106254	447	isoform_290613	2093	1.7198	-42.13	-40.4102	(352-386:620-588)
1459	lncRNA106254	447	isoform_290613	2093	1.72642	-42.13	-40.4036	(352-386:619-587)
1460	lncRNA106254	447	isoform_290613	2093	1.7331	-42.13	-40.3969	(352-386:618-586)
1461	lncRNA106254	447	isoform_290613	2093	1.73708	-42.13	-40.3929	(352-386:617-585)
1462	lncRNA106254	447	isoform_290613	2093	1.74034	-42.13	-40.3897	(352-386:616-584)
1463	lncRNA106254	447	isoform_290613	2093	1.74473	-42.13	-40.3853	(352-386:615-583)
1464	lncRNA106254	447	isoform_290613	2093	1.74452	-42.13	-40.3855	(352-386:614-582)
1465	lncRNA106254	447	isoform_290613	2093	1.7437	-42.13	-40.3863	(352-386:613-581)
1466	lncRNA106254	447	isoform_290613	2093	1.74289	-42.13	-40.3871	(352-386:612-580)
1467	lncRNA106254	447	isoform_290613	2093	1.7422	-42.13	-40.3878	(352-386:611-579)
1468	lncRNA106254	447	isoform_290613	2093	1.87771	-44.44	-42.5623	(352-386:608-576)
1469	lncRNA106254	447	isoform_290613	2093	1.87471	-39.96	-38.0853	(352-386:605-573)
1470	lncRNA106254	447	isoform_290613	2093	1.87547	-37.62	-35.7445	(352-386:604-572)
1471	lncRNA106254	447	isoform_290613	2093	1.87653	-38.17	-36.2935	(352-386:603-571)
1472	lncRNA106254	447	isoform_290613	2093	1.87882	-39.96	-38.0812	(352-386:602-570)
1473	lncRNA106254	447	isoform_290613	2093	2.30253	-44.62	-42.3175	(351-386:585-550)
1474	lncRNA106254	447	isoform_290613	2093	1.83739	-42.89	-41.0526	(352-386:581-549)
1475	lncRNA106254	447	isoform_290613	2093	1.69833	-42.13	-40.4317	(352-386:575-543)
1476	lncRNA106254	447	isoform_290613	2093	1.69867	-42.13	-40.4313	(352-386:574-542)
1477	lncRNA106254	447	isoform_290613	2093	1.69852	-42.13	-40.4315	(352-386:573-541)
1478	lncRNA106254	447	isoform_290613	2093	1.69646	-42.13	-40.4335	(352-386:572-540)
1479	lncRNA106254	447	isoform_290613	2093	1.69492	-42.13	-40.4351	(352-386:571-539)
1480	lncRNA106254	447	isoform_290613	2093	1.69304	-42.13	-40.437	(352-386:570-538)
1481	lncRNA106254	447	isoform_290613	2093	1.68984	-42.13	-40.4402	(352-386:569-537)
1482	lncRNA106254	447	isoform_290613	2093	1.68665	-42.13	-40.4433	(352-386:568-536)
1483	lncRNA106254	447	isoform_290613	2093	1.68415	-42.13	-40.4458	(352-386:567-535)
1484	lncRNA106254	447	isoform_290613	2093	1.68213	-42.13	-40.4479	(352-386:566-534)
1485	lncRNA106254	447	isoform_290613	2093	1.68047	-42.13	-40.4495	(352-386:565-533)
1486	lncRNA106254	447	isoform_290613	2093	1.67912	-42.13	-40.4509	(352-386:564-532)
1487	lncRNA106254	447	isoform_290613	2093	1.67799	-42.13	-40.452	(352-386:563-531)
1488	lncRNA106254	447	isoform_290613	2093	1.67704	-42.13	-40.453	(352-386:562-530)
1489	lncRNA106254	447	isoform_290613	2093	1.67626	-42.13	-40.4537	(352-386:561-529)
1490	lncRNA106254	447	isoform_290613	2093	1.67561	-42.13	-40.4544	(352-386:560-528)
1491	lncRNA106254	447	isoform_290613	2093	1.67507	-42.13	-40.4549	(352-386:559-527)
1492	lncRNA106254	447	isoform_290613	2093	1.67461	-42.13	-40.4554	(352-386:558-526)
1493	lncRNA106254	447	isoform_290613	2093	1.67434	-42.13	-40.4557	(352-386:557-525)
1494	lncRNA106254	447	isoform_290613	2093	1.67415	-42.13	-40.4558	(352-386:556-524)
1495	lncRNA106254	447	isoform_290613	2093	1.67403	-42.13	-40.456	(352-386:555-523)
1496	lncRNA106254	447	isoform_290613	2093	1.67397	-42.13	-40.456	(352-386:554-522)
1497	lncRNA106254	447	isoform_290613	2093	1.67397	-42.13	-40.456	(352-386:553-521)
1498	lncRNA106254	447	isoform_290613	2093	1.67402	-42.13	-40.456	(352-386:552-520)
1499	lncRNA106254	447	isoform_290613	2093	1.67412	-42.13	-40.4559	(352-386:551-519)
1500	lncRNA106254	447	isoform_290613	2093	1.67426	-42.13	-40.4557	(352-386:550-518)
1501	lncRNA106254	447	isoform_290613	2093	1.67445	-42.13	-40.4555	(352-386:549-517)
1502	lncRNA106254	447	isoform_290613	2093	1.67469	-42.13	-40.4553	(352-386:548-516)
1503	lncRNA106254	447	isoform_290613	2093	1.67497	-42.13	-40.455	(352-386:547-515)
1504	lncRNA106254	447	isoform_290613	2093	1.67528	-42.13	-40.4547	(352-386:546-514)
1505	lncRNA106254	447	isoform_290613	2093	1.67564	-42.13	-40.4544	(352-386:545-513)
1506	lncRNA106254	447	isoform_290613	2093	1.67589	-42.13	-40.4541	(352-386:544-512)
1507	lncRNA106254	447	isoform_290613	2093	1.67618	-42.13	-40.4538	(352-386:543-511)
1508	lncRNA106254	447	isoform_290613	2093	1.67651	-42.13	-40.4535	(352-386:542-510)
1509	lncRNA106254	447	isoform_290613	2093	1.67688	-42.13	-40.4531	(352-386:541-509)
1510	lncRNA106254	447	isoform_290613	2093	1.6773	-42.13	-40.4527	(352-386:540-508)
1511	lncRNA106254	447	isoform_290613	2093	1.67768	-42.13	-40.4523	(352-386:539-507)
1512	lncRNA106254	447	isoform_290613	2093	1.67811	-42.13	-40.4519	(352-386:538-506)
1513	lncRNA106254	447	isoform_290613	2093	1.67858	-42.13	-40.4514	(352-386:537-505)
1514	lncRNA106254	447	isoform_290613	2093	1.67912	-42.13	-40.4509	(352-386:536-504)
1515	lncRNA106254	447	isoform_290613	2093	1.67971	-42.13	-40.4503	(352-386:535-503)
1516	lncRNA106254	447	isoform_290613	2093	1.68037	-42.13	-40.4496	(352-386:534-502)
1517	lncRNA106254	447	isoform_290613	2093	1.68109	-42.13	-40.4489	(352-386:533-501)
1518	lncRNA106254	447	isoform_290613	2093	1.6819	-42.13	-40.4481	(352-386:532-500)
1519	lncRNA106254	447	isoform_290613	2093	1.68279	-42.13	-40.4472	(352-386:531-499)
1520	lncRNA106254	447	isoform_290613	2093	1.68378	-42.13	-40.4462	(352-386:530-498)
1521	lncRNA106254	447	isoform_290613	2093	1.68487	-42.13	-40.4451	(352-386:529-497)
1522	lncRNA106254	447	isoform_290613	2093	1.68608	-42.13	-40.4439	(352-386:528-496)
1523	lncRNA106254	447	isoform_290613	2093	1.68743	-42.13	-40.4426	(352-386:527-495)
1524	lncRNA106254	447	isoform_290613	2093	1.68895	-42.13	-40.4411	(352-386:526-494)
1525	lncRNA106254	447	isoform_290613	2093	1.69064	-42.13	-40.4394	(352-386:525-493)
1526	lncRNA106254	447	isoform_290613	2093	1.69245	-42.13	-40.4376	(352-386:524-492)
1527	lncRNA106254	447	isoform_290613	2093	1.69489	-42.13	-40.4351	(352-386:523-491)
1528	lncRNA106254	447	isoform_290613	2093	1.69765	-42.13	-40.4323	(352-386:522-490)
1529	lncRNA106254	447	isoform_290613	2093	1.70083	-42.13	-40.4292	(352-386:521-489)
1530	lncRNA106254	447	isoform_290613	2093	1.70447	-42.13	-40.4255	(352-386:520-488)
1531	lncRNA106254	447	isoform_290613	2093	1.70893	-42.13	-40.4211	(352-386:519-487)
1532	lncRNA106254	447	isoform_290613	2093	1.7143	-42.13	-40.4157	(352-386:518-486)
1533	lncRNA106254	447	isoform_290613	2093	1.72308	-42.13	-40.4069	(352-386:517-485)
1534	lncRNA106254	447	isoform_290613	2093	1.73305	-42.13	-40.397	(352-386:516-484)
1535	lncRNA106254	447	isoform_290613	2093	1.74316	-42.13	-40.3868	(352-386:515-483)
1536	lncRNA106254	447	isoform_290613	2093	1.75054	-42.13	-40.3795	(352-386:514-482)
1537	lncRNA106254	447	isoform_290613	2093	1.75744	-42.13	-40.3726	(352-386:513-481)
1538	lncRNA106254	447	isoform_290613	2093	1.77586	-42.13	-40.3541	(352-386:512-480)
1539	lncRNA106254	447	isoform_290613	2093	1.77902	-42.13	-40.351	(352-386:511-479)
1540	lncRNA106254	447	isoform_290613	2093	1.781	-42.13	-40.349	(352-386:510-478)
1541	lncRNA106254	447	isoform_290613	2093	1.7823	-42.13	-40.3477	(352-386:509-477)
1542	lncRNA106254	447	isoform_290613	2093	1.78362	-42.13	-40.3464	(352-386:508-476)
1543	lncRNA106254	447	isoform_290613	2093	1.92844	-44.44	-42.5116	(352-386:505-473)
1544	lncRNA106254	447	isoform_290613	2093	1.94545	-39.96	-38.0145	(352-386:502-470)
1545	lncRNA106254	447	isoform_290613	2093	1.95352	-37.62	-35.6665	(352-386:501-469)
1546	lncRNA106254	447	isoform_290613	2093	1.96236	-38.17	-36.2076	(352-386:500-468)
1547	lncRNA106254	447	isoform_290613	2093	1.97345	-39.96	-37.9865	(352-386:499-467)
1548	lncRNA106254	447	isoform_290613	2093	2.77826	-42.45	-39.6717	(351-386:482-447)
1549	lncRNA106254	447	isoform_290613	2093	3.17294	-44.62	-41.4471	(351-386:462-427)
1550	lncRNA106254	447	isoform_290613	2093	2.68963	-42.89	-40.2004	(352-386:458-426)
1551	lncRNA106254	447	isoform_297136	1187	4.04325	-43.96	-39.9167	(350-386:884-850)
1552	lncRNA106254	447	isoform_297136	1187	2.51624	-42.13	-39.6138	(352-386:879-847)
1553	lncRNA106254	447	isoform_297136	1187	2.49663	-42.13	-39.6334	(352-386:878-846)
1554	lncRNA106254	447	isoform_297136	1187	2.47563	-42.13	-39.6544	(352-386:877-845)
1555	lncRNA106254	447	isoform_297136	1187	2.44869	-42.13	-39.6813	(352-386:876-844)
1556	lncRNA106254	447	isoform_297136	1187	2.41016	-42.13	-39.7198	(352-386:875-843)
1557	lncRNA106254	447	isoform_297136	1187	2.3684	-42.13	-39.7616	(352-386:874-842)
1558	lncRNA106254	447	isoform_297136	1187	2.32442	-42.13	-39.8056	(352-386:873-841)
1559	lncRNA106254	447	isoform_297136	1187	2.27496	-42.13	-39.855	(352-386:872-840)
1560	lncRNA106254	447	isoform_297136	1187	2.22569	-42.13	-39.9043	(352-386:871-839)
1561	lncRNA106254	447	isoform_297136	1187	2.17458	-42.13	-39.9554	(352-386:870-838)
1562	lncRNA106254	447	isoform_297136	1187	2.12311	-42.13	-40.0069	(352-386:869-837)
1563	lncRNA106254	447	isoform_297136	1187	2.07647	-42.13	-40.0535	(352-386:868-836)
1564	lncRNA106254	447	isoform_297136	1187	2.03647	-42.13	-40.0935	(352-386:867-835)
1565	lncRNA106254	447	isoform_297136	1187	2.00219	-42.13	-40.1278	(352-386:866-834)
1566	lncRNA106254	447	isoform_297136	1187	1.97269	-42.13	-40.1573	(352-386:865-833)
1567	lncRNA106254	447	isoform_297136	1187	1.94794	-42.13	-40.1821	(352-386:864-832)
1568	lncRNA106254	447	isoform_297136	1187	1.92593	-42.13	-40.2041	(352-386:863-831)
1569	lncRNA106254	447	isoform_297136	1187	1.90643	-42.13	-40.2236	(352-386:862-830)
1570	lncRNA106254	447	isoform_297136	1187	1.88895	-42.13	-40.241	(352-386:861-829)
1571	lncRNA106254	447	isoform_297136	1187	1.873	-42.13	-40.257	(352-386:860-828)
1572	lncRNA106254	447	isoform_297136	1187	1.85843	-42.13	-40.2716	(352-386:859-827)
1573	lncRNA106254	447	isoform_297136	1187	1.84499	-42.13	-40.285	(352-386:858-826)
1574	lncRNA106254	447	isoform_297136	1187	1.8324	-42.13	-40.2976	(352-386:857-825)
1575	lncRNA106254	447	isoform_297136	1187	1.82059	-42.13	-40.3094	(352-386:856-824)
1576	lncRNA106254	447	isoform_297136	1187	1.80945	-42.13	-40.3205	(352-386:855-823)
1577	lncRNA106254	447	isoform_297136	1187	1.79871	-42.13	-40.3313	(352-386:854-822)
1578	lncRNA106254	447	isoform_297136	1187	1.78851	-42.13	-40.3415	(352-386:853-821)
1579	lncRNA106254	447	isoform_297136	1187	1.77875	-42.13	-40.3513	(352-386:852-820)
1580	lncRNA106254	447	isoform_297136	1187	1.77071	-42.13	-40.3593	(352-386:851-819)
1581	lncRNA106254	447	isoform_297136	1187	1.76324	-42.13	-40.3668	(352-386:850-818)
1582	lncRNA106254	447	isoform_297136	1187	1.75648	-42.13	-40.3735	(352-386:849-817)
1583	lncRNA106254	447	isoform_297136	1187	1.75005	-42.13	-40.3799	(352-386:848-816)
1584	lncRNA106254	447	isoform_297136	1187	1.74393	-42.13	-40.3861	(352-386:847-815)
1585	lncRNA106254	447	isoform_297136	1187	1.73808	-42.13	-40.3919	(352-386:846-814)
1586	lncRNA106254	447	isoform_297136	1187	1.73321	-42.13	-40.3968	(352-386:845-813)
1587	lncRNA106254	447	isoform_297136	1187	1.72863	-42.13	-40.4014	(352-386:844-812)
1588	lncRNA106254	447	isoform_297136	1187	1.72429	-42.13	-40.4057	(352-386:843-811)
1589	lncRNA106254	447	isoform_297136	1187	1.72016	-42.13	-40.4098	(352-386:842-810)
1590	lncRNA106254	447	isoform_297136	1187	1.71623	-42.13	-40.4138	(352-386:841-809)
1591	lncRNA106254	447	isoform_297136	1187	1.71249	-42.13	-40.4175	(352-386:840-808)
1592	lncRNA106254	447	isoform_297136	1187	1.70893	-42.13	-40.4211	(352-386:839-807)
1593	lncRNA106254	447	isoform_297136	1187	1.70579	-42.13	-40.4242	(352-386:838-806)
1594	lncRNA106254	447	isoform_297136	1187	1.7028	-42.13	-40.4272	(352-386:837-805)
1595	lncRNA106254	447	isoform_297136	1187	1.69996	-42.13	-40.43	(352-386:836-804)
1596	lncRNA106254	447	isoform_297136	1187	1.69725	-42.13	-40.4327	(352-386:835-803)
1597	lncRNA106254	447	isoform_297136	1187	1.69466	-42.13	-40.4353	(352-386:834-802)
1598	lncRNA106254	447	isoform_297136	1187	1.69218	-42.13	-40.4378	(352-386:833-801)
1599	lncRNA106254	447	isoform_297136	1187	1.68979	-42.13	-40.4402	(352-386:832-800)
1600	lncRNA106254	447	isoform_297136	1187	1.68749	-42.13	-40.4425	(352-386:831-799)
1601	lncRNA106254	447	isoform_297136	1187	1.68579	-42.13	-40.4442	(352-386:830-798)
1602	lncRNA106254	447	isoform_297136	1187	1.68419	-42.13	-40.4458	(352-386:829-797)
1603	lncRNA106254	447	isoform_297136	1187	1.68268	-42.13	-40.4473	(352-386:828-796)
1604	lncRNA106254	447	isoform_297136	1187	1.68163	-42.13	-40.4484	(352-386:827-795)
1605	lncRNA106254	447	isoform_297136	1187	1.68067	-42.13	-40.4493	(352-386:826-794)
1606	lncRNA106254	447	isoform_297136	1187	1.67979	-42.13	-40.4502	(352-386:825-793)
1607	lncRNA106254	447	isoform_297136	1187	1.67901	-42.13	-40.451	(352-386:824-792)
1608	lncRNA106254	447	isoform_297136	1187	1.67831	-42.13	-40.4517	(352-386:823-791)
1609	lncRNA106254	447	isoform_297136	1187	1.6777	-42.13	-40.4523	(352-386:822-790)
1610	lncRNA106254	447	isoform_297136	1187	1.67727	-42.13	-40.4527	(352-386:821-789)
1611	lncRNA106254	447	isoform_297136	1187	1.67692	-42.13	-40.4531	(352-386:820-788)
1612	lncRNA106254	447	isoform_297136	1187	1.67665	-42.13	-40.4533	(352-386:819-787)
1613	lncRNA106254	447	isoform_297136	1187	1.67745	-42.13	-40.4525	(352-386:818-786)
1614	lncRNA106254	447	isoform_297136	1187	1.67832	-42.13	-40.4517	(352-386:817-785)
1615	lncRNA106254	447	isoform_297136	1187	1.67924	-42.13	-40.4508	(352-386:816-784)
1616	lncRNA106254	447	isoform_297136	1187	1.68022	-42.13	-40.4498	(352-386:815-783)
1617	lncRNA106254	447	isoform_297136	1187	1.68125	-42.13	-40.4487	(352-386:814-782)
1618	lncRNA106254	447	isoform_297136	1187	1.68235	-42.13	-40.4476	(352-386:813-781)
1619	lncRNA106254	447	isoform_297136	1187	1.68356	-42.13	-40.4464	(352-386:812-780)
1620	lncRNA106254	447	isoform_297136	1187	1.68485	-42.13	-40.4451	(352-386:811-779)
1621	lncRNA106254	447	isoform_297136	1187	1.68622	-42.13	-40.4438	(352-386:810-778)
1622	lncRNA106254	447	isoform_297136	1187	1.68768	-42.13	-40.4423	(352-386:809-777)
1623	lncRNA106254	447	isoform_297136	1187	1.68925	-42.13	-40.4408	(352-386:808-776)
1624	lncRNA106254	447	isoform_297136	1187	1.69093	-42.13	-40.4391	(352-386:807-775)
1625	lncRNA106254	447	isoform_297136	1187	1.69274	-42.13	-40.4373	(352-386:806-774)
1626	lncRNA106254	447	isoform_297136	1187	1.69466	-42.13	-40.4353	(352-386:805-773)
1627	lncRNA106254	447	isoform_297136	1187	1.69656	-42.13	-40.4334	(352-386:804-772)
1628	lncRNA106254	447	isoform_297136	1187	1.69865	-42.13	-40.4314	(352-386:803-771)
1629	lncRNA106254	447	isoform_297136	1187	1.70095	-42.13	-40.4291	(352-386:802-770)
1630	lncRNA106254	447	isoform_297136	1187	1.70346	-42.13	-40.4265	(352-386:801-769)
1631	lncRNA106254	447	isoform_297136	1187	1.70617	-42.13	-40.4238	(352-386:800-768)
1632	lncRNA106254	447	isoform_297136	1187	1.70903	-42.13	-40.421	(352-386:799-767)
1633	lncRNA106254	447	isoform_297136	1187	1.71207	-42.13	-40.4179	(352-386:798-766)
1634	lncRNA106254	447	isoform_297136	1187	1.71534	-42.13	-40.4147	(352-386:797-765)
1635	lncRNA106254	447	isoform_297136	1187	1.71882	-42.13	-40.4112	(352-386:796-764)
1636	lncRNA106254	447	isoform_297136	1187	1.72266	-42.13	-40.4073	(352-386:795-763)
1637	lncRNA106254	447	isoform_297136	1187	1.72693	-42.13	-40.4031	(352-386:794-762)
1638	lncRNA106254	447	isoform_297136	1187	1.73177	-42.13	-40.3982	(352-386:793-761)
1639	lncRNA106254	447	isoform_297136	1187	1.73741	-42.13	-40.3926	(352-386:792-760)
1640	lncRNA106254	447	isoform_297136	1187	1.74403	-42.13	-40.386	(352-386:791-759)
1641	lncRNA106254	447	isoform_297136	1187	1.75199	-42.13	-40.378	(352-386:790-758)
1642	lncRNA106254	447	isoform_297136	1187	1.76193	-42.13	-40.3681	(352-386:789-757)
1643	lncRNA106254	447	isoform_297136	1187	1.77286	-42.13	-40.3571	(352-386:788-756)
1644	lncRNA106254	447	isoform_297136	1187	1.78267	-42.13	-40.3473	(352-386:787-755)
1645	lncRNA106254	447	isoform_297136	1187	1.79368	-42.13	-40.3363	(352-386:786-754)
1646	lncRNA106254	447	isoform_297136	1187	1.80889	-42.13	-40.3211	(352-386:785-753)
1647	lncRNA106254	447	isoform_297136	1187	1.8228	-42.13	-40.3072	(352-386:784-752)
1648	lncRNA106254	447	isoform_297136	1187	1.84087	-42.13	-40.2891	(352-386:783-751)
1649	lncRNA106254	447	isoform_297136	1187	1.99307	-42.13	-40.1369	(352-386:782-750)
1650	lncRNA106254	447	isoform_297136	1187	2.82213	-43.6	-40.7779	(352-388:781-747)
1651	lncRNA106254	447	isoform_297136	1187	2.34205	-44.66	-42.318	(352-386:778-746)
1652	lncRNA106254	447	isoform_297136	1187	2.37421	-39.18	-36.8058	(352-386:775-743)
1653	lncRNA106254	447	isoform_297136	1187	2.40369	-38.42	-36.0163	(352-386:773-741)
1654	lncRNA106254	447	isoform_297136	1187	4.33991	-44.18	-39.8401	(352-386:742-708)
1655	lncRNA106254	447	isoform_297136	1187	2.01977	-41.93	-39.9102	(352-386:735-703)
1656	lncRNA106254	447	isoform_297136	1187	2.01227	-42.13	-40.1177	(352-386:734-702)
1657	lncRNA106254	447	isoform_297136	1187	2.01213	-42.13	-40.1179	(352-386:733-701)
1658	lncRNA106254	447	isoform_297136	1187	2.01032	-42.13	-40.1197	(352-386:732-700)
1659	lncRNA106254	447	isoform_297136	1187	2.00863	-42.13	-40.1214	(352-386:731-699)
1660	lncRNA106254	447	isoform_297136	1187	2.0043	-42.13	-40.1257	(352-386:730-698)
1661	lncRNA106254	447	isoform_297136	1187	1.98193	-42.13	-40.1481	(352-386:729-697)
1662	lncRNA106254	447	isoform_297136	1187	1.9644	-42.13	-40.1656	(352-386:728-696)
1663	lncRNA106254	447	isoform_297136	1187	1.94383	-42.13	-40.1862	(352-386:727-695)
1664	lncRNA106254	447	isoform_297136	1187	1.91238	-42.13	-40.2176	(352-386:726-694)
1665	lncRNA106254	447	isoform_297136	1187	1.88201	-42.13	-40.248	(352-386:725-693)
1666	lncRNA106254	447	isoform_297136	1187	1.8582	-42.13	-40.2718	(352-386:724-692)
1667	lncRNA106254	447	isoform_297136	1187	1.83885	-42.13	-40.2911	(352-386:723-691)
1668	lncRNA106254	447	isoform_297136	1187	1.8228	-42.13	-40.3072	(352-386:722-690)
1669	lncRNA106254	447	isoform_297136	1187	1.8094	-42.13	-40.3206	(352-386:721-689)
1670	lncRNA106254	447	isoform_297136	1187	1.79778	-42.13	-40.3322	(352-386:720-688)
1671	lncRNA106254	447	isoform_297136	1187	1.78757	-42.13	-40.3424	(352-386:719-687)
1672	lncRNA106254	447	isoform_297136	1187	1.77844	-42.13	-40.3516	(352-386:718-686)
1673	lncRNA106254	447	isoform_297136	1187	1.77025	-42.13	-40.3597	(352-386:717-685)
1674	lncRNA106254	447	isoform_297136	1187	1.76275	-42.13	-40.3673	(352-386:716-684)
1675	lncRNA106254	447	isoform_297136	1187	1.75581	-42.13	-40.3742	(352-386:715-683)
1676	lncRNA106254	447	isoform_297136	1187	1.7495	-42.13	-40.3805	(352-386:714-682)
1677	lncRNA106254	447	isoform_297136	1187	1.74388	-42.13	-40.3861	(352-386:713-681)
1678	lncRNA106254	447	isoform_297136	1187	1.73881	-42.13	-40.3912	(352-386:712-680)
1679	lncRNA106254	447	isoform_297136	1187	1.73424	-42.13	-40.3958	(352-386:711-679)
1680	lncRNA106254	447	isoform_297136	1187	1.73012	-42.13	-40.3999	(352-386:710-678)
1681	lncRNA106254	447	isoform_297136	1187	1.72632	-42.13	-40.4037	(352-386:709-677)
1682	lncRNA106254	447	isoform_297136	1187	1.72287	-42.13	-40.4071	(352-386:708-676)
1683	lncRNA106254	447	isoform_297136	1187	1.71971	-42.13	-40.4103	(352-386:707-675)
1684	lncRNA106254	447	isoform_297136	1187	1.71679	-42.13	-40.4132	(352-386:706-674)
1685	lncRNA106254	447	isoform_297136	1187	1.7141	-42.13	-40.4159	(352-386:705-673)
1686	lncRNA106254	447	isoform_297136	1187	1.71162	-42.13	-40.4184	(352-386:704-672)
1687	lncRNA106254	447	isoform_297136	1187	1.70929	-42.13	-40.4207	(352-386:703-671)
1688	lncRNA106254	447	isoform_297136	1187	1.70712	-42.13	-40.4229	(352-386:702-670)
1689	lncRNA106254	447	isoform_297136	1187	1.7051	-42.13	-40.4249	(352-386:701-669)
1690	lncRNA106254	447	isoform_297136	1187	1.7032	-42.13	-40.4268	(352-386:700-668)
1691	lncRNA106254	447	isoform_297136	1187	1.70082	-42.13	-40.4292	(352-386:699-667)
1692	lncRNA106254	447	isoform_297136	1187	1.69855	-42.13	-40.4314	(352-386:698-666)
1693	lncRNA106254	447	isoform_297136	1187	1.69639	-42.13	-40.4336	(352-386:697-665)
1694	lncRNA106254	447	isoform_297136	1187	1.69433	-42.13	-40.4357	(352-386:696-664)
1695	lncRNA106254	447	isoform_297136	1187	1.69237	-42.13	-40.4376	(352-386:695-663)
1696	lncRNA106254	447	isoform_297136	1187	1.6905	-42.13	-40.4395	(352-386:694-662)
1697	lncRNA106254	447	isoform_297136	1187	1.68871	-42.13	-40.4413	(352-386:693-661)
1698	lncRNA106254	447	isoform_297136	1187	1.687	-42.13	-40.443	(352-386:692-660)
1699	lncRNA106254	447	isoform_297136	1187	1.68537	-42.13	-40.4446	(352-386:691-659)
1700	lncRNA106254	447	isoform_297136	1187	1.6838	-42.13	-40.4462	(352-386:690-658)
1701	lncRNA106254	447	isoform_297136	1187	1.6823	-42.13	-40.4477	(352-386:689-657)
1702	lncRNA106254	447	isoform_297136	1187	1.68085	-42.13	-40.4491	(352-386:688-656)
1703	lncRNA106254	447	isoform_297136	1187	1.67946	-42.13	-40.4505	(352-386:687-655)
1704	lncRNA106254	447	isoform_297136	1187	1.67813	-42.13	-40.4519	(352-386:686-654)
1705	lncRNA106254	447	isoform_297136	1187	1.67684	-42.13	-40.4532	(352-386:685-653)
1706	lncRNA106254	447	isoform_297136	1187	1.6756	-42.13	-40.4544	(352-386:684-652)
1707	lncRNA106254	447	isoform_297136	1187	1.6744	-42.13	-40.4556	(352-386:683-651)
1708	lncRNA106254	447	isoform_297136	1187	1.67325	-42.13	-40.4568	(352-386:682-650)
1709	lncRNA106254	447	isoform_297136	1187	1.67213	-42.13	-40.4579	(352-386:681-649)
1710	lncRNA106254	447	isoform_297136	1187	1.67105	-42.13	-40.459	(352-386:680-648)
1711	lncRNA106254	447	isoform_297136	1187	1.67	-42.13	-40.46	(352-386:679-647)
1712	lncRNA106254	447	isoform_297136	1187	1.66899	-42.13	-40.461	(352-386:678-646)
1713	lncRNA106254	447	isoform_297136	1187	1.66801	-42.13	-40.462	(352-386:677-645)
1714	lncRNA106254	447	isoform_297136	1187	1.66714	-42.13	-40.4629	(352-386:676-644)
1715	lncRNA106254	447	isoform_297136	1187	1.66631	-42.13	-40.4637	(352-386:675-643)
1716	lncRNA106254	447	isoform_297136	1187	1.6655	-42.13	-40.4645	(352-386:674-642)
1717	lncRNA106254	447	isoform_297136	1187	1.66471	-42.13	-40.4653	(352-386:673-641)
1718	lncRNA106254	447	isoform_297136	1187	1.66394	-42.13	-40.4661	(352-386:672-640)
1719	lncRNA106254	447	isoform_297136	1187	1.6632	-42.13	-40.4668	(352-386:671-639)
1720	lncRNA106254	447	isoform_297136	1187	1.66248	-42.13	-40.4675	(352-386:670-638)
1721	lncRNA106254	447	isoform_297136	1187	1.66178	-42.13	-40.4682	(352-386:669-637)
1722	lncRNA106254	447	isoform_297136	1187	1.6611	-42.13	-40.4689	(352-386:668-636)
1723	lncRNA106254	447	isoform_297136	1187	1.66043	-42.13	-40.4696	(352-386:667-635)
1724	lncRNA106254	447	isoform_297136	1187	1.65979	-42.13	-40.4702	(352-386:666-634)
1725	lncRNA106254	447	isoform_297136	1187	1.65977	-42.13	-40.4702	(352-386:665-633)
1726	lncRNA106254	447	isoform_297136	1187	1.65977	-42.13	-40.4702	(352-386:664-632)
1727	lncRNA106254	447	isoform_297136	1187	1.65977	-42.13	-40.4702	(352-386:663-631)
1728	lncRNA106254	447	isoform_297136	1187	1.65977	-42.13	-40.4702	(352-386:662-630)
1729	lncRNA106254	447	isoform_297136	1187	1.65977	-42.13	-40.4702	(352-386:661-629)
1730	lncRNA106254	447	isoform_297136	1187	1.65977	-42.13	-40.4702	(352-386:660-628)
1731	lncRNA106254	447	isoform_297136	1187	1.65977	-42.13	-40.4702	(352-386:659-627)
1732	lncRNA106254	447	isoform_297136	1187	1.65977	-42.13	-40.4702	(352-386:658-626)
1733	lncRNA106254	447	isoform_297136	1187	1.65977	-42.13	-40.4702	(352-386:657-625)
1734	lncRNA106254	447	isoform_297136	1187	1.65977	-42.13	-40.4702	(352-386:656-624)
1735	lncRNA106254	447	isoform_297136	1187	1.65977	-42.13	-40.4702	(352-386:655-623)
1736	lncRNA106254	447	isoform_297136	1187	1.65977	-42.13	-40.4702	(352-386:654-622)
1737	lncRNA106254	447	isoform_297136	1187	1.65977	-42.13	-40.4702	(352-386:653-621)
1738	lncRNA106254	447	isoform_297136	1187	1.65977	-42.13	-40.4702	(352-386:652-620)
1739	lncRNA106254	447	isoform_297136	1187	1.65977	-42.13	-40.4702	(352-386:651-619)
1740	lncRNA106254	447	isoform_297136	1187	1.65977	-42.13	-40.4702	(352-386:650-618)
1741	lncRNA106254	447	isoform_297136	1187	1.65977	-42.13	-40.4702	(352-386:649-617)
1742	lncRNA106254	447	isoform_297136	1187	1.65977	-42.13	-40.4702	(352-386:648-616)
1743	lncRNA106254	447	isoform_297136	1187	1.65977	-42.13	-40.4702	(352-386:647-615)
1744	lncRNA106254	447	isoform_297136	1187	1.65977	-42.13	-40.4702	(352-386:646-614)
1745	lncRNA106254	447	isoform_297136	1187	1.65977	-42.13	-40.4702	(352-386:645-613)
1746	lncRNA106254	447	isoform_297136	1187	1.65977	-42.13	-40.4702	(352-386:644-612)
1747	lncRNA106254	447	isoform_297136	1187	1.65977	-42.13	-40.4702	(352-386:643-611)
1748	lncRNA106254	447	isoform_297136	1187	1.65977	-42.13	-40.4702	(352-386:642-610)
1749	lncRNA106254	447	isoform_297136	1187	1.65977	-42.13	-40.4702	(352-386:641-609)
1750	lncRNA106254	447	isoform_297136	1187	1.65977	-42.13	-40.4702	(352-386:640-608)
1751	lncRNA106254	447	isoform_297136	1187	1.65977	-42.13	-40.4702	(352-386:639-607)
1752	lncRNA106254	447	isoform_297136	1187	1.65977	-42.13	-40.4702	(352-386:638-606)
1753	lncRNA106254	447	isoform_297136	1187	1.65977	-42.13	-40.4702	(352-386:637-605)
1754	lncRNA106254	447	isoform_297136	1187	1.65977	-42.13	-40.4702	(352-386:636-604)
1755	lncRNA106254	447	isoform_297136	1187	1.65977	-42.13	-40.4702	(352-386:635-603)
1756	lncRNA106254	447	isoform_297136	1187	1.65977	-42.13	-40.4702	(352-386:634-602)
1757	lncRNA106254	447	isoform_297136	1187	1.65977	-42.13	-40.4702	(352-386:633-601)
1758	lncRNA106254	447	isoform_297136	1187	1.65977	-42.13	-40.4702	(352-386:632-600)
1759	lncRNA106254	447	isoform_297136	1187	1.65977	-42.13	-40.4702	(352-386:631-599)
1760	lncRNA106254	447	isoform_297136	1187	1.65977	-42.13	-40.4702	(352-386:630-598)
1761	lncRNA106254	447	isoform_297136	1187	1.65977	-42.13	-40.4702	(352-386:629-597)
1762	lncRNA106254	447	isoform_297136	1187	1.65977	-42.13	-40.4702	(352-386:628-596)
1763	lncRNA106254	447	isoform_297136	1187	1.65977	-42.13	-40.4702	(352-386:627-595)
1764	lncRNA106254	447	isoform_297136	1187	1.65977	-42.13	-40.4702	(352-386:626-594)
1765	lncRNA106254	447	isoform_297136	1187	1.65977	-42.13	-40.4702	(352-386:625-593)
1766	lncRNA106254	447	isoform_297136	1187	1.65977	-42.13	-40.4702	(352-386:624-592)
1767	lncRNA106254	447	isoform_297136	1187	1.65977	-42.13	-40.4702	(352-386:623-591)
1768	lncRNA106254	447	isoform_297136	1187	1.65977	-42.13	-40.4702	(352-386:622-590)
1769	lncRNA106254	447	isoform_297136	1187	1.65977	-42.13	-40.4702	(352-386:621-589)
1770	lncRNA106254	447	isoform_297136	1187	1.65977	-42.13	-40.4702	(352-386:620-588)
1771	lncRNA106254	447	isoform_297136	1187	1.65977	-42.13	-40.4702	(352-386:619-587)
1772	lncRNA106254	447	isoform_297136	1187	1.65977	-42.13	-40.4702	(352-386:618-586)
1773	lncRNA106254	447	isoform_297136	1187	1.65977	-42.13	-40.4702	(352-386:617-585)
1774	lncRNA106254	447	isoform_297136	1187	1.65977	-42.13	-40.4702	(352-386:616-584)
1775	lncRNA106254	447	isoform_297136	1187	1.65977	-42.13	-40.4702	(352-386:615-583)
1776	lncRNA106254	447	isoform_297136	1187	1.65977	-42.13	-40.4702	(352-386:614-582)
1777	lncRNA106254	447	isoform_297136	1187	1.65977	-42.13	-40.4702	(352-386:613-581)
1778	lncRNA106254	447	isoform_297136	1187	1.65977	-42.13	-40.4702	(352-386:612-580)
1779	lncRNA106254	447	isoform_297136	1187	1.65977	-42.13	-40.4702	(352-386:611-579)
1780	lncRNA106254	447	isoform_297136	1187	1.65977	-42.13	-40.4702	(352-386:610-578)
1781	lncRNA106254	447	isoform_297136	1187	1.65977	-42.13	-40.4702	(352-386:609-577)
1782	lncRNA106254	447	isoform_297136	1187	1.65977	-42.13	-40.4702	(352-386:608-576)
1783	lncRNA106254	447	isoform_297136	1187	1.65977	-42.13	-40.4702	(352-386:607-575)
1784	lncRNA106254	447	isoform_297136	1187	1.65977	-42.13	-40.4702	(352-386:606-574)
1785	lncRNA106254	447	isoform_297136	1187	1.65977	-42.13	-40.4702	(352-386:605-573)
1786	lncRNA106254	447	isoform_297136	1187	1.65977	-42.13	-40.4702	(352-386:604-572)
1787	lncRNA106254	447	isoform_297136	1187	1.65977	-42.13	-40.4702	(352-386:603-571)
1788	lncRNA106254	447	isoform_297136	1187	1.65977	-42.13	-40.4702	(352-386:602-570)
1789	lncRNA106254	447	isoform_297136	1187	1.65977	-42.13	-40.4702	(352-386:601-569)
1790	lncRNA106254	447	isoform_297136	1187	1.65977	-42.13	-40.4702	(352-386:600-568)
1791	lncRNA106254	447	isoform_297136	1187	1.65977	-42.13	-40.4702	(352-386:599-567)
1792	lncRNA106254	447	isoform_297136	1187	1.65977	-42.13	-40.4702	(352-386:598-566)
1793	lncRNA106254	447	isoform_297136	1187	1.65977	-42.13	-40.4702	(352-386:597-565)
1794	lncRNA106254	447	isoform_297136	1187	1.65977	-42.13	-40.4702	(352-386:596-564)
1795	lncRNA106254	447	isoform_297136	1187	1.65989	-42.13	-40.4701	(352-386:595-563)
1796	lncRNA106254	447	isoform_297136	1187	1.66	-42.13	-40.47	(352-386:594-562)
1797	lncRNA106254	447	isoform_297136	1187	1.66012	-42.13	-40.4699	(352-386:593-561)
1798	lncRNA106254	447	isoform_297136	1187	1.66024	-42.13	-40.4698	(352-386:592-560)
1799	lncRNA106254	447	isoform_297136	1187	1.66037	-42.13	-40.4696	(352-386:591-559)
1800	lncRNA106254	447	isoform_297136	1187	1.6605	-42.13	-40.4695	(352-386:590-558)
1801	lncRNA106254	447	isoform_297136	1187	1.66063	-42.13	-40.4694	(352-386:589-557)
1802	lncRNA106254	447	isoform_297136	1187	1.66077	-42.13	-40.4692	(352-386:588-556)
1803	lncRNA106254	447	isoform_297136	1187	1.66091	-42.13	-40.4691	(352-386:587-555)
1804	lncRNA106254	447	isoform_297136	1187	1.66106	-42.13	-40.4689	(352-386:586-554)
1805	lncRNA106254	447	isoform_297136	1187	1.66121	-42.13	-40.4688	(352-386:585-553)
1806	lncRNA106254	447	isoform_297136	1187	1.66136	-42.13	-40.4686	(352-386:584-552)
1807	lncRNA106254	447	isoform_297136	1187	1.66155	-42.13	-40.4684	(352-386:583-551)
1808	lncRNA106254	447	isoform_297136	1187	1.66175	-42.13	-40.4683	(352-386:582-550)
1809	lncRNA106254	447	isoform_297136	1187	1.66195	-42.13	-40.468	(352-386:581-549)
1810	lncRNA106254	447	isoform_297136	1187	1.66222	-42.13	-40.4678	(352-386:580-548)
1811	lncRNA106254	447	isoform_297136	1187	1.6625	-42.13	-40.4675	(352-386:579-547)
1812	lncRNA106254	447	isoform_297136	1187	1.6628	-42.13	-40.4672	(352-386:578-546)
1813	lncRNA106254	447	isoform_297136	1187	1.66312	-42.13	-40.4669	(352-386:577-545)
1814	lncRNA106254	447	isoform_297136	1187	1.66347	-42.13	-40.4665	(352-386:576-544)
1815	lncRNA106254	447	isoform_297136	1187	1.66461	-42.13	-40.4654	(352-386:575-543)
1816	lncRNA106254	447	isoform_297136	1187	1.66575	-42.13	-40.4643	(352-386:574-542)
1817	lncRNA106254	447	isoform_297136	1187	1.66689	-42.13	-40.4631	(352-386:573-541)
1818	lncRNA106254	447	isoform_297136	1187	1.66805	-42.13	-40.462	(352-386:572-540)
1819	lncRNA106254	447	isoform_297136	1187	1.66921	-42.13	-40.4608	(352-386:571-539)
1820	lncRNA106254	447	isoform_297136	1187	1.67039	-42.13	-40.4596	(352-386:570-538)
1821	lncRNA106254	447	isoform_297136	1187	1.67158	-42.13	-40.4584	(352-386:569-537)
1822	lncRNA106254	447	isoform_297136	1187	1.67279	-42.13	-40.4572	(352-386:568-536)
1823	lncRNA106254	447	isoform_297136	1187	1.67403	-42.13	-40.456	(352-386:567-535)
1824	lncRNA106254	447	isoform_297136	1187	1.67531	-42.13	-40.4547	(352-386:566-534)
1825	lncRNA106254	447	isoform_297136	1187	1.67662	-42.13	-40.4534	(352-386:565-533)
1826	lncRNA106254	447	isoform_297136	1187	1.67796	-42.13	-40.452	(352-386:564-532)
1827	lncRNA106254	447	isoform_297136	1187	1.67934	-42.13	-40.4507	(352-386:563-531)
1828	lncRNA106254	447	isoform_297136	1187	1.68066	-42.13	-40.4493	(352-386:562-530)
1829	lncRNA106254	447	isoform_297136	1187	1.68201	-42.13	-40.448	(352-386:561-529)
1830	lncRNA106254	447	isoform_297136	1187	1.68342	-42.13	-40.4466	(352-386:560-528)
1831	lncRNA106254	447	isoform_297136	1187	1.68487	-42.13	-40.4451	(352-386:559-527)
1832	lncRNA106254	447	isoform_297136	1187	1.68639	-42.13	-40.4436	(352-386:558-526)
1833	lncRNA106254	447	isoform_297136	1187	1.68803	-42.13	-40.442	(352-386:557-525)
1834	lncRNA106254	447	isoform_297136	1187	1.68974	-42.13	-40.4403	(352-386:556-524)
1835	lncRNA106254	447	isoform_297136	1187	1.69157	-42.13	-40.4384	(352-386:555-523)
1836	lncRNA106254	447	isoform_297136	1187	1.69347	-42.13	-40.4365	(352-386:554-522)
1837	lncRNA106254	447	isoform_297136	1187	1.69545	-42.13	-40.4346	(352-386:553-521)
1838	lncRNA106254	447	isoform_297136	1187	1.6975	-42.13	-40.4325	(352-386:552-520)
1839	lncRNA106254	447	isoform_297136	1187	1.69974	-42.13	-40.4303	(352-386:551-519)
1840	lncRNA106254	447	isoform_297136	1187	1.70205	-42.13	-40.4279	(352-386:550-518)
1841	lncRNA106254	447	isoform_297136	1187	1.70445	-42.13	-40.4255	(352-386:549-517)
1842	lncRNA106254	447	isoform_297136	1187	1.70711	-42.13	-40.4229	(352-386:548-516)
1843	lncRNA106254	447	isoform_297136	1187	1.70985	-42.13	-40.4201	(352-386:547-515)
1844	lncRNA106254	447	isoform_297136	1187	1.71273	-42.13	-40.4173	(352-386:546-514)
1845	lncRNA106254	447	isoform_297136	1187	1.71613	-42.13	-40.4139	(352-386:545-513)
1846	lncRNA106254	447	isoform_297136	1187	1.71972	-42.13	-40.4103	(352-386:544-512)
1847	lncRNA106254	447	isoform_297136	1187	1.72351	-42.13	-40.4065	(352-386:543-511)
1848	lncRNA106254	447	isoform_297136	1187	1.72753	-42.13	-40.4025	(352-386:542-510)
1849	lncRNA106254	447	isoform_297136	1187	1.7315	-42.13	-40.3985	(352-386:541-509)
1850	lncRNA106254	447	isoform_297136	1187	1.73594	-42.13	-40.3941	(352-386:540-508)
1851	lncRNA106254	447	isoform_297136	1187	1.74081	-42.13	-40.3892	(352-386:539-507)
1852	lncRNA106254	447	isoform_297136	1187	1.74625	-42.13	-40.3837	(352-386:538-506)
1853	lncRNA106254	447	isoform_297136	1187	1.75244	-42.13	-40.3776	(352-386:537-505)
1854	lncRNA106254	447	isoform_297136	1187	1.75981	-42.13	-40.3702	(352-386:536-504)
1855	lncRNA106254	447	isoform_297136	1187	1.76879	-42.13	-40.3612	(352-386:535-503)
1856	lncRNA106254	447	isoform_297136	1187	1.78036	-42.13	-40.3496	(352-386:534-502)
1857	lncRNA106254	447	isoform_297136	1187	1.79454	-42.13	-40.3355	(352-386:533-501)
1858	lncRNA106254	447	isoform_297136	1187	1.81339	-42.13	-40.3166	(352-386:532-500)
1859	lncRNA106254	447	isoform_297136	1187	1.83735	-42.13	-40.2926	(352-386:531-499)
1860	lncRNA106254	447	isoform_297136	1187	1.85531	-42.13	-40.2747	(352-386:530-498)
1861	lncRNA106254	447	isoform_297136	1187	1.87438	-42.13	-40.2556	(352-386:529-497)
1862	lncRNA106254	447	isoform_297136	1187	1.88464	-42.13	-40.2454	(352-386:528-496)
1863	lncRNA106254	447	isoform_297136	1187	1.90952	-42.13	-40.2205	(352-386:527-495)
1864	lncRNA106254	447	isoform_297136	1187	1.92255	-42.13	-40.2074	(352-386:526-494)
1865	lncRNA106254	447	isoform_297136	1187	2.12855	-44.44	-42.3114	(352-386:523-491)
1866	lncRNA106254	447	isoform_297136	1187	2.27631	-39.96	-37.6837	(352-386:520-488)
1867	lncRNA106254	447	isoform_297136	1187	2.37913	-37.62	-35.2409	(352-386:519-487)
1868	lncRNA106254	447	isoform_297136	1187	2.44063	-38.17	-35.7294	(352-386:518-486)
1869	lncRNA106254	447	isoform_297136	1187	2.47742	-39.96	-37.4826	(352-386:517-485)
1870	lncRNA106254	447	isoform_297521	1003	3.06589	-35.17	-32.1041	(356-383:994-966)
1871	lncRNA106254	447	isoform_297521	1003	3.02922	-38.72	-35.6908	(354-383:991-960)
1872	lncRNA106254	447	isoform_298513	2386	4.97391	-39.29	-34.3161	(360-386:1089-1063)
1873	lncRNA106254	447	isoform_298513	2386	4.27012	-39.83	-35.5599	(359-383:1088-1064)
1874	lncRNA106254	447	isoform_298513	2386	7.95197	-44.62	-36.668	(352-391:1087-1050)
1875	lncRNA106254	447	isoform_299782	1043	7.68924	-38.14	-30.4508	(353-380:875-847)
1876	lncRNA106254	447	isoform_299782	1043	7.46504	-36.88	-29.415	(358-383:872-847)
1877	lncRNA106254	447	isoform_311659	4460	7.56196	-34.81	-27.248	(355-383:3418-3389)
1878	lncRNA106254	447	isoform_311659	4460	5.06458	-32.47	-27.4054	(359-378:3407-3388)
1879	lncRNA106254	447	isoform_315369	5274	15.9186	-37.52	-21.6014	(349-377:4983-4956)
1880	lncRNA106254	447	isoform_316997	907	10.5884	-33.97	-23.3816	(352-378:629-605)
1881	lncRNA106254	447	isoform_316997	907	9.73343	-34.3	-24.5666	(360-380:625-605)
1882	lncRNA106254	447	isoform_316997	907	9.63413	-32.11	-22.4759	(362-381:624-605)
1883	lncRNA106254	447	isoform_316997	907	9.69972	-31.3	-21.6003	(363-382:624-605)
1884	lncRNA106254	447	isoform_316997	907	9.7093	-30.84	-21.1307	(364-383:624-605)
1885	lncRNA106254	447	isoform_318574	2227	6.92897	-33.16	-26.231	(363-383:2067-2047)
1886	lncRNA106254	447	isoform_318574	2227	5.8664	-31.66	-25.7936	(359-377:2065-2047)
1887	lncRNA106254	447	isoform_327536	2494	2.94249	-32.23	-29.2875	(357-379:2309-2287)
1888	lncRNA106254	447	isoform_330262	1079	11.1643	-37.93	-26.7657	(352-383:1015-986)
1889	lncRNA106254	447	isoform_100220	493	2.9397	-39.93	-36.9903	(350-381:38-5)
1890	lncRNA106254	447	isoform_100220	493	1.10354	-33.43	-32.3265	(360-383:28-5)
1891	lncRNA106254	447	isoform_100220	493	1.07365	-33.45	-32.3764	(360-383:25-2)
1892	lncRNA106254	447	isoform_100220	493	1.14862	-34.44	-33.2914	(359-382:24-1)
1893	lncRNA106254	447	isoform_10103	1955	9.79097	-32.55	-22.759	(352-376:1710-1686)
1894	lncRNA106254	447	isoform_12192	1854	4.25307	-40.04	-35.7869	(353-383:1677-1646)
1895	lncRNA106254	447	isoform_12192	1854	4.75789	-43.08	-38.3221	(357-386:1676-1647)
1896	lncRNA106254	447	isoform_12192	1854	3.82732	-39.49	-35.6627	(352-382:1673-1645)
1897	lncRNA106254	447	isoform_12192	1854	4.01522	-38.67	-34.6548	(360-386:1672-1646)
1898	lncRNA106254	447	isoform_143930	1288	6.10993	-44.94	-38.8301	(351-386:446-411)
1899	lncRNA106254	447	isoform_143930	1288	4.22036	-37.87	-33.6496	(352-386:437-405)
1900	lncRNA106254	447	isoform_143930	1288	2.83866	-37.08	-34.2413	(359-386:430-403)
1901	lncRNA106254	447	isoform_143930	1288	2.82307	-39.2	-36.3769	(352-383:415-385)
1902	lncRNA106254	447	isoform_155339	1702	5.17298	-46.77	-41.597	(350-386:371-335)
1903	lncRNA106254	447	isoform_155339	1702	4.39643	-43.26	-38.8636	(351-386:369-333)
1904	lncRNA106254	447	isoform_155339	1702	3.13355	-36.12	-32.9865	(352-386:355-323)
1905	lncRNA106254	447	isoform_156871	3094	4.91143	-35.19	-30.2786	(357-379:699-677)
1906	lncRNA106254	447	isoform_157762	2136	5.81811	-38.41	-32.5919	(351-386:1696-1661)
1907	lncRNA106254	447	isoform_159985	709	3.01031	-33.63	-30.6197	(360-382:505-481)
1908	lncRNA106254	447	isoform_159985	709	7.95857	-45.16	-37.2014	(351-386:458-423)
1909	lncRNA106254	447	isoform_159985	709	6.34139	-40.86	-34.5186	(359-386:448-421)
1910	lncRNA106254	447	isoform_161346	1866	3.69756	-33.09	-29.3924	(359-381:1771-1749)
1911	lncRNA106254	447	isoform_161346	1866	3.80824	-33.77	-29.9618	(358-378:1769-1749)
1912	lncRNA106254	447	isoform_163214	1125	5.78133	-41.97	-36.1887	(358-383:942-917)
1913	lncRNA106254	447	isoform_163214	1125	5.74176	-37.68	-31.9382	(361-386:941-916)
1914	lncRNA106254	447	isoform_163214	1125	5.29	-35	-29.71	(359-383:940-916)
1915	lncRNA106254	447	isoform_163214	1125	5.29232	-40.11	-34.8177	(359-383:938-914)
1916	lncRNA106254	447	isoform_164790	1419	8.92762	-30.97	-22.0424	(356-375:1376-1357)
1917	lncRNA106254	447	isoform_167788	1993	3.00044	-32.23	-29.2296	(357-379:1772-1750)
1918	lncRNA106254	447	isoform_168902	950	10.3887	-30.96	-20.5713	(357-376:825-806)
1919	lncRNA106254	447	isoform_169933	3214	10.1772	-31.13	-20.9528	(360-378:2835-2817)
1920	lncRNA106254	447	isoform_170578	1332	3.25196	-32.67	-29.418	(358-377:1163-1144)
1921	lncRNA106254	447	isoform_177514	1805	2.69832	-38.26	-35.5617	(352-386:854-817)
1922	lncRNA106254	447	isoform_177514	1805	2.62898	-42.34	-39.711	(351-386:847-814)
1923	lncRNA106254	447	isoform_177514	1805	1.73	-40.64	-38.91	(359-386:840-813)
1924	lncRNA106254	447	isoform_177514	1805	2.05459	-37.94	-35.8854	(352-386:839-807)
1925	lncRNA106254	447	isoform_177514	1805	2.01043	-35.87	-33.8596	(352-386:838-806)
1926	lncRNA106254	447	isoform_177514	1805	1.98073	-38.1	-36.1193	(352-386:837-805)
1927	lncRNA106254	447	isoform_177514	1805	1.89971	-42.4	-40.5003	(352-386:830-798)
1928	lncRNA106254	447	isoform_177514	1805	1.99786	-34.08	-32.0821	(352-386:821-789)
1929	lncRNA106254	447	isoform_177514	1805	2.06111	-38.1	-36.0389	(352-386:819-787)
1930	lncRNA106254	447	isoform_177514	1805	2.13888	-43.01	-40.8711	(352-385:813-782)
1931	lncRNA106254	447	isoform_177514	1805	2.76749	-40.54	-37.7725	(351-386:812-779)
1932	lncRNA106254	447	isoform_177514	1805	2.33691	-36	-33.6631	(352-386:808-776)
1933	lncRNA106254	447	isoform_177514	1805	2.34337	-35.45	-33.1066	(352-386:807-775)
1934	lncRNA106254	447	isoform_177514	1805	4.63778	-45.1	-40.4622	(351-386:776-741)
1935	lncRNA106254	447	isoform_177514	1805	4.39905	-43.46	-39.061	(352-386:775-739)
1936	lncRNA106254	447	isoform_177514	1805	3.23242	-41.53	-38.2976	(352-386:768-736)
1937	lncRNA106254	447	isoform_177514	1805	3.29413	-42.13	-38.8359	(352-386:767-735)
1938	lncRNA106254	447	isoform_177514	1805	3.37181	-42.13	-38.7582	(352-386:766-734)
1939	lncRNA106254	447	isoform_177514	1805	3.45342	-42.13	-38.6766	(352-386:765-733)
1940	lncRNA106254	447	isoform_177514	1805	3.48759	-41.91	-38.4224	(352-386:764-732)
1941	lncRNA106254	447	isoform_177514	1805	4.21483	-37.43	-33.2152	(352-385:757-726)
1942	lncRNA106254	447	isoform_180848	1854	2.8071	-32.4	-29.5929	(362-381:1673-1654)
1943	lncRNA106254	447	isoform_182957	2644	10.216	-39.35	-29.134	(358-389:2116-2076)
1944	lncRNA106254	447	isoform_183077	622	4.61686	-43.07	-38.4531	(357-383:472-446)
1945	lncRNA106254	447	isoform_183077	622	4.33576	-31.7	-27.3642	(364-386:470-448)
1946	lncRNA106254	447	isoform_183077	622	3.6698	-33.76	-30.0902	(352-378:468-445)
1947	lncRNA106254	447	isoform_183077	622	2.80021	-30.81	-28.0098	(360-378:462-444)
1948	lncRNA106254	447	isoform_184788	3658	10.4773	-43.92	-33.4427	(352-383:848-817)
1949	lncRNA106254	447	isoform_184788	3658	9.50091	-35.73	-26.2291	(362-386:843-819)
1950	lncRNA106254	447	isoform_197160	804	7.64904	-38.14	-30.491	(353-380:613-585)
1951	lncRNA106254	447	isoform_197160	804	7.44171	-36.88	-29.4383	(358-383:610-585)
1952	lncRNA106254	447	isoform_205686	1100	24.0076	-36.7	-12.6924	(349-378:871-844)
1953	lncRNA106254	447	isoform_207121	1889	10.4301	-38.96	-28.5299	(350-383:717-685)
1954	lncRNA106254	447	isoform_207121	1889	8.16974	-33.7	-25.5303	(360-383:707-684)
1955	lncRNA106394	465	isoform_353214	4633	9.20962	-31.54	-22.3304	(420-437:3591-3574)
1956	lncRNA106394	465	isoform_297136	1187	7.97968	-46.01	-38.0303	(417-413:744-749)
1957	lncRNA106857	444	isoform_404103	2441	5.57618	-62.62	-57.0438	(2-49:1093-1034)
1958	lncRNA106857	444	isoform_404103	2441	7.43645	-63.67	-56.2336	(2-63:848-787)
1959	lncRNA106857	444	isoform_279636	749	8.03139	-39.22	-31.1886	(13-44:33-2)
1960	lncRNA106857	444	isoform_143930	1288	8.35915	-45.41	-37.0509	(9-51:453-411)
1961	lncRNA106857	444	isoform_159985	709	16.2758	-59.54	-43.2642	(2-52:484-422)
1962	lncRNA107043	450	isoform_337369	819	11.1686	-31.54	-20.3714	(69-86:42-25)
1963	lncRNA107043	450	isoform_337389	2842	3.30161	-30.83	-27.5284	(69-84:899-884)
1964	lncRNA107043	450	isoform_338307	2724	6.79075	-33.6	-26.8092	(67-84:2359-2342)
1965	lncRNA107043	450	isoform_346980	2136	11.0649	-30.99	-19.9251	(69-85:1441-1425)
1966	lncRNA107043	450	isoform_349078	1650	10.3225	-31.33	-21.0075	(68-84:543-527)
1967	lncRNA107043	450	isoform_350568	1961	11.3186	-33.56	-22.2414	(64-84:1679-1659)
1968	lncRNA107043	450	isoform_350729	2087	13.728	-32.06	-18.332	(68-84:201-185)
1969	lncRNA107043	450	isoform_350743	1512	4.60665	-31.81	-27.2034	(68-84:1022-1006)
1970	lncRNA107043	450	isoform_350743	1512	4.80372	-33.79	-28.9863	(70-88:1018-1000)
1971	lncRNA107043	450	isoform_367893	1612	19.3209	-30.58	-11.2591	(70-85:872-857)
1972	lncRNA107043	450	isoform_376641	1777	5.37974	-31.41	-26.0303	(68-84:1671-1655)
1973	lncRNA107043	450	isoform_385862	1379	5.75862	-31.08	-25.3214	(69-84:1374-1359)
1974	lncRNA107043	450	isoform_389282	1313	4.621	-30.98	-26.359	(69-84:1165-1150)
1975	lncRNA107043	450	isoform_400174	1204	6.78877	-31.81	-25.0212	(68-84:56-40)
1976	lncRNA107043	450	isoform_40024	1159	5.11073	-31	-25.8893	(70-85:971-956)
1977	lncRNA107043	450	isoform_400321	2345	9.79814	-31.54	-21.7419	(69-86:2150-2133)
1978	lncRNA107043	450	isoform_404103	2441	9.91908	-30.98	-21.0609	(69-84:1155-1140)
1979	lncRNA107043	450	isoform_404103	2441	8.81139	-44.55	-35.7386	(34-84:1138-1105)
1980	lncRNA107043	450	isoform_404103	2441	10.3143	-51.54	-41.2257	(28-89:1133-1068)
1981	lncRNA107043	450	isoform_404103	2441	1.4806	-30.98	-29.4994	(69-84:1030-1015)
1982	lncRNA107043	450	isoform_404103	2441	1.42688	-30.98	-29.5531	(69-84:1012-997)
1983	lncRNA107043	450	isoform_404103	2441	1.45702	-30.98	-29.523	(69-84:976-961)
1984	lncRNA107043	450	isoform_404103	2441	1.43134	-30.98	-29.5487	(69-84:958-943)
1985	lncRNA107043	450	isoform_404103	2441	1.39686	-30.98	-29.5831	(69-84:933-918)
1986	lncRNA107043	450	isoform_404103	2441	2.30578	-32.94	-30.6342	(69-89:873-853)
1987	lncRNA107043	450	isoform_404103	2441	1.49152	-30.98	-29.4885	(69-84:856-841)
1988	lncRNA107043	450	isoform_404103	2441	1.39967	-30.98	-29.5803	(69-84:778-763)
1989	lncRNA107043	450	isoform_406437	1860	12.6113	-30.98	-18.3687	(69-84:1575-1560)
1990	lncRNA107043	450	isoform_417400	2850	7.10467	-31.35	-24.2453	(70-87:2768-2751)
1991	lncRNA107043	450	isoform_427133	3438	7.70637	-30.98	-23.2736	(69-84:2371-2356)
1992	lncRNA107043	450	isoform_429290	1128	6.74626	-31.81	-25.0637	(68-84:929-913)
1993	lncRNA107043	450	isoform_449544	1078	11.5058	-36.3	-24.7942	(52-85:44-14)
1994	lncRNA107043	450	isoform_455963	3075	12.5015	-35.36	-22.8585	(51-85:2941-2917)
1995	lncRNA107043	450	isoform_457669	4079	5.37554	-30.98	-25.6045	(69-84:2207-2192)
1996	lncRNA107043	450	isoform_457669	4079	4.67019	-31.08	-26.4098	(70-85:2204-2189)
1997	lncRNA107043	450	isoform_460859	2215	14.0845	-34.59	-20.5055	(62-86:1917-1892)
1998	lncRNA107043	450	isoform_466420	1376	4.38625	-31.81	-27.4238	(68-84:1256-1240)
[truncated: 157,565 more rows]
