# Supplementary material for: Construction of ceRNA Networks at Different Stages of Somatic Embryogenesis in Garlic
Source: Int J Mol Sci. 2023 Mar 10;24(6):5311. doi: 10.3390/ijms24065311 (PMC10049443; doi:10.3390/ijms24065311)
Supplement: Supplementary file 1 [file ijms-24-05311-s001.zip › Table S3.xlsx]

## Sheet: EX-VS-CA stage
Table S3-1 DE mRNA target genes of DE lncRNA in EX-VS-CA stage
lncRNA name	mRNA target name	log2(EX/CA)	Accessibility Energy	Hybridization Energy	Interaction Energy	BasePair
lncRNA251118	isoform_314667	-3.45366	232.449	-736.01	-503.561	(1501-2151:1747-1098)
lncRNA114648	isoform_161241	5.31273	88.6621	-292.16	-203.498	(80-360:3924-3648)
lncRNA114648	isoform_161241	5.31273	78.0212	-268.7	-190.679	(13-77:3992-3928)
lncRNA99035	isoform_161241	5.31273	48.3135	-158.22	-109.906	(72-234:3945-3782)
lncRNA99035	isoform_161241	5.31273	34.0357	-77.65	-43.6143	(235-312:3787-3711)
lncRNA250441	isoform_343068	6.05857	19.5319	-72.72	-53.1881	(528-594:71-5)
lncRNA250441	isoform_160737	-4.18842	21.3322	-71.56	-50.2278	(527-594:76-5)
lncRNA250441	isoform_314667	-3.45366	20.123	-67.34	-47.217	(540-594:62-8)
lncRNA250441	isoform_13490	-5.29996	18.6479	-66.93	-48.2821	(540-594:59-5)
lncRNA250441	isoform_493380	-2.60246	19.1351	-66.93	-47.7949	(540-594:59-5)
lncRNA250441	isoform_297730	-4.46986	20.1279	-66.42	-46.2921	(540-594:58-5)
lncRNA250441	isoform_195761	4.47176	18.9737	-66.42	-47.4463	(540-594:58-5)
lncRNA250441	isoform_246174	-4.03614	17.3103	-64.82	-47.5097	(540-592:58-6)
lncRNA250441	isoform_243831	-3.89445	18.9792	-64.82	-45.8408	(541-594:58-5)
lncRNA250441	isoform_204590	-5.33997	17.0199	-64.14	-47.1201	(544-594:55-5)
lncRNA250441	isoform_5768	-3.90326	17.3909	-64.14	-46.7491	(544-594:55-5)
lncRNA250441	isoform_181465	5.50091	17.5854	-64.14	-46.5546	(544-594:55-5)
lncRNA36845	isoform_22988	1.95528	15.9027	-57.72	-41.8173	(58-80:1105-1082)
lncRNA391887	isoform_423119	-3.40149	11.9892	-54.23	-42.2408	(93-192:1607-1532)
lncRNA70477	isoform_17729	-4.21157	11.6664	-53.56	-41.8936	(114-190:1461-1388)
lncRNA40341	isoform_423119	-3.40149	15.6578	-53.06	-37.4022	(66-155:1633-1537)
lncRNA373339	isoform_314667	-3.45366	19.309	-52.23	-32.921	(642-696:1155-1105)
lncRNA58420	isoform_423119	-3.40149	9.6152	-50.57	-40.9548	(108-187:1606-1536)
lncRNA40341	isoform_21936	-5.31919	9.11308	-48.74	-39.6269	(42-116:1271-1208)
lncRNA40341	isoform_139312	-4.38399	9.11877	-48.74	-39.6212	(42-116:1270-1207)
lncRNA40341	isoform_469955	-4.30592	9.13568	-48.74	-39.6043	(42-116:578-515)
lncRNA97078	isoform_15009	-5.95178	15.3381	-48.7	-33.3619	(95-118:1307-1286)
lncRNA376575	isoform_22988	1.95528	12.8717	-48.65	-35.7783	(27-101:1109-1012)
lncRNA477535	isoform_17960	1.65523	12.7933	-48.3	-35.5067	(90-182:1180-1098)
lncRNA35589	isoform_22988	1.95528	7.56291	-47.89	-40.3271	(106-177:1127-1067)
lncRNA394054	isoform_21936	-5.31919	9.41969	-46.67	-37.2503	(43-100:1289-1231)
lncRNA394054	isoform_139312	-4.38399	9.46695	-46.67	-37.2031	(43-100:1288-1230)
lncRNA394054	isoform_469955	-4.30592	9.44925	-46.67	-37.2207	(43-100:596-538)
lncRNA40341	isoform_22988	1.95528	8.16471	-46.08	-37.9153	(47-115:1126-1067)
lncRNA75035	isoform_26840	2.4294	26.0216	-44.79	-18.7684	(241-318:492-418)
lncRNA35589	isoform_16102	-6.23177	6.56965	-42.69	-36.1204	(130-153:1312-1295)
lncRNA35589	isoform_17230	-3.79226	6.56977	-42.69	-36.1202	(92-156:1390-1341)
lncRNA301991	isoform_383408	-2.46898	7.18347	-42.55	-35.3665	(0-87:1408-1347)
lncRNA217205	isoform_49164	-3.0757	12.5251	-42.3	-29.7749	(59-139:712-639)
lncRNA377840	isoform_17729	-4.21157	9.66054	-41.95	-32.2895	(34-111:1367-1316)
lncRNA201024	isoform_23983	-3.90736	8.49837	-41.75	-33.2516	(101-159:344-289)
lncRNA32232	isoform_477583	4.61641	12.3444	-41.73	-29.3856	(183-234:614-565)
lncRNA175580	isoform_477583	4.61641	12.3442	-41.73	-29.3858	(176-227:614-565)
lncRNA36338	isoform_17960	1.65523	8.9618	-41.02	-32.0582	(116-169:1178-1124)
lncRNA36338	isoform_22988	1.95528	9.05362	-40.44	-31.3864	(116-169:1125-1066)
lncRNA217205	isoform_395752	2.11132	10.2785	-40.35	-30.0715	(59-131:1086-1031)
lncRNA58420	isoform_47619	6.50118	9.68943	-39.63	-29.9406	(118-168:794-743)
lncRNA82519	isoform_16102	-6.23177	9.3295	-39.02	-29.6905	(248-303:1312-1266)
lncRNA82519	isoform_17230	-3.79226	9.32953	-39.02	-29.6905	(248-303:1361-1315)
lncRNA201024	isoform_23983	-3.90736	8.48199	-38.46	-29.978	(105-159:345-289)
lncRNA250441	isoform_160737	-4.18842	26.4393	-38.29	-11.8507	(536-569:275-242)
lncRNA158256	isoform_217587	-5.33192	19.3899	-38.24	-18.8501	(24-22:1126-1129)
lncRNA40973	isoform_17729	-4.21157	7.05555	-36.9	-29.8444	(90-131:1438-1389)
lncRNA240263	isoform_46786	4.62064	13.7477	-36.89	-23.1423	(182-231:777-737)
lncRNA376575	isoform_37815	5.31538	11.9042	-36.57	-24.6658	(40-101:785-727)
lncRNA250441	isoform_214855	-4.01685	8.26661	-36.22	-27.9534	(568-597:467-438)
lncRNA201024	isoform_451255	7.55496	4.63065	-36.12	-31.4894	(102-140:1249-1207)
lncRNA239608	isoform_16102	-6.23177	7.93883	-36.06	-28.1212	(61-91:1390-1356)
lncRNA239608	isoform_17230	-3.79226	7.94188	-36.06	-28.1181	(61-107:1439-1388)
lncRNA201024	isoform_4491	-4.60296	8.55647	-35.98	-27.4235	(102-148:216-166)
lncRNA73208	isoform_17121	-4.61773	8.84358	-35.93	-27.0864	(52-81:1102-1077)
lncRNA73208	isoform_339142	-3.8133	8.58213	-35.93	-27.3479	(36-83:1126-1075)
lncRNA58420	isoform_47619	6.50118	4.90352	-35.87	-30.9665	(112-150:765-729)
lncRNA201024	isoform_11918	-4.26685	3.81866	-35.85	-32.0313	(102-140:1667-1633)
lncRNA39897	isoform_18765	-3.15915	16.8862	-35.73	-18.8438	(490-536:409-362)
lncRNA97078	isoform_22988	1.95528	6.51904	-35.65	-29.131	(115-160:1130-1085)
lncRNA250441	isoform_214855	-4.01685	7.98307	-35.57	-27.5869	(594-622:466-438)
lncRNA158256	isoform_423119	-3.40149	14.2979	-35.41	-21.1121	(0-46:1633-1581)
lncRNA276086	isoform_18765	-3.15915	7.15658	-35.37	-28.2134	(63-98:55-6)
lncRNA377840	isoform_37815	5.31538	9.99249	-35.27	-25.2775	(35-79:759-706)
lncRNA158256	isoform_275216	-2.32594	10.4095	-35.26	-24.8505	(5-41:418-379)
lncRNA169697	isoform_17121	-4.61773	5.65257	-34.87	-29.2174	(89-123:1111-1076)
lncRNA39469	isoform_17121	-4.61773	5.68722	-34.87	-29.1828	(128-127:1093-1095)
lncRNA250441	isoform_465899	5.49311	23.9831	-34.86	-10.8769	(540-569:54-26)
lncRNA111528	isoform_339142	-3.8133	18.2867	-34.76	-16.4733	(152-205:1366-1317)
lncRNA175069	isoform_18765	-3.15915	7.48399	-34.69	-27.206	(56-98:55-6)
lncRNA157553	isoform_13979	-5.3867	15.3314	-34.45	-19.1186	(465-506:1048-1007)
lncRNA250441	isoform_256485	4.80773	24.0615	-34.45	-10.3885	(540-569:54-26)
lncRNA111528	isoform_17121	-4.61773	18.3881	-34.42	-16.0319	(152-205:1366-1317)
lncRNA33759	isoform_39898	6.39538	9.89418	-34.02	-24.1258	(251-287:699-657)
lncRNA184039	isoform_21042	-5.10696	17.8687	-33.74	-15.8713	(184-215:446-414)
lncRNA370646	isoform_57175	-4.15789	6.19582	-33.73	-27.5342	(319-369:154-105)
lncRNA201024	isoform_334462	3.2687	8.05505	-33.64	-25.585	(101-151:657-615)
lncRNA201024	isoform_395752	2.11132	5.21836	-33.59	-28.3716	(98-148:486-455)
lncRNA239608	isoform_47619	6.50118	7.51153	-33.55	-26.0385	(61-104:781-742)
lncRNA31549	isoform_344954	-4.22212	7.69613	-33.52	-25.8239	(585-631:229-188)
lncRNA201024	isoform_64949	3.852	7.51301	-33.52	-26.007	(112-151:174-131)
lncRNA250441	isoform_353808	-3.53203	23.3676	-33.51	-10.1424	(26-56:2842-2812)
lncRNA169697	isoform_339142	-3.8133	5.38433	-33.43	-28.0457	(89-123:1111-1076)
lncRNA39469	isoform_339142	-3.8133	5.41898	-33.43	-28.011	(111-145:1111-1076)
lncRNA158256	isoform_477583	4.61641	11.9676	-33.42	-21.4524	(11-45:618-582)
lncRNA70477	isoform_5390	-4.13968	10.1745	-33.27	-23.0955	(129-188:1966-1922)
lncRNA70477	isoform_501279	5.79221	10.177	-33.27	-23.093	(129-188:1215-1171)
lncRNA325180	isoform_65072	4.93151	3.41038	-33.18	-29.7696	(1-28:84-57)
lncRNA337155	isoform_474890	-2.56144	9.57135	-33.17	-23.5986	(73-118:592-554)
lncRNA421328	isoform_474890	-2.56144	9.57063	-33.17	-23.5994	(73-118:592-554)
lncRNA377840	isoform_17729	-4.21157	7.42155	-33.12	-25.6984	(43-79:1421-1386)
lncRNA477535	isoform_37132	-2.10056	10.4349	-33.11	-22.6751	(135-179:968-921)
lncRNA250441	isoform_181465	5.50091	24.6381	-32.81	-8.17189	(541-569:1363-1335)
lncRNA324476	isoform_17729	-4.21157	6.17496	-32.62	-26.445	(20-66:1421-1384)
lncRNA91213	isoform_422264	4.37957	13.0287	-32.53	-19.5013	(208-235:233-199)
lncRNA391887	isoform_37815	5.31538	8.73418	-32.51	-23.7758	(58-100:762-713)
lncRNA201024	isoform_474066	-3.99969	9.35491	-32.46	-23.1051	(109-150:405-361)
lncRNA139171	isoform_48991	5.44674	8.31639	-32.32	-24.0036	(50-111:652-607)
lncRNA33759	isoform_15009	-5.95178	8.86341	-32.3	-23.4366	(268-286:147-127)
lncRNA35589	isoform_17960	1.65523	4.05688	-32.19	-28.1331	(106-145:1180-1147)
lncRNA250441	isoform_204590	-5.33997	8.2018	-32.17	-23.9682	(594-619:30-5)
lncRNA250441	isoform_13490	-5.29996	8.50009	-32.17	-23.6699	(594-619:30-5)
lncRNA250441	isoform_297730	-4.46986	8.60011	-32.17	-23.5699	(594-619:30-5)
lncRNA250441	isoform_160737	-4.18842	8.4128	-32.17	-23.7572	(594-619:30-5)
lncRNA250441	isoform_5768	-3.90326	9.05781	-32.17	-23.1122	(594-619:30-5)
lncRNA250441	isoform_243831	-3.89445	8.18884	-32.17	-23.9812	(594-619:30-5)
lncRNA250441	isoform_314667	-3.45366	8.43961	-32.17	-23.7304	(594-619:33-8)
lncRNA250441	isoform_493380	-2.60246	8.43428	-32.17	-23.7357	(594-619:30-5)
lncRNA250441	isoform_195761	4.47176	8.56022	-32.17	-23.6098	(594-619:30-5)
lncRNA250441	isoform_181465	5.50091	8.67757	-32.17	-23.4924	(594-619:30-5)
lncRNA250441	isoform_343068	6.05857	8.04498	-32.17	-24.125	(594-619:30-5)
lncRNA377840	isoform_47619	6.50118	10.3329	-32.16	-21.8271	(35-79:775-722)
lncRNA250441	isoform_438629	-4.34779	22.4211	-32.12	-9.69889	(544-569:51-26)
lncRNA218916	isoform_48991	5.44674	11.7377	-32.05	-20.3123	(164-197:709-671)
lncRNA388113	isoform_28164	2.92183	5.06455	-32.04	-26.9754	(126-159:943-898)
lncRNA126629	isoform_367815	-3.50885	4.69823	-32.02	-27.3218	(1-42:117-83)
lncRNA95020	isoform_262224	-4.41421	11.006	-32	-20.994	(137-166:335-299)
lncRNA325180	isoform_57175	-4.15789	0.918872	-31.99	-31.0711	(0-26:141-115)
lncRNA370646	isoform_19613	1.8498	8.56671	-31.93	-23.3633	(321-351:368-336)
lncRNA75199	isoform_227677	2.51219	8.26117	-31.66	-23.3988	(43-89:930-890)
lncRNA75199	isoform_32017	6.16134	8.26106	-31.66	-23.3989	(43-89:990-950)
lncRNA428710	isoform_79520	-4.1568	14.8045	-31.6	-16.7955	(180-217:146-111)
lncRNA201024	isoform_15908	-6.03377	5.37404	-31.58	-26.206	(94-129:276-238)
lncRNA40973	isoform_162760	5.9177	3.08065	-31.56	-28.4794	(90-126:186-151)
lncRNA251118	isoform_16924	-6.81984	9.01734	-31.53	-22.5127	(155-182:1320-1302)
lncRNA158256	isoform_28164	2.92183	10.8715	-31.42	-20.5485	(5-44:829-797)
lncRNA46041	isoform_246174	-4.03614	7.69684	-31.33	-23.6332	(93-136:140-98)
lncRNA48969	isoform_246174	-4.03614	7.69684	-31.33	-23.6332	(93-136:140-98)
lncRNA40341	isoform_22988	1.95528	4.5249	-31.31	-26.7851	(70-117:1128-1087)
lncRNA45286	isoform_22988	1.95528	5.42015	-31.14	-25.7199	(145-180:1126-1092)
lncRNA146969	isoform_17729	-4.21157	5.7834	-31.02	-25.2366	(198-245:1420-1385)
lncRNA333877	isoform_29814	-3.10972	16.6041	-31	-14.3959	(810-850:314-280)
lncRNA391887	isoform_18765	-3.15915	7.37798	-30.99	-23.612	(61-107:1428-1392)
lncRNA325180	isoform_425098	-4.45485	0.871064	-30.97	-30.0989	(0-26:184-158)
lncRNA35589	isoform_316025	-1.7236	6.91914	-30.91	-23.9909	(102-145:2316-2274)
lncRNA75035	isoform_35251	-4.06513	8.85901	-30.87	-22.011	(320-351:155-119)
lncRNA75035	isoform_39257	-2.06082	8.80113	-30.87	-22.0689	(320-351:67-31)
lncRNA247888	isoform_22154	-2.58489	14.0931	-30.72	-16.6269	(325-357:45-8)
lncRNA247888	isoform_11596	-2.22221	18.6067	-30.72	-12.1133	(325-357:480-443)
lncRNA247888	isoform_260904	-1.9989	18.4704	-30.72	-12.2496	(325-357:451-414)
lncRNA201024	isoform_395752	2.11132	5.46061	-30.71	-25.2494	(117-150:449-400)
lncRNA215152	isoform_105125	4.00192	16.5253	-30.67	-14.1447	(277-325:77-34)
lncRNA97078	isoform_17729	-4.21157	5.56484	-30.61	-25.0452	(106-142:1417-1386)
lncRNA93319	isoform_206507	7.62771	4.08182	-30.49	-26.4082	(21-49:973-938)
lncRNA18545	isoform_47619	6.50118	6.41292	-30.48	-24.0671	(64-95:774-743)
lncRNA91213	isoform_105125	4.00192	13.495	-30.48	-16.985	(62-92:68-35)
lncRNA91213	isoform_44684	6.7525	14.2238	-30.46	-16.2362	(62-92:580-547)
lncRNA325180	isoform_15982	-3.93543	2.41454	-30.44	-28.0255	(0-26:70-33)
lncRNA45468	isoform_206507	7.62771	4.80407	-30.42	-25.6159	(62-102:752-715)
lncRNA45286	isoform_93416	5.87986	13.6216	-30.34	-16.7184	(523-554:87-52)
lncRNA18545	isoform_37815	5.31538	5.51372	-30.32	-24.8063	(64-95:758-727)
lncRNA201024	isoform_12428	5.04979	2.19312	-30.31	-28.1169	(101-129:1537-1504)
lncRNA35589	isoform_46263	-4.90636	9.43582	-30.31	-20.8742	(426-456:807-777)
lncRNA35589	isoform_47991	-4.50313	9.52892	-30.31	-20.7811	(426-456:816-786)
lncRNA35589	isoform_242048	-3.96739	9.53061	-30.31	-20.7794	(426-456:917-887)
lncRNA237260	isoform_404725	-4.07164	12.3793	-30.18	-17.8007	(46-44:898-901)
lncRNA93319	isoform_257571	-4.76928	21.0312	-30.17	-9.13885	(31-54:1120-1097)
lncRNA250441	isoform_427979	3.48309	8.60851	-30.16	-21.5515	(544-567:23-0)
lncRNA32345	isoform_325099	3.05145	6.06107	-30.1	-24.0389	(62-99:456-425)
lncRNA32345	isoform_50577	3.22977	6.05876	-30.1	-24.0412	(62-99:403-372)
lncRNA151818	isoform_207034	-4.68963	20.4167	-30.1	-9.68333	(18-38:810-790)
lncRNA403415	isoform_501446	5.53107	7.57501	-30.03	-22.455	(63-95:226-198)
lncRNA84565	isoform_37258	2.96301	19.204	-30.01	-10.806	(205-232:843-815)

## Sheet: CA-VS-EC stage
Table S3-2 DE mRNA target genes of DE lncRNA in CA-VS-EC stage
lncRNA name	mRNA target name	log2(EC/CA)	Accessibility Energy	Hybridization Energy	Interaction Energy	BasePair
lncRNA113732	isoform_450940	-2.0899	121.265	-439.68	-318.415	(0-376:485-108)
lncRNA123474	isoform_450940	-2.0899	107.748	-402.69	-294.942	(0-339:479-139)
lncRNA192154	isoform_493380	-2.46149	120.41	-324.81	-204.4	(0-268:1077-810)
lncRNA130052	isoform_237306	3.00073	96.6638	-324.71	-228.046	(0-284:1279-995)
lncRNA139220	isoform_187769	-1.95778	13.5561	-71.43	-57.8739	(617-685:994-926)
lncRNA88473	isoform_450940	-2.0899	23.3252	-60.36	-37.0348	(198-268:1514-1438)
lncRNA45837	isoform_451492	-2.52866	13.0188	-56.3	-43.2812	(51-156:1274-1189)
lncRNA77067	isoform_450940	-2.0899	20.6798	-55.19	-34.5102	(155-234:1509-1430)
lncRNA86163	isoform_152840	7.1889	14.4841	-51.92	-37.4359	(132-195:1664-1580)
lncRNA381088	isoform_46421	-4.18249	15.0167	-51.11	-36.0933	(50-119:501-444)
lncRNA278355	isoform_77446	5.99853	12.8931	-50.96	-38.0669	(46-116:171-102)
lncRNA192154	isoform_493380	-2.46149	25.6813	-50.06	-24.3787	(8-46:1106-1068)
lncRNA340053	isoform_46421	-4.18249	14.58	-47.98	-33.4	(12-78:486-423)
lncRNA102324	isoform_867	-3.26577	18.438	-46.87	-28.432	(76-139:100-34)
lncRNA102324	isoform_156535	-2.8567	17.9356	-46.87	-28.9344	(76-139:86-20)
lncRNA201024	isoform_451492	-2.52866	14.5926	-45.43	-30.8374	(84-151:288-239)
lncRNA72133	isoform_403059	-3.82577	15.0525	-44.69	-29.6375	(201-264:231-171)
lncRNA282069	isoform_450940	-2.0899	14.246	-44.6	-30.354	(32-84:1487-1438)
lncRNA278355	isoform_22661	-3.85208	10.2658	-43.59	-33.3242	(46-111:373-321)
lncRNA340053	isoform_46421	-4.18249	14.5592	-43.5	-28.9408	(17-78:487-423)
lncRNA77067	isoform_10976	-4.27397	4.0172	-42.84	-38.8228	(4-33:1670-1643)
lncRNA264736	isoform_46421	-4.18249	13.8891	-42.73	-28.8409	(142-166:486-468)
lncRNA44333	isoform_24754	3.02517	21.7633	-42.5	-20.7367	(101-125:1251-1227)
lncRNA77067	isoform_451255	7.49809	4.34167	-42.48	-38.1383	(4-33:1237-1208)
lncRNA77067	isoform_369518	-3.73194	9.92915	-42.14	-32.2108	(0-37:624-581)
lncRNA77067	isoform_378059	1.88427	4.88108	-41.96	-37.0789	(1-34:97-57)
lncRNA77067	isoform_13689	-4.63831	5.98984	-41.79	-35.8002	(4-37:1587-1550)
lncRNA77067	isoform_37453	-4.77861	7.63525	-41.32	-33.6848	(0-34:168-120)
lncRNA451004	isoform_294566	-4.47659	12.8286	-41.29	-28.4614	(270-307:2487-2450)
lncRNA48969	isoform_450940	-2.0899	11.8098	-41.26	-29.4502	(63-137:1421-1363)
lncRNA46041	isoform_450940	-2.0899	11.8098	-41.26	-29.4502	(63-137:1421-1363)
lncRNA77067	isoform_295724	-1.56641	7.3745	-41.05	-33.6755	(1-36:187-151)
lncRNA381088	isoform_46421	-4.18249	10.9976	-41	-30.0024	(77-121:492-445)
lncRNA201024	isoform_10976	-4.27397	4.45851	-40.9	-36.4415	(102-140:1682-1636)
lncRNA201024	isoform_26809	5.60725	9.86518	-40.71	-30.8448	(96-151:655-600)
lncRNA77067	isoform_13283	5.23729	10.0066	-40.47	-30.4634	(0-35:1376-1340)
lncRNA44333	isoform_24754	3.02517	21.8117	-40.28	-18.4683	(100-124:1251-1227)
lncRNA77067	isoform_153067	4.22212	4.88112	-40.26	-35.3789	(0-35:64-28)
lncRNA340053	isoform_282910	-4.15607	8.36587	-40.21	-31.8441	(17-73:800-751)
lncRNA44333	isoform_257571	-4.96293	21.094	-40.02	-18.926	(101-124:1123-1100)
lncRNA264736	isoform_8591	-3.01694	11.5106	-39.99	-28.4794	(142-190:627-575)
lncRNA264736	isoform_352372	-2.63677	11.5061	-39.99	-28.4839	(142-190:614-562)
lncRNA77067	isoform_371329	-1.88145	6.83606	-39.7	-32.8639	(0-32:118-76)
lncRNA290148	isoform_53126	-4.49791	9.66352	-39.7	-30.0365	(99-142:630-590)
lncRNA270799	isoform_65891	4.66616	18.2982	-39.49	-21.1918	(211-261:406-358)
lncRNA77067	isoform_36003	-4.06056	5.47076	-39.33	-33.8592	(0-33:1101-1073)
lncRNA76072	isoform_46421	-4.18249	10.3691	-39.29	-28.9209	(450-493:405-354)
lncRNA278355	isoform_9625	-4.46325	10.238	-39.2	-28.962	(91-162:1570-1521)
lncRNA76598	isoform_46421	-4.18249	14.792	-39.18	-24.388	(57-114:501-428)
lncRNA264736	isoform_178323	-3.25487	12.6404	-39	-26.3596	(144-196:950-889)
lncRNA44333	isoform_257571	-4.96293	20.9453	-39	-18.0547	(103-125:1122-1100)
lncRNA44333	isoform_24754	3.02517	21.8144	-38.95	-17.1356	(98-122:1251-1227)
lncRNA77067	isoform_178323	-3.25487	8.72885	-38.87	-30.1411	(1-39:290-246)
lncRNA77067	isoform_138421	-3.78896	4.61022	-38.81	-34.1998	(1-30:146-117)
lncRNA77067	isoform_454895	-5.0673	7.47902	-38.68	-31.201	(0-36:290-244)
lncRNA77067	isoform_451255	7.49809	4.25732	-38.63	-34.3727	(1-29:1237-1209)
lncRNA201024	isoform_307879	-5.68251	9.56727	-38.37	-28.8027	(101-154:334-260)
lncRNA77067	isoform_57175	-3.93806	4.11378	-38.27	-34.1562	(1-33:152-120)
lncRNA44333	isoform_257571	-4.96293	21.1408	-38.21	-17.0692	(100-123:1123-1100)
lncRNA201024	isoform_159723	6.78679	8.19832	-38.2	-30.0017	(96-139:189-132)
lncRNA77067	isoform_403419	1.80524	4.53587	-37.8	-33.2641	(0-33:83-50)
lncRNA76072	isoform_8215	2.05529	17.6128	-37.77	-20.1572	(219-262:1072-1036)
lncRNA77067	isoform_10976	-4.27397	5.27366	-37.74	-32.4663	(0-33:1681-1648)
lncRNA77067	isoform_40684	-5.02377	7.26045	-37.72	-30.4595	(2-33:327-296)
lncRNA45837	isoform_46421	-4.18249	13.6063	-37.49	-23.8837	(73-133:492-440)
lncRNA77067	isoform_70320	-3.63941	6.84961	-37.27	-30.4204	(0-33:193-158)
lncRNA201024	isoform_65508	-2.67213	6.33775	-37.27	-30.9323	(104-150:80-27)
lncRNA77067	isoform_32661	-1.19667	4.76341	-37.05	-32.2866	(1-33:309-277)
lncRNA77067	isoform_276221	-4.00286	4.67489	-36.97	-32.2951	(0-37:966-929)
lncRNA44333	isoform_257571	-4.96293	21.1201	-36.88	-15.7599	(98-121:1123-1100)
lncRNA77067	isoform_307879	-5.68251	5.30098	-36.76	-31.459	(0-34:340-296)
lncRNA77067	isoform_466068	-7.39599	4.8052	-36.75	-31.9448	(1-34:74-41)
lncRNA287283	isoform_271769	4.15744	6.65163	-36.65	-29.9984	(58-114:127-81)
lncRNA430641	isoform_46421	-4.18249	11.6761	-36.47	-24.7939	(81-123:490-444)
lncRNA77067	isoform_141861	-4.01547	6.83935	-36.45	-29.6107	(4-34:108-80)
lncRNA77067	isoform_29173	-2.90571	4.73757	-36.38	-31.6424	(0-37:1130-1090)
lncRNA77067	isoform_451255	7.49809	4.3253	-36.38	-32.0547	(0-33:1235-1202)
lncRNA77067	isoform_272159	-1.33272	7.91493	-36.33	-28.4151	(1-33:165-131)
lncRNA379381	isoform_148365	2.0082	5.63858	-36.3	-30.6614	(0-39:836-787)
lncRNA77067	isoform_377288	-1.83325	5.72856	-36.3	-30.5714	(1-36:43-8)
lncRNA77067	isoform_307879	-5.68251	4.03112	-36.16	-32.1289	(1-33:78-45)
lncRNA77067	isoform_349140	-5.95339	5.12293	-36.15	-31.0271	(1-33:347-311)
lncRNA283065	isoform_44507	-2.12212	14.3138	-36.14	-21.8262	(104-120:825-807)
lncRNA201024	isoform_451255	7.49809	4.63065	-36.12	-31.4894	(102-140:1249-1207)
lncRNA201024	isoform_307879	-5.68251	5.90155	-36.04	-30.1385	(95-147:373-332)
lncRNA102324	isoform_273735	-2.29794	17.2554	-35.95	-18.6946	(125-152:311-284)
lncRNA77067	isoform_465029	-4.43282	9.92149	-35.94	-26.0185	(1-31:226-193)
lncRNA21184	isoform_46421	-4.18249	9.71201	-35.92	-26.208	(106-147:484-441)
lncRNA77067	isoform_478038	-2.59896	6.13083	-35.82	-29.6892	(2-35:50-11)
lncRNA77067	isoform_78365	-2.03617	6.17112	-35.82	-29.6489	(2-35:54-15)
lncRNA77067	isoform_276522	3.43159	7.77597	-35.73	-27.954	(10-40:57-27)
lncRNA77067	isoform_59546	-6.09099	5.69214	-35.66	-29.9679	(0-34:363-321)
lncRNA77067	isoform_153067	4.22212	4.39504	-35.65	-31.255	(0-33:64-26)
lncRNA102324	isoform_273735	-2.29794	15.812	-35.55	-19.738	(124-157:309-282)
lncRNA77067	isoform_57175	-3.93806	4.06601	-35.5	-31.434	(0-33:135-102)
lncRNA77067	isoform_36003	-4.06056	5.96229	-35.49	-29.5277	(1-33:1106-1073)
lncRNA45837	isoform_46421	-4.18249	12.5019	-35.46	-22.9581	(72-133:487-440)
lncRNA201024	isoform_10976	-4.27397	3.97887	-35.46	-31.4811	(101-140:1675-1636)
lncRNA205817	isoform_2738	7.68162	7.24879	-35.33	-28.0812	(211-258:711-676)
lncRNA77067	isoform_371329	-1.88145	4.84457	-35.3	-30.4554	(0-34:133-95)
lncRNA77067	isoform_385053	-4.20945	6.44599	-35.27	-28.824	(1-37:163-122)
lncRNA77067	isoform_276221	-4.00286	3.64042	-35.27	-31.6296	(1-29:975-947)
lncRNA77067	isoform_1296	6.77112	6.60743	-35.26	-28.6526	(7-34:107-78)
lncRNA201024	isoform_36003	-4.06056	4.71641	-35.25	-30.5336	(99-130:1115-1076)
lncRNA77067	isoform_59546	-6.09099	5.29511	-35.23	-29.9349	(0-33:363-319)
lncRNA44333	isoform_46421	-4.18249	7.10215	-35.21	-28.1078	(98-122:484-460)
lncRNA102324	isoform_356519	4.74395	15.624	-35.19	-19.566	(120-149:217-188)
lncRNA77067	isoform_257571	-4.96293	18.0223	-35.18	-17.1577	(10-36:1076-1049)
lncRNA77067	isoform_24754	3.02517	18.524	-35.18	-16.656	(10-36:1201-1174)
lncRNA77067	isoform_139782	5.80013	6.54015	-35.15	-28.6099	(1-33:79-43)
lncRNA201024	isoform_24374	-1.6301	7.66315	-35.15	-27.4868	(116-155:237-207)
lncRNA77067	isoform_307879	-5.68251	4.71733	-35.13	-30.4127	(0-34:374-342)
lncRNA77067	isoform_296657	-2.73105	6.76619	-35.13	-28.3638	(0-36:1104-1068)
lncRNA77067	isoform_242039	5.6017	4.6226	-35.13	-30.5074	(0-33:102-63)
lncRNA77067	isoform_26809	5.60725	5.36164	-35.11	-29.7484	(4-33:645-608)
lncRNA77067	isoform_57175	-3.93806	4.01593	-35.03	-31.0141	(0-33:138-105)
lncRNA77067	isoform_75099	-4.60669	6.72609	-35	-28.2739	(0-34:188-156)
lncRNA77067	isoform_6973	-4.04328	4.79346	-34.98	-30.1865	(1-34:61-29)
lncRNA77067	isoform_80695	-3.58015	5.90189	-34.96	-29.0581	(1-34:171-133)
lncRNA278355	isoform_450940	-2.0899	9.50521	-34.95	-25.4448	(47-86:1598-1558)
lncRNA77067	isoform_276221	-4.00286	3.65769	-34.93	-31.2723	(4-33:975-946)
lncRNA75555	isoform_17121	-3.90443	5.68013	-34.87	-29.1899	(136-170:1111-1076)
lncRNA77067	isoform_295724	-1.56641	6.7893	-34.83	-28.0407	(0-35:194-158)
lncRNA77067	isoform_403419	1.80524	3.74973	-34.83	-31.0803	(0-29:98-66)
lncRNA77067	isoform_24374	-1.6301	8.25191	-34.77	-26.5181	(4-33:252-217)
lncRNA430641	isoform_77446	5.99853	7.21246	-34.77	-27.5575	(66-108:53-18)
lncRNA33701	isoform_31864	-6.48603	11.8572	-34.7	-22.8428	(611-636:875-854)
lncRNA77067	isoform_153067	4.22212	5.62088	-34.67	-29.0491	(0-37:61-13)
lncRNA77067	isoform_361582	-2.33716	7.21774	-34.65	-27.4323	(3-34:187-143)
lncRNA77067	isoform_336415	2.2945	7.02084	-34.65	-27.6292	(0-34:137-100)
lncRNA77067	isoform_371329	-1.88145	4.86447	-34.62	-29.7555	(1-34:135-95)
lncRNA77067	isoform_307879	-5.68251	5.01385	-34.61	-29.5962	(0-33:56-20)
lncRNA123562	isoform_392610	-3.60995	10.4429	-34.6	-24.1571	(89-143:228-168)
lncRNA145771	isoform_32218	-8.4749	17.4733	-34.51	-17.0367	(260-283:815-794)
lncRNA145771	isoform_1779	7.43524	17.4733	-34.51	-17.0367	(260-289:2447-2420)
lncRNA77067	isoform_307879	-5.68251	6.9723	-34.49	-27.5177	(1-33:444-407)
lncRNA243609	isoform_77446	5.99853	10.459	-34.48	-24.021	(27-75:210-166)
lncRNA139220	isoform_450940	-2.0899	18.8128	-34.4	-15.5872	(338-373:1377-1345)
lncRNA44333	isoform_24754	3.02517	22.4751	-34.35	-11.8749	(106-129:1250-1227)
lncRNA77067	isoform_160913	-4.19634	9.96516	-34.3	-24.3348	(0-33:3067-3029)
lncRNA77067	isoform_225442	-2.37297	4.59958	-34.29	-29.6904	(4-34:206-162)
lncRNA77067	isoform_15908	-5.0951	5.72039	-34.13	-28.4096	(0-33:125-92)
lncRNA77067	isoform_246039	-4.35479	6.06933	-34.13	-28.0607	(0-33:67-34)
lncRNA77067	isoform_77446	5.99853	7.25237	-34.05	-26.7976	(161-194:306-263)
lncRNA77067	isoform_3610	-3.79229	6.09369	-34.03	-27.9363	(1-32:260-229)
lncRNA77067	isoform_10120	-2.35265	4.57847	-34.03	-29.4515	(4-34:60-30)
lncRNA77067	isoform_242039	5.6017	4.58293	-33.99	-29.4071	(1-32:104-67)
lncRNA379381	isoform_36265	-6.11043	16.0201	-33.94	-17.9199	(8-52:320-280)
lncRNA84056	isoform_30531	2.32612	6.32046	-33.94	-27.6195	(97-148:486-441)
lncRNA201024	isoform_242039	5.6017	5.58263	-33.87	-28.2874	(105-150:126-83)
lncRNA77067	isoform_307879	-5.68251	4.41409	-33.81	-29.3959	(0-33:65-32)
lncRNA77067	isoform_139782	5.80013	6.43392	-33.78	-27.3461	(0-33:77-43)
lncRNA77067	isoform_369518	-3.73194	5.49211	-33.69	-28.1979	(0-30:681-615)
lncRNA282069	isoform_4573	-3.86589	12.4033	-33.68	-21.2767	(155-184:261-211)
lncRNA201024	isoform_392610	-3.60995	8.05505	-33.64	-25.585	(101-151:661-619)
lncRNA77067	isoform_43246	-4.35122	4.50415	-33.6	-29.0959	(1-33:75-41)
lncRNA77067	isoform_10120	-2.35265	3.98416	-33.59	-29.6058	(1-27:60-34)
lncRNA77067	isoform_286445	-2.91786	10.2153	-33.57	-23.3547	(1-37:477-439)
lncRNA77067	isoform_31849	-5.67628	4.86238	-33.56	-28.6976	(0-33:38-4)
lncRNA77067	isoform_272159	-1.33272	8.43824	-33.53	-25.0918	(4-35:165-133)
lncRNA201024	isoform_454895	-5.0673	9.2074	-33.51	-24.3026	(111-151:131-95)
lncRNA98252	isoform_17121	-3.90443	17.4425	-33.5	-16.0575	(230-265:1391-1351)
lncRNA98252	isoform_339142	-3.42466	17.3781	-33.5	-16.1219	(230-265:1391-1351)
lncRNA77067	isoform_13689	-4.63831	5.7777	-33.49	-27.7123	(0-37:1585-1550)
lncRNA75555	isoform_339142	-3.42466	5.41189	-33.43	-28.0181	(136-170:1111-1076)
lncRNA89200	isoform_469413	-3.82805	19.4942	-33.43	-13.9358	(338-368:1034-997)
lncRNA77067	isoform_362556	1.77379	7.20388	-33.4	-26.1961	(1-34:292-245)
lncRNA77067	isoform_143488	-5.46799	9.9354	-33.36	-23.4246	(1-33:102-70)
lncRNA94689	isoform_24374	-1.6301	17.7344	-33.31	-15.5756	(295-327:511-468)
lncRNA44333	isoform_257571	-4.96293	21.9288	-33.31	-11.3812	(107-129:1123-1101)
lncRNA77067	isoform_19845	-4.25589	6.44335	-33.31	-26.8666	(0-36:243-200)
lncRNA77067	isoform_77446	5.99853	7.4833	-33.31	-25.8267	(150-192:171-136)
lncRNA77067	isoform_178323	-3.25487	5.67643	-33.3	-27.6236	(1-34:274-243)
lncRNA76072	isoform_278631	-4.15075	10.9791	-33.28	-22.3009	(449-491:221-170)
lncRNA77067	isoform_364503	-1.97186	4.63791	-33.24	-28.6021	(1-29:74-46)
lncRNA77067	isoform_37597	-1.23969	5.77143	-33.23	-27.4586	(0-31:54-0)
lncRNA77067	isoform_36003	-4.06056	5.48244	-33.14	-27.6576	(3-33:1101-1072)
lncRNA234405	isoform_28207	-9.25328	9.19882	-33.12	-23.9212	(128-124:517-522)
lncRNA77067	isoform_175190	2.66773	6.92514	-33.07	-26.1449	(2-33:106-72)
lncRNA91803	isoform_21250	-3.81784	11.5828	-33.06	-21.4772	(1-29:256-230)
lncRNA430641	isoform_15845	2.65248	7.79616	-33.05	-25.2538	(74-106:151-116)
lncRNA96879	isoform_13950	2.04146	10.117	-33.02	-22.903	(122-160:1365-1334)
lncRNA96879	isoform_228107	2.78963	9.96667	-33.02	-23.0533	(122-160:1303-1272)
lncRNA90641	isoform_13950	2.04146	10.1262	-33.02	-22.8938	(140-178:1365-1334)
lncRNA90641	isoform_228107	2.78963	9.97587	-33.02	-23.0441	(140-178:1303-1272)
lncRNA33701	isoform_13950	2.04146	10.1171	-33.02	-22.9029	(122-160:1365-1334)
lncRNA33701	isoform_228107	2.78963	9.96674	-33.02	-23.0533	(122-160:1303-1272)
lncRNA234405	isoform_274548	-4.57428	5.43188	-33.01	-27.5781	(105-146:183-149)
lncRNA234405	isoform_412343	4.61586	5.37735	-33.01	-27.6327	(105-146:555-521)
lncRNA77067	isoform_276221	-4.00286	4.4235	-33.01	-28.5865	(0-33:950-914)
lncRNA77067	isoform_361582	-2.33716	5.97594	-33	-27.0241	(0-37:108-71)
lncRNA282069	isoform_434267	-3.8163	13.7934	-32.95	-19.1566	(31-65:530-489)
lncRNA77067	isoform_184703	-3.81069	6.57277	-32.94	-26.3672	(1-34:88-42)
lncRNA282069	isoform_257571	-4.96293	22.5165	-32.94	-10.4235	(155-180:1122-1097)
lncRNA44333	isoform_257571	-4.96293	21.8142	-32.89	-11.0758	(107-129:1122-1100)
lncRNA77067	isoform_242039	5.6017	7.20919	-32.88	-25.6708	(1-34:278-234)
lncRNA77067	isoform_10976	-4.27397	5.2532	-32.87	-27.6168	(4-33:1682-1653)
lncRNA77067	isoform_451255	7.49809	5.44018	-32.87	-27.4298	(4-33:1249-1220)
lncRNA77067	isoform_466068	-7.39599	4.94111	-32.84	-27.8989	(0-33:87-49)
lncRNA77067	isoform_271530	1.59926	6.98419	-32.79	-25.8058	(0-35:276-232)
lncRNA77067	isoform_3144	-4.27561	5.13893	-32.76	-27.6211	(0-33:268-233)
lncRNA282069	isoform_392610	-3.60995	20.3687	-32.76	-12.3913	(71-107:1325-1295)
lncRNA201024	isoform_19845	-4.25589	4.02421	-32.75	-28.7258	(101-141:240-209)
lncRNA77067	isoform_37453	-4.77861	10.2671	-32.72	-22.4529	(1-32:180-149)
lncRNA77067	isoform_64167	-3.90572	3.83263	-32.72	-28.8874	(1-29:30-3)
lncRNA48969	isoform_46421	-4.18249	11.3228	-32.72	-21.3972	(270-309:492-458)
lncRNA46041	isoform_46421	-4.18249	11.3226	-32.72	-21.3974	(270-309:492-458)
lncRNA201024	isoform_13689	-4.63831	2.32611	-32.71	-30.3839	(101-129:1592-1563)
lncRNA77067	isoform_377288	-1.83325	5.99449	-32.65	-26.6555	(0-37:41-6)
lncRNA77067	isoform_295724	-1.56641	6.64708	-32.65	-26.0029	(1-33:207-165)
lncRNA77067	isoform_295724	-1.56641	7.02641	-32.64	-25.6136	(6-36:58-30)
lncRNA77067	isoform_15908	-5.0951	8.03643	-32.63	-24.5936	(0-34:280-232)
lncRNA77067	isoform_246039	-4.35479	8.03727	-32.63	-24.5927	(0-34:222-174)
lncRNA77067	isoform_25192	-4.77922	7.36145	-32.61	-25.2486	(0-34:70-34)
lncRNA77067	isoform_57175	-3.93806	4.39952	-32.59	-28.1905	(1-33:161-129)
lncRNA490760	isoform_258865	-4.74128	18.5959	-32.57	-13.9741	(459-501:95-57)
lncRNA490760	isoform_22828	5.58051	18.4171	-32.57	-14.1529	(459-501:821-783)
lncRNA381088	isoform_152840	7.1889	10.3815	-32.55	-22.1685	(140-183:1688-1652)
lncRNA77067	isoform_307879	-5.68251	3.92589	-32.54	-28.6141	(1-33:370-338)
lncRNA77067	isoform_361582	-2.33716	6.79727	-32.52	-25.7227	(0-30:187-143)
lncRNA77067	isoform_443525	-3.03815	5.02429	-32.49	-27.4657	(0-34:135-95)
lncRNA430641	isoform_46421	-4.18249	12.7097	-32.48	-19.7703	(81-129:490-445)
lncRNA139220	isoform_7863	-2.30134	14.962	-32.43	-17.468	(320-350:182-145)
lncRNA77067	isoform_31637	-3.73382	5.82361	-32.41	-26.5864	(1-33:197-146)
lncRNA77067	isoform_443525	-3.03815	6.36933	-32.41	-26.0407	(0-33:408-372)
lncRNA77067	isoform_31849	-5.67628	5.29954	-32.4	-27.1005	(1-34:39-6)
lncRNA77067	isoform_10120	-2.35265	5.29124	-32.39	-27.0988	(1-34:419-386)
lncRNA77067	isoform_248473	-5.23493	9.18616	-32.34	-23.1538	(0-35:645-607)
lncRNA91803	isoform_46421	-4.18249	13.7155	-32.33	-18.6145	(1-28:485-456)
lncRNA77067	isoform_29173	-2.90571	3.7633	-32.32	-28.5567	(3-33:1132-1102)
lncRNA201024	isoform_454895	-5.0673	5.80743	-32.25	-26.4426	(95-130:293-251)
lncRNA77067	isoform_466068	-7.39599	4.41429	-32.19	-27.7757	(1-33:78-45)
lncRNA77067	isoform_63087	-1.77254	13.0575	-32.17	-19.1125	(299-336:510-482)
lncRNA243609	isoform_46421	-4.18249	13.2395	-32.17	-18.9305	(49-71:490-470)
lncRNA77067	isoform_477058	3.59868	6.70554	-32.13	-25.4245	(2-34:597-566)
lncRNA77067	isoform_29173	-2.90571	4.36548	-32.12	-27.7545	(1-33:1105-1075)
lncRNA77067	isoform_10120	-2.35265	4.44354	-32.12	-27.6765	(0-29:58-21)
lncRNA91803	isoform_46421	-4.18249	13.4872	-32.1	-18.6128	(1-29:482-453)
lncRNA77067	isoform_29173	-2.90571	3.85292	-32.05	-28.1971	(1-33:1128-1089)
lncRNA77067	isoform_274439	-1.77717	7.27889	-32.04	-24.7611	(0-33:103-59)
lncRNA77067	isoform_276221	-4.00286	3.68584	-32.02	-28.3342	(1-33:968-936)
lncRNA77067	isoform_413512	-4.10972	5.88605	-31.99	-26.1039	(0-33:505-469)
lncRNA77067	isoform_307879	-5.68251	3.87413	-31.96	-28.0859	(0-32:361-324)
lncRNA77067	isoform_50628	-2.5351	5.90698	-31.95	-26.043	(2-35:308-266)
lncRNA201024	isoform_369518	-3.73194	10.3472	-31.94	-21.5928	(117-152:628-583)
lncRNA77067	isoform_40684	-5.02377	7.15256	-31.93	-24.7774	(0-33:326-295)
lncRNA201024	isoform_295724	-1.56641	6.12066	-31.93	-25.8093	(95-139:190-154)
lncRNA77067	isoform_37453	-4.77861	6.25391	-31.92	-25.6661	(0-35:1039-1000)
lncRNA77067	isoform_443525	-3.03815	4.55099	-31.92	-27.369	(1-33:137-102)
lncRNA77067	isoform_242039	5.6017	4.26292	-31.87	-27.6071	(1-33:211-167)
lncRNA48808	isoform_57483	-4.466	6.113	-31.85	-25.737	(119-158:305-279)
lncRNA77067	isoform_281398	-3.36013	6.2125	-31.84	-25.6275	(8-35:271-244)
lncRNA77067	isoform_68693	-3.24282	6.21038	-31.84	-25.6296	(8-35:229-202)
lncRNA430641	isoform_148365	2.0082	5.65966	-31.82	-26.1603	(56-85:830-798)
lncRNA77067	isoform_287658	-3.77298	8.45524	-31.79	-23.3348	(1-36:398-355)
lncRNA77067	isoform_80695	-3.58015	6.62983	-31.68	-25.0502	(14-36:284-262)
lncRNA278355	isoform_196785	3.42555	11.0963	-31.62	-20.5237	(49-86:1357-1322)
lncRNA77067	isoform_274439	-1.77717	8.37232	-31.59	-23.2177	(0-36:91-49)
lncRNA77067	isoform_295724	-1.56641	7.44891	-31.59	-24.1411	(0-34:204-162)
lncRNA77067	isoform_32661	-1.19667	5.26638	-31.59	-26.3236	(1-35:315-281)
lncRNA201024	isoform_15908	-5.0951	5.37404	-31.58	-26.206	(94-129:276-238)
lncRNA201024	isoform_246039	-4.35479	5.37494	-31.58	-26.2051	(94-129:218-180)
lncRNA77067	isoform_465029	-4.43282	8.32849	-31.54	-23.2115	(1-29:241-212)
lncRNA77067	isoform_160913	-4.19634	10.0954	-31.54	-21.4446	(0-28:3064-3028)
lncRNA77067	isoform_13283	5.23729	10.291	-31.53	-21.239	(2-33:1382-1351)
lncRNA77067	isoform_477058	3.59868	7.51317	-31.51	-23.9968	(1-35:596-562)
lncRNA102200	isoform_337960	5.27565	9.62451	-31.51	-21.8855	(32-63:354-326)
lncRNA398370	isoform_441537	6.68799	15.5567	-31.46	-15.9033	(390-435:643-602)
lncRNA77067	isoform_173190	-4.34428	8.1148	-31.45	-23.3352	(0-34:1104-1073)
lncRNA77067	isoform_172715	3.07685	8.45715	-31.42	-22.9629	(1-34:480-438)
lncRNA77067	isoform_48502	-2.36286	3.6622	-31.41	-27.7478	(1-33:103-71)
lncRNA77067	isoform_867	-3.26577	5.08908	-31.4	-26.3109	(0-35:131-76)
lncRNA77067	isoform_156535	-2.8567	5.16774	-31.4	-26.2323	(0-35:117-62)
lncRNA77067	isoform_53477	-4.3616	5.04186	-31.37	-26.3281	(7-33:146-118)
lncRNA77067	isoform_29173	-2.90571	3.84082	-31.37	-27.5292	(0-33:1126-1089)
lncRNA77067	isoform_15425	-1.59601	5.70704	-31.37	-25.663	(1-29:134-102)
lncRNA77067	isoform_295724	-1.56641	6.67656	-31.35	-24.6734	(0-32:58-19)
lncRNA490760	isoform_23404	-4.04328	9.84305	-31.34	-21.497	(124-170:112-78)
lncRNA48969	isoform_54068	4.84666	6.94089	-31.33	-24.3891	(93-136:287-245)
lncRNA46041	isoform_54068	4.84666	6.94089	-31.33	-24.3891	(93-136:287-245)
lncRNA430641	isoform_371219	1.7792	5.71048	-31.3	-25.5895	(64-110:110-71)
lncRNA77067	isoform_465029	-4.43282	8.32328	-31.25	-22.9267	(1-33:241-213)
lncRNA77067	isoform_443525	-3.03815	5.91598	-31.23	-25.314	(0-36:48-10)
lncRNA77067	isoform_29173	-2.90571	3.80575	-31.19	-27.3842	(1-33:1135-1103)
lncRNA77067	isoform_176378	-3.78346	6.95343	-31.18	-24.2266	(0-36:73-37)
lncRNA201024	isoform_13131	-6.43983	5.18419	-31.16	-25.9758	(94-139:1154-1109)
lncRNA77067	isoform_274439	-1.77717	8.21337	-31.15	-22.9366	(4-40:82-49)
lncRNA124119	isoform_70320	-3.63941	22.1458	-31.15	-9.00424	(31-61:440-412)
lncRNA108824	isoform_46421	-4.18249	16.3277	-31.11	-14.7823	(241-275:494-460)
lncRNA77067	isoform_13689	-4.63831	5.32374	-31.1	-25.7763	(4-33:1599-1570)
lncRNA201024	isoform_465029	-4.43282	8.9828	-31.1	-22.1172	(116-147:230-206)
lncRNA77067	isoform_26720	-4.60569	6.06722	-31.07	-25.0028	(0-30:117-76)
lncRNA77067	isoform_29173	-2.90571	3.74345	-31.02	-27.2765	(0-29:1132-1103)
lncRNA77067	isoform_26809	5.60725	5.26336	-31.01	-25.7466	(0-33:643-609)
lncRNA77067	isoform_450475	-2.12537	7.85083	-30.98	-23.1292	(3-30:74-47)
lncRNA77067	isoform_443525	-3.03815	4.95184	-30.95	-25.9982	(1-34:137-104)
lncRNA77067	isoform_37763	-1.72467	7.59264	-30.91	-23.3174	(1-34:534-505)
lncRNA77067	isoform_36807	-1.46829	7.65169	-30.91	-23.2583	(1-34:494-465)
lncRNA45837	isoform_6360	-4.17566	9.91686	-30.88	-20.9631	(63-107:607-571)
lncRNA77067	isoform_13283	5.23729	10.5928	-30.88	-20.2872	(2-34:1382-1353)
lncRNA77067	isoform_29500	-3.94017	9.06685	-30.85	-21.7832	(1-32:190-133)
lncRNA77067	isoform_184703	-3.81069	6.77614	-30.85	-24.0739	(1-26:1008-983)
lncRNA77067	isoform_281896	-3.79125	9.98995	-30.83	-20.84	(11-33:1492-1470)
lncRNA77067	isoform_242039	5.6017	5.1953	-30.76	-25.5647	(1-30:286-252)
lncRNA152002	isoform_80913	-2.14257	21.5413	-30.76	-9.21874	(149-192:339-305)
lncRNA107054	isoform_70320	-3.63941	12.9292	-30.73	-17.8008	(117-149:323-292)
lncRNA77067	isoform_485094	3.19735	5.69912	-30.72	-25.0209	(0-35:69-34)
lncRNA201024	isoform_281896	-3.79125	14.2701	-30.72	-16.4499	(117-155:1489-1457)
lncRNA91803	isoform_21250	-3.81784	11.8904	-30.7	-18.8096	(2-29:261-236)
lncRNA77067	isoform_37763	-1.72467	7.62661	-30.59	-22.9634	(4-34:534-502)
lncRNA77067	isoform_295724	-1.56641	6.29265	-30.59	-24.2974	(0-32:194-157)
lncRNA77067	isoform_36807	-1.46829	7.69109	-30.59	-22.8989	(4-34:494-462)
lncRNA77067	isoform_143268	5.15587	8.7073	-30.59	-21.8827	(13-33:1815-1795)
lncRNA77067	isoform_454895	-5.0673	7.66612	-30.57	-22.9039	(1-34:131-98)
lncRNA222212	isoform_259462	2.21666	12.2129	-30.57	-18.3571	(142-169:601-577)
lncRNA77067	isoform_13233	-1.98426	5.92013	-30.54	-24.6199	(1-30:1591-1562)
lncRNA145771	isoform_282910	-4.15607	13.5715	-30.53	-16.9585	(0-26:868-842)
lncRNA77067	isoform_176378	-3.78346	6.98227	-30.51	-23.5277	(1-36:75-37)
lncRNA201024	isoform_378059	1.88427	4.70716	-30.5	-25.7928	(117-147:74-44)
lncRNA402500	isoform_14219	-1.76284	12.1123	-30.45	-18.3377	(382-416:1407-1376)
lncRNA77067	isoform_69480	-2.12312	4.61998	-30.44	-25.82	(7-33:92-68)
lncRNA77067	isoform_61397	-3.85182	4.14535	-30.41	-26.2647	(2-33:70-39)
lncRNA77067	isoform_55786	-3.83598	4.145	-30.41	-26.265	(2-33:70-39)
lncRNA77067	isoform_392610	-3.60995	11.8374	-30.4	-18.5626	(259-292:1435-1404)
lncRNA201024	isoform_23868	5.29708	8.16103	-30.4	-22.239	(111-148:353-320)
lncRNA311189	isoform_29441	-4.76859	18.0226	-30.4	-12.3774	(628-662:1144-1116)
lncRNA99655	isoform_45733	-4.06055	15.5611	-30.35	-14.7889	(128-152:409-381)
lncRNA45286	isoform_93416	3.55255	13.6216	-30.34	-16.7184	(523-554:87-52)
lncRNA48969	isoform_242039	5.6017	7.02562	-30.32	-23.2944	(74-106:977-947)
lncRNA46041	isoform_242039	5.6017	7.02562	-30.32	-23.2944	(74-106:977-947)
lncRNA77067	isoform_13131	-6.43983	6.3422	-30.3	-23.9578	(3-32:1059-1020)
lncRNA77067	isoform_276221	-4.00286	3.77514	-30.3	-26.5249	(1-33:960-928)
lncRNA77067	isoform_17928	7.27768	4.79563	-30.27	-25.4744	(1-33:49-16)
lncRNA201024	isoform_37597	-1.23969	6.70212	-30.24	-23.5379	(105-150:66-24)
lncRNA340053	isoform_148365	2.0082	3.70628	-30.22	-26.5137	(12-50:905-870)
lncRNA430641	isoform_3560	3.67831	8.46931	-30.21	-21.7407	(69-106:225-189)
lncRNA282069	isoform_152840	7.1889	9.75662	-30.19	-20.4334	(30-67:1601-1565)
lncRNA237260	isoform_404725	-4.34265	12.3793	-30.18	-17.8007	(46-44:898-901)
lncRNA77067	isoform_31849	-5.67628	4.34768	-30.09	-25.7423	(2-33:32-3)
lncRNA77067	isoform_346379	3.91603	4.96691	-30.09	-25.1231	(1-32:111-70)
lncRNA201024	isoform_69480	-2.12312	3.67074	-30.08	-26.4093	(104-141:90-66)
lncRNA88476	isoform_10647	-3.92862	12.6963	-30.03	-17.3337	(349-386:1532-1499)
lncRNA77067	isoform_168973	-3.79181	7.02768	-30.03	-23.0023	(0-31:76-39)
lncRNA430641	isoform_162001	-3.16453	5.29956	-30.01	-24.7104	(69-107:46-19)

## Sheet: EC-VS-SE stage
Table S3-3 DE mRNA target genes of DE lncRNA in EC-VS-SE stage
lncRNA name	mRNA target name	log2(SE/EC)	Accessibility Energy	Hybridization Energy	Interaction Energy	BasePair
lncRNA162226	isoform_60535	1.98954	206.594	-703.22	-496.626	(0-600:602-0)
lncRNA162226	isoform_295557	5.01952	191.24	-651.49	-460.25	(0-554:554-0)
lncRNA399952	isoform_405249	1.83656	114.229	-378.12	-263.891	(24-344:351-31)
lncRNA460954	isoform_206502	-1.27134	49.956	-243.41	-193.454	(0-190:190-0)
lncRNA460954	isoform_406965	-1.90768	36.2797	-195.06	-158.78	(0-149:149-0)
lncRNA131747	isoform_350396	-3.7703	71.3212	-193.42	-122.099	(0-162:2511-2349)
lncRNA444832	isoform_315563	-1.08201	56.3008	-186.46	-130.159	(0-170:529-361)
lncRNA131747	isoform_350396	-3.7703	46.8686	-123.64	-76.7714	(157-260:2354-2251)
lncRNA77520	isoform_471205	-3.69889	29.9202	-112.48	-82.5598	(39-175:2493-2358)
lncRNA397275	isoform_90706	3.09241	21.1353	-85.54	-64.4047	(990-1066:562-486)
lncRNA42684	isoform_461177	4.0049	14.2192	-74.07	-59.8508	(45-156:498-383)
lncRNA130506	isoform_23073	-6.1365	22.3489	-70.09	-47.7411	(5-88:293-188)
lncRNA130506	isoform_301107	-5.9539	22.3558	-70.09	-47.7342	(5-88:252-147)
lncRNA130506	isoform_332551	-5.608	22.3329	-70.09	-47.7571	(5-88:222-117)
lncRNA130506	isoform_17230	-4.7582	22.3485	-70.09	-47.7415	(5-88:307-202)
lncRNA88473	isoform_157078	4.00574	23.3251	-60.36	-37.0349	(198-268:421-345)
lncRNA100273	isoform_157078	4.00574	23.3125	-60.36	-37.0475	(166-236:421-345)
lncRNA130506	isoform_45987	1.78372	14.9156	-59.54	-44.6244	(0-81:558-470)
lncRNA130506	isoform_143237	1.74605	18.6918	-59.15	-40.4582	(1-87:260-156)
lncRNA270920	isoform_382868	-4.94974	20.3593	-59.11	-38.7507	(58-158:1533-1427)
lncRNA295177	isoform_376696	3.12438	18.9298	-58.97	-40.0402	(57-177:1398-1294)
lncRNA246570	isoform_208065	3.09649	10.6914	-57.99	-47.2986	(42-134:329-217)
lncRNA432394	isoform_208065	3.09649	11.0922	-57.99	-46.8978	(52-144:329-217)
lncRNA301134	isoform_216507	3.15665	24.0294	-57.47	-33.4406	(415-476:1923-1862)
lncRNA36293	isoform_270240	3.23164	13.7736	-57.47	-43.6964	(71-169:2262-2186)
lncRNA336117	isoform_352372	-4.44105	19.8438	-57.29	-37.4462	(203-276:637-557)
lncRNA336117	isoform_8591	-3.31614	19.8497	-57.29	-37.4403	(203-276:650-570)
lncRNA379802	isoform_460794	4.24751	10.2674	-56.82	-46.5526	(75-161:500-418)
lncRNA74007	isoform_259754	-2.57226	22.8945	-56.8	-33.9055	(5-58:339-268)
lncRNA245495	isoform_4802	3.34748	12.69	-56.48	-43.79	(12-113:1540-1439)
lncRNA77520	isoform_471205	-3.69889	23.4956	-56.47	-32.9744	(350-403:2182-2129)
lncRNA389353	isoform_17430	2.78449	8.94621	-55.9	-46.9538	(96-175:1359-1288)
lncRNA383332	isoform_224837	-6.00303	12.3062	-55.89	-43.5838	(191-208:1078-1057)
lncRNA36623	isoform_23434	-1.3416	12.5826	-55.67	-43.0874	(63-155:605-508)
lncRNA29128	isoform_180939	-4.66556	12.3756	-55.65	-43.2744	(47-138:504-418)
lncRNA225232	isoform_180939	-4.66556	17.1417	-55.61	-38.4683	(234-306:524-419)
lncRNA225232	isoform_460794	4.24751	17.1436	-55.61	-38.4664	(234-306:524-419)
lncRNA389353	isoform_376696	3.12438	8.86964	-55.54	-46.6704	(96-175:1358-1287)
lncRNA246570	isoform_208065	3.09649	11.725	-55.49	-43.765	(42-139:298-200)
lncRNA432394	isoform_208065	3.09649	12.1258	-55.49	-43.3642	(52-149:298-200)
lncRNA29128	isoform_460794	4.24751	12.3572	-55.27	-42.9128	(47-138:503-418)
lncRNA37749	isoform_157078	4.00574	12.4902	-55.14	-42.6498	(56-141:2531-2462)
lncRNA74007	isoform_157078	4.00574	22.8204	-55.09	-32.2696	(130-200:521-464)
lncRNA336904	isoform_190683	2.10735	17.5884	-54.85	-37.2616	(76-167:900-825)
lncRNA240022	isoform_402904	3.19494	14.2366	-54.57	-40.3334	(62-141:790-715)
lncRNA130506	isoform_436804	2.35988	17.9653	-54.49	-36.5247	(1-72:289-181)
lncRNA26859	isoform_402904	3.19494	13.6074	-53.66	-40.0526	(88-164:791-715)
lncRNA233451	isoform_305150	2.48363	16.9261	-53.52	-36.5939	(102-160:1597-1528)
lncRNA383332	isoform_42994	-2.962	9.5309	-53.35	-43.8191	(190-262:765-699)
lncRNA379826	isoform_22585	-2.30312	19.66	-52.99	-33.33	(186-258:970-899)
lncRNA379802	isoform_180939	-4.66556	7.59777	-52.93	-45.3322	(126-148:450-430)
lncRNA246570	isoform_310304	-1.87946	9.47637	-52.69	-43.2136	(50-132:1140-1057)
lncRNA432394	isoform_310304	-1.87946	9.83561	-52.69	-42.8544	(60-142:1140-1057)
lncRNA40341	isoform_30965	-2.73929	15.218	-52.21	-36.992	(41-127:778-710)
lncRNA94313	isoform_382868	-4.94974	13.0314	-52.12	-39.0886	(55-72:1466-1449)
lncRNA295177	isoform_17430	2.78449	15.5281	-51.86	-36.3319	(61-148:1393-1299)
lncRNA21613	isoform_310304	-1.87946	18.6508	-51.55	-32.8992	(247-342:1136-1044)
lncRNA23026	isoform_79762	-2.98276	15.3736	-50.61	-35.2364	(55-133:422-354)
lncRNA40316	isoform_485698	4.55607	15.7505	-50.53	-34.7795	(82-165:1724-1667)
lncRNA74007	isoform_181223	1.05131	20.449	-50.52	-30.071	(6-58:200-137)
lncRNA40316	isoform_184788	2.27105	13.2213	-50.39	-37.1687	(96-146:859-816)
lncRNA145114	isoform_184788	2.27105	14.2674	-50.24	-35.9726	(91-145:859-806)
lncRNA35453	isoform_184788	2.27105	14.327	-50.24	-35.913	(98-152:859-806)
lncRNA46290	isoform_208065	3.09649	8.98936	-50.15	-41.1606	(67-144:297-223)
lncRNA389353	isoform_30965	-2.73929	13.5042	-49.74	-36.2358	(68-135:776-709)
lncRNA34090	isoform_23434	-1.3416	19.9043	-49.72	-29.8157	(257-334:618-528)
lncRNA145114	isoform_184788	2.27105	13.4484	-49.63	-36.1816	(87-134:860-819)
lncRNA35453	isoform_184788	2.27105	13.5159	-49.63	-36.1141	(94-141:860-819)
lncRNA183714	isoform_22585	-2.30312	10.9516	-49.6	-38.6484	(47-113:1305-1232)
lncRNA481591	isoform_35109	-4.58392	15.4261	-49.58	-34.1539	(100-170:895-836)
lncRNA282415	isoform_42994	-2.962	12.2344	-49.44	-37.2056	(93-164:765-698)
lncRNA99772	isoform_42994	-2.962	12.7736	-49.44	-36.6664	(137-208:765-698)
lncRNA42684	isoform_305150	2.48363	12.1285	-49.04	-36.9115	(45-119:1555-1486)
lncRNA163110	isoform_284672	1.93309	13.9566	-48.86	-34.9034	(86-154:1348-1273)
lncRNA190978	isoform_276449	1.94025	22.3399	-48.79	-26.4501	(49-115:310-246)
lncRNA40341	isoform_139312	-5.60997	9.11877	-48.74	-39.6212	(42-116:1270-1207)
lncRNA40341	isoform_21936	-4.5354	9.11308	-48.74	-39.6269	(42-116:1271-1208)
lncRNA40341	isoform_469955	-3.21659	9.13568	-48.74	-39.6043	(42-116:578-515)
lncRNA42684	isoform_471861	-4.34873	8.91599	-48.58	-39.664	(71-139:761-688)
lncRNA130506	isoform_179455	-4.10862	13.7525	-48.54	-34.7875	(32-88:194-139)
lncRNA29128	isoform_151789	-3.77129	10.3624	-48.51	-38.1476	(47-130:756-674)
lncRNA45478	isoform_352372	-4.44105	13.8552	-48.37	-34.5148	(113-181:642-572)
lncRNA45478	isoform_8591	-3.31614	13.8604	-48.37	-34.5096	(113-181:655-585)
lncRNA77520	isoform_471205	-3.69889	17.4872	-48.37	-30.8828	(180-235:2352-2297)
lncRNA54368	isoform_352372	-4.44105	13.8669	-48.37	-34.5031	(128-196:642-572)
lncRNA54368	isoform_8591	-3.31614	13.8721	-48.37	-34.4979	(128-196:655-585)
lncRNA239843	isoform_382868	-4.94974	14.717	-48.35	-33.633	(40-125:1499-1427)
lncRNA145114	isoform_184788	2.27105	13.0799	-48.21	-35.1301	(87-130:860-818)
lncRNA35453	isoform_184788	2.27105	13.1425	-48.21	-35.0675	(94-137:860-818)
lncRNA145114	isoform_184788	2.27105	13.0278	-48.2	-35.1722	(87-129:860-816)
lncRNA35453	isoform_184788	2.27105	13.0906	-48.2	-35.1094	(94-136:860-816)
lncRNA36293	isoform_184788	2.27105	13.2897	-48.18	-34.8903	(127-180:860-817)
lncRNA23606	isoform_184788	2.27105	13.9022	-47.9	-33.9978	(97-149:860-806)
lncRNA130506	isoform_216507	3.15665	13.0829	-47.87	-34.7871	(10-72:373-309)
lncRNA201024	isoform_62640	5.8203	16.3063	-47.77	-31.4637	(70-140:148-68)
lncRNA37749	isoform_22585	-2.30312	10.6114	-47.65	-37.0386	(75-150:1323-1258)
lncRNA51675	isoform_57846	-5.65696	13.2514	-47.58	-34.3286	(59-86:547-520)
lncRNA196626	isoform_157078	4.00574	12.7387	-47.52	-34.7813	(104-162:419-347)
lncRNA379802	isoform_23434	-1.3416	13.4895	-47.4	-33.9105	(259-337:592-528)
lncRNA23505	isoform_184788	2.27105	15.362	-47.19	-31.828	(140-183:860-817)
lncRNA190978	isoform_185183	2.17132	21.6736	-47.08	-25.4064	(49-115:309-245)
lncRNA74007	isoform_217504	-3.60427	17.896	-47.05	-29.154	(140-204:1661-1593)
lncRNA23505	isoform_184788	2.27105	15.1465	-46.94	-31.7935	(143-185:859-819)
lncRNA23606	isoform_184788	2.27105	13.2883	-46.93	-33.6417	(84-130:860-814)
lncRNA453312	isoform_184788	2.27105	12.8938	-46.8	-33.9062	(38-84:858-816)
lncRNA430544	isoform_376696	3.12438	7.87642	-46.77	-38.8936	(81-139:1364-1294)
lncRNA25717	isoform_504195	-3.85077	11.4523	-46.73	-35.2777	(216-284:1981-1924)
lncRNA46290	isoform_357275	-3.12548	13.7844	-46.6	-32.8156	(67-122:950-874)
lncRNA240279	isoform_208065	3.09649	6.97419	-46.44	-39.4658	(28-98:298-236)
lncRNA51675	isoform_262850	-3.91576	13.1556	-46.4	-33.2444	(28-99:563-487)
lncRNA430544	isoform_24818	1.84448	8.48536	-46.39	-37.9046	(80-141:945-883)
lncRNA300029	isoform_23434	-1.3416	6.15003	-46.36	-40.21	(0-59:600-529)
lncRNA430544	isoform_17430	2.78449	7.71934	-46.34	-38.6207	(81-139:1365-1297)
lncRNA379826	isoform_157078	4.00574	14.3463	-46.09	-31.7437	(226-291:370-306)
lncRNA282346	isoform_190683	2.10735	21.6993	-45.87	-24.1707	(192-254:857-799)
lncRNA282346	isoform_269418	3.17744	21.3561	-45.87	-24.5139	(192-254:880-822)
lncRNA41851	isoform_23073	-6.1365	9.16673	-45.82	-36.6533	(231-227:1355-1358)
lncRNA41851	isoform_301107	-5.9539	9.17434	-45.82	-36.6457	(187-258:1159-1094)
lncRNA41851	isoform_332551	-5.608	8.87006	-45.82	-36.9499	(187-258:1086-1021)
lncRNA41851	isoform_17230	-4.7582	8.90697	-45.82	-36.913	(187-258:1407-1342)
lncRNA162226	isoform_60535	1.98954	10.875	-45.76	-34.885	(691-740:89-40)
lncRNA389353	isoform_22585	-2.30312	12.175	-45.69	-33.515	(81-167:1323-1258)
lncRNA433408	isoform_17430	2.78449	10.0652	-45.64	-35.5748	(225-290:1380-1308)
lncRNA433408	isoform_376696	3.12438	10.1067	-45.64	-35.5333	(225-290:1379-1307)
lncRNA481591	isoform_179507	-4.03492	15.3994	-45.62	-30.2206	(100-170:884-825)
lncRNA32924	isoform_504195	-3.85077	11.3693	-45.55	-34.1807	(238-306:1981-1924)
lncRNA69754	isoform_504195	-3.85077	11.2942	-45.55	-34.2558	(192-260:1981-1924)
lncRNA293489	isoform_184788	2.27105	13.9784	-45.44	-31.4616	(108-149:858-820)
lncRNA84829	isoform_461177	4.0049	13.0627	-45.16	-32.0973	(333-394:347-267)
lncRNA23606	isoform_208065	3.09649	7.62599	-45.14	-37.514	(87-149:366-281)
lncRNA354663	isoform_139312	-5.60997	10.5335	-45.05	-34.5165	(52-72:1256-1234)
lncRNA354663	isoform_21936	-4.5354	10.53	-45.05	-34.52	(25-94:1276-1213)
lncRNA354663	isoform_469955	-3.21659	10.5608	-45.05	-34.4892	(25-94:583-520)
lncRNA183714	isoform_184788	2.27105	15.4288	-45.03	-29.6012	(53-104:860-813)
lncRNA283214	isoform_485698	4.55607	11.207	-45.01	-33.803	(107-167:1715-1666)
lncRNA481591	isoform_339142	-6.90872	11.3215	-44.84	-33.5185	(146-171:1356-1332)
lncRNA481591	isoform_17121	-6.35517	11.217	-44.84	-33.623	(146-208:1356-1287)
lncRNA130506	isoform_139589	-7.17739	10.1306	-44.76	-34.6294	(55-77:110-91)
lncRNA23505	isoform_305150	2.48363	11.99	-44.62	-32.63	(123-175:1318-1262)
lncRNA273011	isoform_184788	2.27105	16.2992	-44.62	-28.3208	(69-134:860-818)
lncRNA42684	isoform_184788	2.27105	12.8178	-44.39	-31.5722	(85-141:860-820)
lncRNA419928	isoform_184788	2.27105	15.0935	-44.31	-29.2165	(228-276:860-820)
lncRNA237035	isoform_30965	-2.73929	12.6827	-44.17	-31.4873	(55-117:778-707)
lncRNA40341	isoform_269642	4.79153	18.2127	-44.16	-25.9473	(619-683:305-240)
lncRNA46290	isoform_284672	1.93309	9.63999	-44.07	-34.43	(81-135:1373-1293)
lncRNA335919	isoform_184788	2.27105	15.3226	-44.03	-28.7074	(168-216:860-817)
lncRNA58583	isoform_184788	2.27105	13.0158	-43.94	-30.9242	(117-160:858-817)
lncRNA46290	isoform_387932	3.04311	14.5354	-43.83	-29.2946	(80-163:1233-1178)
lncRNA42684	isoform_184788	2.27105	13.7691	-43.81	-30.0409	(66-111:860-816)
lncRNA46290	isoform_17430	2.78449	6.04576	-43.74	-37.6942	(99-148:1364-1301)
lncRNA46290	isoform_376696	3.12438	6.05797	-43.74	-37.682	(99-148:1363-1300)
lncRNA42684	isoform_184788	2.27105	14.419	-43.72	-29.301	(84-154:859-804)
lncRNA183714	isoform_184788	2.27105	15.3731	-43.69	-28.3169	(55-104:859-802)
lncRNA190978	isoform_15616	1.04273	20.8161	-43.69	-22.8739	(49-104:263-193)
lncRNA190978	isoform_175190	2.15675	20.7726	-43.69	-22.9174	(49-104:141-71)
lncRNA25299	isoform_357275	-3.12548	13.2782	-43.63	-30.3518	(127-179:932-870)
lncRNA306007	isoform_157078	4.00574	14.8461	-43.49	-28.6439	(61-119:2534-2465)
lncRNA40316	isoform_184788	2.27105	15.1888	-43.02	-27.8312	(71-118:861-818)
lncRNA495241	isoform_184788	2.27105	17.6492	-43	-25.3508	(161-206:862-815)
lncRNA430544	isoform_357275	-3.12548	11.0851	-43	-31.9149	(83-141:927-875)
lncRNA51675	isoform_184788	2.27105	14.7788	-42.89	-28.1112	(65-121:860-806)
lncRNA190978	isoform_307879	-6.04922	14.0495	-42.81	-28.7605	(49-104:382-329)
lncRNA190978	isoform_448823	-2.53223	14.0122	-42.81	-28.7978	(49-104:537-484)
lncRNA190978	isoform_6134	-2.49141	14.0139	-42.81	-28.7961	(49-104:537-484)
lncRNA183714	isoform_184788	2.27105	14.8152	-42.79	-27.9748	(49-90:860-819)
lncRNA432278	isoform_17416	3.01401	18.1104	-42.78	-24.6696	(35-100:1399-1341)
lncRNA240279	isoform_461177	4.0049	4.84978	-42.77	-37.9202	(73-126:460-401)
lncRNA23606	isoform_184788	2.27105	12.9674	-42.75	-29.7826	(95-135:860-820)
lncRNA270920	isoform_184788	2.27105	13.9134	-42.69	-28.7766	(114-167:859-818)
lncRNA293489	isoform_184788	2.27105	14.6537	-42.57	-27.9163	(228-264:859-827)
lncRNA74574	isoform_183347	-5.35072	23.1545	-42.49	-19.3355	(313-372:1578-1515)
lncRNA74574	isoform_8452	-3.70943	23.064	-42.49	-19.426	(313-372:1734-1671)
lncRNA386268	isoform_23434	-1.3416	7.69808	-42.48	-34.7819	(170-242:604-533)
lncRNA335919	isoform_151789	-3.77129	10.678	-42.45	-31.772	(1-72:642-586)
lncRNA395702	isoform_305150	2.48363	11.1743	-42.43	-31.2557	(347-406:1576-1530)
lncRNA240279	isoform_184788	2.27105	14.2483	-42.43	-28.1817	(84-126:860-818)
lncRNA270920	isoform_184788	2.27105	14.3539	-42.38	-28.0261	(119-178:860-804)
lncRNA495241	isoform_345229	-1.45394	16.903	-42.32	-25.417	(47-94:1237-1195)
lncRNA32802	isoform_184788	2.27105	14.8865	-42.3	-27.4135	(111-163:860-815)
lncRNA233451	isoform_57204	-5.48066	13.5406	-42.17	-28.6294	(246-299:250-207)
lncRNA42684	isoform_344954	-2.98016	6.76063	-42.12	-35.3594	(77-148:227-167)
lncRNA430544	isoform_357275	-3.12548	7.36202	-42.04	-34.678	(66-128:917-875)
lncRNA370471	isoform_305150	2.48363	10.6037	-41.88	-31.2763	(104-164:1318-1269)
lncRNA40316	isoform_184788	2.27105	14.3913	-41.87	-27.4787	(77-130:860-806)
lncRNA42684	isoform_184788	2.27105	13.8882	-41.87	-27.9818	(63-113:859-806)
lncRNA201024	isoform_82880	2.0929	8.77425	-41.78	-33.0058	(102-161:561-516)
lncRNA201024	isoform_26062	-3.35293	8.49837	-41.75	-33.2516	(101-159:344-289)
lncRNA233451	isoform_29482	-2.5808	13.3227	-41.7	-28.3773	(762-816:231-180)
lncRNA379826	isoform_184788	2.27105	15.8615	-41.65	-25.7885	(197-245:858-820)
lncRNA23606	isoform_55877	2.40578	5.80089	-41.57	-35.7691	(79-133:567-512)
lncRNA23606	isoform_52668	2.69632	6.08536	-41.57	-35.4846	(79-133:678-623)
lncRNA295177	isoform_184788	2.27105	18.3934	-41.52	-23.1266	(34-106:860-816)
lncRNA335919	isoform_184788	2.27105	13.6614	-41.5	-27.8386	(183-217:856-822)
lncRNA270920	isoform_18725	1.89322	11.087	-41.46	-30.373	(73-164:1399-1341)
lncRNA145114	isoform_184788	2.27105	16.1346	-41.46	-25.3254	(53-94:859-818)
lncRNA35453	isoform_184788	2.27105	15.9142	-41.46	-25.5458	(60-101:859-818)
lncRNA273011	isoform_184788	2.27105	13.1011	-41.42	-28.3189	(98-136:860-827)
lncRNA281771	isoform_23434	-1.3416	10.6748	-41.41	-30.7352	(144-204:592-540)
lncRNA389353	isoform_184788	2.27105	14.0433	-41.41	-27.3667	(125-171:860-816)
lncRNA302784	isoform_184788	2.27105	13.3003	-41.4	-28.0997	(67-102:860-825)
lncRNA293489	isoform_328099	-1.67804	14.1803	-41.36	-27.1797	(52-98:510-465)
lncRNA46041	isoform_157078	4.00574	11.8098	-41.26	-29.4502	(63-137:328-270)
lncRNA48969	isoform_157078	4.00574	11.8098	-41.26	-29.4502	(63-137:328-270)
lncRNA240279	isoform_184788	2.27105	14.605	-41.08	-26.475	(61-114:860-817)
lncRNA130506	isoform_83583	2.1304	11.8946	-41.06	-29.1654	(40-87:203-151)
lncRNA190978	isoform_162001	-3.40646	13.643	-41.04	-27.397	(59-104:219-166)
lncRNA389353	isoform_23434	-1.3416	9.31681	-40.99	-31.6732	(68-119:580-519)
lncRNA36293	isoform_484467	-2.73472	5.09001	-40.85	-35.76	(125-171:333-281)
lncRNA275046	isoform_21462	-2.01544	12.924	-40.77	-27.846	(197-247:1177-1132)
lncRNA89113	isoform_282910	-4.44221	15.0226	-40.77	-25.7474	(186-242:781-729)
lncRNA89113	isoform_30965	-2.73929	15.0293	-40.77	-25.7407	(186-242:762-710)
lncRNA23599	isoform_184788	2.27105	14.7839	-40.68	-25.8961	(117-181:860-817)
lncRNA481591	isoform_305150	2.48363	10.6014	-40.61	-30.0086	(171-212:1320-1272)
lncRNA130506	isoform_153827	-5.5805	9.18984	-40.59	-31.4002	(34-81:289-237)
lncRNA40341	isoform_184788	2.27105	15.7715	-40.56	-24.7885	(67-131:860-806)
lncRNA365955	isoform_17430	2.78449	9.16305	-40.51	-31.3469	(207-263:1354-1285)
lncRNA28499	isoform_184788	2.27105	16.4093	-40.5	-24.0907	(116-178:861-815)
lncRNA293489	isoform_485698	4.55607	9.8649	-40.42	-30.5551	(228-262:1701-1657)
lncRNA86290	isoform_284672	1.93309	10.9249	-40.37	-29.4451	(151-208:1338-1289)
lncRNA365955	isoform_376696	3.12438	9.08737	-40.35	-31.2626	(207-263:1353-1284)
lncRNA84829	isoform_267648	-3.32039	16.732	-40.28	-23.548	(153-220:470-421)
lncRNA84829	isoform_395198	-2.78043	16.7083	-40.28	-23.5717	(153-220:552-503)
lncRNA58583	isoform_485698	4.55607	17.5813	-40.26	-22.6787	(239-297:1715-1671)
lncRNA497550	isoform_208065	3.09649	3.78674	-40.26	-36.4733	(43-100:264-217)
lncRNA37491	isoform_190683	2.10735	15.0123	-40.15	-25.1377	(89-132:875-830)
lncRNA293489	isoform_184788	2.27105	14.8273	-40.15	-25.3227	(228-264:858-826)
lncRNA383332	isoform_184788	2.27105	14.8303	-40.09	-25.2597	(191-250:855-818)
lncRNA399952	isoform_357275	-3.12548	12.845	-40.08	-27.235	(339-400:919-872)
lncRNA243741	isoform_8481	-1.91876	14.7543	-40.04	-25.2857	(90-83:291-297)
lncRNA74007	isoform_485784	-1.6735	14.5005	-40.04	-25.5395	(140-201:649-606)
lncRNA37491	isoform_269418	3.17744	14.667	-40.03	-25.363	(89-132:899-853)
lncRNA128694	isoform_315563	-1.08201	19.512	-39.9	-20.388	(41-77:610-571)
lncRNA115475	isoform_455278	-3.67738	21.074	-39.9	-18.826	(2-50:378-336)
lncRNA115475	isoform_94976	-3.35195	21.0787	-39.9	-18.8213	(2-50:388-346)
lncRNA115475	isoform_459364	-2.77667	21.0752	-39.9	-18.8248	(2-50:548-506)
lncRNA23606	isoform_184788	2.27105	13.8641	-39.88	-26.0159	(74-111:855-818)
lncRNA91090	isoform_21874	-4.18284	22.2875	-39.88	-17.5925	(274-331:937-894)
lncRNA77249	isoform_330459	-4.86337	22.6116	-39.88	-17.2684	(649-647:882-891)
lncRNA201024	isoform_82880	2.0929	8.9241	-39.87	-30.9459	(107-161:567-516)
lncRNA28499	isoform_457065	1.65483	12.3783	-39.73	-27.3517	(123-176:895-843)
lncRNA40316	isoform_151868	-3.49482	7.9243	-39.72	-31.7957	(104-160:1673-1623)
lncRNA40316	isoform_51409	-3.12563	7.98854	-39.72	-31.7315	(104-160:711-661)
lncRNA183714	isoform_184788	2.27105	14.6443	-39.71	-25.0657	(47-87:856-816)
lncRNA37749	isoform_184788	2.27105	13.8018	-39.64	-25.8382	(78-122:860-817)
lncRNA414712	isoform_190683	2.10735	18.4663	-39.62	-21.1537	(11-66:857-810)
lncRNA414712	isoform_269418	3.17744	18.0773	-39.62	-21.5427	(11-66:880-833)
lncRNA190978	isoform_67281	3.66357	15.437	-39.61	-24.173	(48-104:316-256)
lncRNA293489	isoform_305150	2.48363	9.18721	-39.58	-30.3928	(227-264:1301-1264)
lncRNA462302	isoform_184788	2.27105	15.1957	-39.55	-24.3543	(36-75:860-826)
lncRNA495241	isoform_250273	4.06557	20.1214	-39.53	-19.4086	(165-234:757-716)
lncRNA76428	isoform_21874	-4.18284	13.5908	-39.5	-25.9092	(261-299:757-716)
lncRNA411325	isoform_5166	-5.94607	13.7935	-39.46	-25.6665	(217-265:142-99)
lncRNA293489	isoform_345229	-1.45394	13.9602	-39.44	-25.4798	(227-264:1229-1201)
lncRNA371071	isoform_71436	4.3458	13.8158	-39.41	-25.5942	(92-147:242-189)
lncRNA390663	isoform_184788	2.27105	14.8328	-39.35	-24.5172	(124-169:860-817)
lncRNA183714	isoform_184788	2.27105	14.7382	-39.33	-24.5918	(48-88:860-820)
lncRNA28499	isoform_229843	-4.28267	11.5717	-39.2	-27.6283	(137-193:841-775)
lncRNA458920	isoform_485698	4.55607	8.60582	-39.09	-30.4842	(185-230:1709-1669)
lncRNA430544	isoform_8481	-1.91876	7.77568	-39.07	-31.2943	(80-128:323-273)
lncRNA42684	isoform_298505	-2.68403	11.2355	-39.06	-27.8245	(62-127:1103-1043)
lncRNA419928	isoform_23434	-1.3416	5.51818	-39.02	-33.5018	(65-124:574-529)
lncRNA42684	isoform_184788	2.27105	13.0615	-38.97	-25.9085	(71-113:860-817)
lncRNA282415	isoform_20545	6.30463	9.54365	-38.96	-29.4164	(113-163:1182-1130)
lncRNA99772	isoform_20545	6.30463	9.49081	-38.96	-29.4692	(157-207:1182-1130)
lncRNA190978	isoform_5508	2.47719	16.5017	-38.95	-22.4483	(58-104:49-9)
lncRNA180562	isoform_305150	2.48363	10.6389	-38.94	-28.3011	(161-202:1584-1529)
lncRNA419928	isoform_348016	2.5549	8.1103	-38.9	-30.7897	(228-271:405-357)
lncRNA190978	isoform_29486	2.3281	17.5874	-38.83	-21.2426	(48-102:103-49)
lncRNA201024	isoform_200627	-1.66095	7.20099	-38.82	-31.619	(102-152:120-58)
lncRNA462302	isoform_35109	-4.58392	16.9228	-38.8	-21.8772	(179-234:895-838)
lncRNA190978	isoform_438157	-3.55894	16.6416	-38.77	-22.1284	(72-107:161-126)
lncRNA130506	isoform_487998	-5.84935	20.9911	-38.71	-17.7189	(51-87:3075-3024)
lncRNA51675	isoform_253682	-4.19933	7.62118	-38.61	-30.9888	(75-129:727-664)
lncRNA51675	isoform_27898	-1.82464	7.61132	-38.61	-30.9987	(75-129:936-873)
lncRNA190978	isoform_79128	6.16352	16.4168	-38.58	-22.1632	(49-98:103-56)
lncRNA201024	isoform_308595	-1.48984	11.8644	-38.54	-26.6756	(95-151:375-311)
lncRNA130506	isoform_35500	-3.50823	9.60693	-38.52	-28.9131	(46-89:348-309)
lncRNA130506	isoform_377796	-3.18808	9.60518	-38.52	-28.9148	(46-89:202-163)
lncRNA190978	isoform_26062	-3.35293	12.9302	-38.52	-25.5898	(58-104:159-103)
lncRNA93871	isoform_284672	1.93309	9.56207	-38.5	-28.9379	(249-294:1338-1292)
lncRNA162226	isoform_295557	5.01952	9.32694	-38.5	-29.1731	(691-732:41-0)
lncRNA201024	isoform_26062	-3.35293	8.48199	-38.46	-29.978	(105-159:345-289)
lncRNA190978	isoform_10813	1.37665	15.4289	-38.45	-23.0211	(49-104:275-220)
lncRNA190978	isoform_425216	1.49738	15.4381	-38.45	-23.0119	(49-104:109-54)
lncRNA190978	isoform_186982	2.47118	15.4188	-38.45	-23.0312	(49-104:143-88)
lncRNA94313	isoform_305150	2.48363	10.1816	-38.44	-28.2584	(41-102:1246-1204)
lncRNA183714	isoform_55877	2.40578	6.13477	-38.4	-32.2652	(58-113:568-524)
lncRNA201024	isoform_307879	-6.04922	9.56727	-38.37	-28.8027	(101-154:334-260)
lncRNA94313	isoform_58825	-3.68625	7.62128	-38.35	-30.7287	(6-61:416-361)
lncRNA201024	isoform_471861	-4.34873	13.0072	-38.35	-25.3428	(85-139:119-68)
lncRNA40316	isoform_348016	2.5549	7.97715	-38.34	-30.3629	(98-138:384-341)
lncRNA433408	isoform_208065	3.09649	7.81058	-38.34	-30.5294	(156-209:297-241)
lncRNA430544	isoform_411464	-2.52838	10.6071	-38.32	-27.7129	(47-97:55-1)
lncRNA78381	isoform_184788	2.27105	14.9627	-38.25	-23.2873	(21-66:861-823)
lncRNA190978	isoform_247923	1.57942	15.5351	-38.21	-22.6749	(49-104:244-187)
lncRNA233451	isoform_61595	-5.57348	10.2647	-38.18	-27.9153	(240-272:552-502)
lncRNA201024	isoform_179455	-4.10862	11.4951	-38.16	-26.6649	(95-150:181-128)
lncRNA390663	isoform_184788	2.27105	14.7408	-38.05	-23.3092	(124-164:860-816)
lncRNA21817	isoform_21462	-2.01544	9.49084	-38.01	-28.5192	(45-97:1252-1193)
lncRNA147334	isoform_184788	2.27105	13.0134	-38.01	-24.9966	(79-114:856-823)
lncRNA386268	isoform_376098	-5.28069	7.80389	-37.97	-30.1661	(170-223:1262-1210)
lncRNA386268	isoform_380031	-2.60097	7.9302	-37.97	-30.0398	(170-223:1247-1195)
lncRNA23599	isoform_17430	2.78449	6.48165	-37.95	-31.4683	(155-206:1364-1314)
lncRNA23599	isoform_376696	3.12438	6.5778	-37.95	-31.3722	(155-206:1363-1313)
lncRNA293489	isoform_184788	2.27105	13.6002	-37.93	-24.3298	(101-142:858-817)
lncRNA293489	isoform_63923	-2.34488	16.8745	-37.8	-20.9255	(232-263:389-352)
lncRNA190978	isoform_390498	-2.93219	9.60131	-37.74	-28.1387	(76-108:44-15)
lncRNA190978	isoform_212079	-1.05515	16.0275	-37.74	-21.7125	(48-103:101-43)
lncRNA45478	isoform_484467	-2.73472	6.87661	-37.64	-30.7634	(108-168:331-281)
lncRNA54368	isoform_484467	-2.73472	6.88752	-37.64	-30.7525	(123-183:331-281)
lncRNA246570	isoform_96735	3.45019	9.83473	-37.59	-27.7553	(56-101:134-76)
lncRNA481591	isoform_485698	4.55607	13.576	-37.57	-23.994	(155-208:1723-1678)
lncRNA23599	isoform_208065	3.09649	5.20373	-37.56	-32.3563	(158-204:135-72)
lncRNA190978	isoform_49114	-2.01046	13.3615	-37.55	-24.1885	(55-99:47-0)
lncRNA385523	isoform_485698	4.55607	7.79753	-37.53	-29.7325	(15-54:1715-1680)
lncRNA274194	isoform_485698	4.55607	7.79725	-37.53	-29.7327	(15-54:1715-1680)
lncRNA201024	isoform_353849	-3.59867	13.6719	-37.51	-23.8381	(70-130:158-108)
lncRNA495241	isoform_357275	-3.12548	8.96964	-37.48	-28.5104	(169-234:917-877)
lncRNA40341	isoform_184788	2.27105	14.8759	-37.48	-22.6041	(86-132:859-818)
lncRNA43993	isoform_184788	2.27105	12.9883	-37.41	-24.4217	(92-136:860-823)
lncRNA36293	isoform_348016	2.5549	8.21025	-37.41	-29.1998	(122-172:384-341)
lncRNA86290	isoform_286445	-3.86954	15.1961	-37.41	-22.2139	(153-198:1199-1142)
lncRNA145114	isoform_22585	-2.30312	10.2078	-37.4	-27.1922	(97-134:963-913)
lncRNA35453	isoform_22585	-2.30312	10.2511	-37.4	-27.1489	(104-141:963-913)
lncRNA21613	isoform_51120	-4.05653	5.02274	-37.38	-32.3573	(101-152:684-639)
lncRNA190978	isoform_41019	-6.6709	15.4368	-37.37	-21.9332	(48-104:697-632)
lncRNA190978	isoform_42721	-3.57872	15.4375	-37.37	-21.9325	(48-104:758-693)
lncRNA76428	isoform_21874	-4.18284	17.141	-37.24	-20.099	(262-298:636-597)
lncRNA273011	isoform_184788	2.27105	12.8089	-37.23	-24.4211	(83-126:849-806)
lncRNA147334	isoform_184788	2.27105	12.9486	-37.23	-24.2814	(79-114:857-825)
lncRNA45478	isoform_184788	2.27105	12.8491	-37.2	-24.3509	(121-162:859-818)
lncRNA54368	isoform_184788	2.27105	12.8482	-37.2	-24.3518	(136-177:859-818)
lncRNA36135	isoform_157078	4.00574	13.6352	-37.17	-23.5348	(321-389:516-471)
lncRNA201024	isoform_22585	-2.30312	8.97325	-37.13	-28.1567	(94-147:462-410)
lncRNA25299	isoform_184788	2.27105	13.4282	-37.12	-23.6918	(65-97:863-831)
lncRNA239843	isoform_173895	3.33456	11.7164	-37.07	-25.3536	(54-107:255-207)
lncRNA239843	isoform_402577	5.5858	11.2984	-37.07	-25.7716	(54-107:256-208)
lncRNA239843	isoform_83381	6.11594	11.7166	-37.07	-25.3534	(54-107:256-208)
lncRNA36293	isoform_345229	-1.45394	10.9459	-37.07	-26.1241	(127-160:1227-1196)
lncRNA490112	isoform_184788	2.27105	13.4115	-37.06	-23.6485	(76-118:860-830)
lncRNA377822	isoform_18770	-1.72279	18.9667	-37.04	-18.0733	(3-53:1302-1241)
lncRNA16903	isoform_42828	-3.08066	5.97316	-37.02	-31.0468	(59-100:800-753)
lncRNA201024	isoform_345229	-1.45394	7.64777	-36.96	-29.3122	(110-149:1089-1054)
lncRNA353090	isoform_1575	1.47249	19.0341	-36.95	-17.9159	(172-219:535-493)
lncRNA353090	isoform_233962	1.97249	18.9925	-36.95	-17.9575	(172-219:449-407)
lncRNA21613	isoform_69137	-3.35834	5.10643	-36.95	-31.8436	(101-152:555-510)
lncRNA350807	isoform_74425	-4.23941	15.757	-36.95	-21.193	(116-162:429-373)
lncRNA51675	isoform_385259	3.16053	5.70389	-36.94	-31.2361	(65-110:183-130)
lncRNA153451	isoform_348016	2.5549	9.61497	-36.9	-27.285	(255-315:415-368)
lncRNA21817	isoform_57483	-4.64826	10.0947	-36.88	-26.7853	(107-148:317-273)
lncRNA164058	isoform_435468	-4.68495	6.99661	-36.87	-29.8734	(25-50:411-394)
lncRNA102505	isoform_373856	-1.16086	17.7092	-36.82	-19.1108	(209-251:738-702)
lncRNA462302	isoform_179507	-4.03492	16.4884	-36.81	-20.3216	(179-233:884-829)
lncRNA255632	isoform_184788	2.27105	14.0617	-36.8	-22.7383	(85-130:855-804)
lncRNA282346	isoform_21462	-2.01544	12.9155	-36.8	-23.8845	(226-273:1285-1224)
lncRNA56329	isoform_184788	2.27105	14.0657	-36.8	-22.7343	(167-212:855-804)
lncRNA141066	isoform_4277	-5.65248	9.51243	-36.78	-27.2676	(88-135:2064-2024)
lncRNA430544	isoform_1814	1.47736	10.316	-36.78	-26.464	(88-141:2425-2379)
lncRNA430544	isoform_201725	1.70229	10.7748	-36.78	-26.0052	(88-141:2233-2187)
lncRNA78283	isoform_181223	1.05131	16.5411	-36.73	-20.1889	(162-205:1992-1951)
lncRNA78283	isoform_380544	1.41028	16.541	-36.73	-20.189	(162-205:1300-1259)
lncRNA246570	isoform_184788	2.27105	14.7838	-36.72	-21.9362	(51-108:860-819)
lncRNA432394	isoform_184788	2.27105	15.158	-36.72	-21.562	(61-118:860-819)
lncRNA23599	isoform_184788	2.27105	11.9306	-36.67	-24.7394	(159-199:848-804)
lncRNA201024	isoform_328900	-3.32924	4.5557	-36.66	-32.1043	(94-131:310-263)
lncRNA246570	isoform_58825	-3.68625	6.65984	-36.65	-29.9902	(42-87:388-341)
lncRNA432394	isoform_58825	-3.68625	7.06089	-36.65	-29.5891	(52-97:388-341)
lncRNA37749	isoform_184788	2.27105	12.1475	-36.65	-24.5025	(87-120:851-816)
lncRNA183714	isoform_52668	2.69632	6.43132	-36.61	-30.1787	(58-113:679-635)
lncRNA161532	isoform_79885	1.86975	5.61621	-36.59	-30.9738	(98-145:66-22)
lncRNA190978	isoform_501849	1.81038	14.5485	-36.57	-22.0215	(49-99:355-309)
lncRNA31924	isoform_267648	-3.32039	10.8706	-36.54	-25.6694	(74-124:563-512)
lncRNA31924	isoform_395198	-2.78043	10.7282	-36.54	-25.8118	(74-124:645-594)
lncRNA201024	isoform_328900	-3.32924	11.0493	-36.54	-25.4907	(112-152:533-495)
lncRNA494692	isoform_42897	-3.50414	9.79153	-36.53	-26.7385	(210-271:574-530)
lncRNA142382	isoform_3825	2.07943	11.4918	-36.52	-25.0282	(244-289:2325-2270)
lncRNA251540	isoform_3567	-2.02468	18.7031	-36.51	-17.8069	(413-455:46-7)
lncRNA251540	isoform_2370	-1.67098	22.1834	-36.51	-14.3266	(413-455:209-170)
lncRNA251540	isoform_277089	-1.50101	22.1944	-36.51	-14.3156	(413-455:213-174)
lncRNA211828	isoform_237998	1.60257	10.799	-36.43	-25.631	(60-94:531-488)
lncRNA40341	isoform_282249	-2.15329	8.23449	-36.41	-28.1755	(67-116:724-670)
lncRNA377822	isoform_230140	-3.39993	19.0209	-36.35	-17.3291	(4-53:827-767)
lncRNA273011	isoform_39045	3.24484	13.6777	-36.34	-22.6623	(89-145:44-4)
lncRNA430544	isoform_380295	-3.81475	6.68398	-36.34	-29.656	(84-128:314-278)
lncRNA42067	isoform_305150	2.48363	11.1497	-36.29	-25.1403	(253-289:1512-1478)
lncRNA245495	isoform_252083	3.40066	7.38511	-36.26	-28.8749	(12-75:1198-1143)
lncRNA246570	isoform_184788	2.27105	13.2639	-36.24	-22.9761	(66-105:857-818)
lncRNA432394	isoform_184788	2.27105	13.1021	-36.24	-23.1379	(76-115:857-818)
lncRNA190978	isoform_28321	1.32423	11.9228	-36.24	-24.3172	(79-110:1214-1186)
lncRNA37749	isoform_184788	2.27105	12.261	-36.23	-23.969	(87-123:851-818)
lncRNA59835	isoform_42897	-3.50414	7.0223	-36.23	-29.2077	(167-209:745-704)
lncRNA190978	isoform_31436	-1.52988	13.1303	-36.21	-23.0797	(72-116:191-155)
lncRNA358481	isoform_305150	2.48363	8.3445	-36.11	-27.7655	(297-337:1302-1264)
lncRNA430544	isoform_16398	5.27866	6.74797	-36.1	-29.352	(79-126:1281-1233)
lncRNA389040	isoform_250273	4.06557	20.3334	-36.09	-15.7566	(463-505:758-719)
lncRNA390788	isoform_41277	-2.55079	13.393	-36.09	-22.697	(38-84:359-307)
lncRNA139500	isoform_56025	-3.11912	15.3089	-36.04	-20.7311	(598-636:608-571)
lncRNA201024	isoform_307879	-6.04922	5.90155	-36.04	-30.1385	(95-147:373-332)
lncRNA201024	isoform_448823	-2.53223	5.86581	-36.04	-30.1742	(95-147:528-487)
lncRNA201024	isoform_6134	-2.49141	5.86801	-36.04	-30.172	(95-147:528-487)
lncRNA201024	isoform_4491	-4.78636	8.55647	-35.98	-27.4235	(102-148:216-166)
lncRNA172627	isoform_378198	-2.42473	19.9408	-35.97	-16.0292	(191-253:1198-1148)
lncRNA172627	isoform_236816	-2.38346	19.9249	-35.97	-16.0451	(191-253:729-679)
lncRNA172627	isoform_264268	-1.81261	19.8594	-35.97	-16.1106	(191-253:1113-1063)
lncRNA190978	isoform_82880	2.0929	6.36635	-35.95	-29.5836	(81-104:557-529)
lncRNA293489	isoform_18725	1.89322	9.70449	-35.95	-26.2455	(227-264:1359-1318)
lncRNA293489	isoform_17273	1.97191	9.47686	-35.95	-26.4731	(227-264:1436-1395)
lncRNA190978	isoform_13190	1.4751	14.9515	-35.92	-20.9685	(73-104:188-142)
lncRNA90796	isoform_270240	3.23164	13.0456	-35.91	-22.8644	(208-245:2291-2251)
lncRNA246570	isoform_379313	5.55667	20.1223	-35.89	-15.7677	(732-773:1662-1624)
lncRNA432394	isoform_379313	5.55667	20.1216	-35.89	-15.7684	(741-782:1662-1624)
lncRNA454581	isoform_305150	2.48363	10.244	-35.89	-25.646	(72-121:1312-1271)
lncRNA36623	isoform_357275	-3.12548	7.76337	-35.86	-28.0966	(80-144:917-874)
lncRNA29128	isoform_484467	-2.73472	6.25866	-35.85	-29.5913	(101-149:331-281)
lncRNA246570	isoform_461177	4.0049	7.32348	-35.84	-28.5165	(42-104:487-435)
lncRNA270819	isoform_481449	2.83042	15.1938	-35.84	-20.6462	(1030-1084:105-50)
lncRNA432394	isoform_461177	4.0049	7.72521	-35.84	-28.1148	(52-114:487-435)
lncRNA340750	isoform_455278	-3.67738	19.0856	-35.82	-16.7344	(154-192:376-329)
lncRNA340750	isoform_94976	-3.35195	19.1024	-35.82	-16.7176	(154-192:386-339)
lncRNA340750	isoform_459364	-2.77667	19.0913	-35.82	-16.7287	(154-192:546-499)
lncRNA411325	isoform_378329	-3.6681	11.1316	-35.79	-24.6584	(329-360:172-141)
lncRNA190978	isoform_160994	-3.0772	11.3092	-35.77	-24.4608	(79-117:240-198)
lncRNA201024	isoform_153827	-5.5805	4.81761	-35.77	-30.9524	(95-140:106-54)
lncRNA274130	isoform_150949	-2.09461	15.8782	-35.68	-19.8018	(364-407:252-214)
lncRNA42684	isoform_39045	3.24484	11.6738	-35.65	-23.9762	(62-116:44-0)
lncRNA36293	isoform_184788	2.27105	13.3149	-35.64	-22.3251	(149-185:858-822)
lncRNA190978	isoform_22585	-2.30312	12.7042	-35.61	-22.9058	(55-98:469-421)
lncRNA37749	isoform_3563	1.83544	6.77749	-35.6	-28.8225	(117-156:1738-1694)
lncRNA190978	isoform_45987	1.78372	12.0416	-35.58	-23.5384	(55-96:519-460)
lncRNA32802	isoform_184788	2.27105	12.133	-35.57	-23.437	(101-141:852-817)
lncRNA335919	isoform_485698	4.55607	9.91602	-35.54	-25.624	(183-219:1711-1667)
lncRNA246570	isoform_184788	2.27105	14.6646	-35.53	-20.8654	(51-104:860-816)
lncRNA190978	isoform_395113	-2.43764	12.5294	-35.53	-23.0006	(48-95:356-309)
lncRNA190978	isoform_395113	-2.43764	12.478	-35.53	-23.052	(48-95:305-258)
lncRNA94314	isoform_72936	-4.78257	6.09854	-35.53	-29.4315	(194-233:311-279)
lncRNA201024	isoform_231539	-3.36154	7.12436	-35.51	-28.3856	(104-152:66-0)
lncRNA336904	isoform_305150	2.48363	9.72154	-35.48	-25.7585	(130-167:1251-1212)
lncRNA130506	isoform_3591	1.95404	11.2857	-35.47	-24.1843	(0-52:1453-1407)
lncRNA130506	isoform_3591	1.95404	11.2852	-35.47	-24.1848	(0-52:199-153)
lncRNA356344	isoform_411464	-2.52838	13.7674	-35.46	-21.6926	(360-404:49-1)
lncRNA94924	isoform_409592	-1.4369	13.2671	-35.45	-22.1829	(62-113:596-555)
lncRNA37749	isoform_72936	-4.78257	7.17784	-35.44	-28.2622	(102-155:313-266)
lncRNA273011	isoform_276394	-3.83286	11.7758	-35.43	-23.6542	(81-116:974-932)
lncRNA273011	isoform_48935	-3.44029	11.7711	-35.43	-23.6589	(81-116:718-676)
lncRNA211828	isoform_355146	-3.19002	6.20472	-35.38	-29.1753	(57-94:783-752)
lncRNA45478	isoform_68842	-4.38342	5.40609	-35.35	-29.9439	(119-159:328-295)
lncRNA54368	isoform_68842	-4.38342	5.41496	-35.35	-29.935	(134-174:328-295)
lncRNA340750	isoform_9068	-4.78954	17.7841	-35.28	-17.4959	(141-176:650-609)
lncRNA28499	isoform_352372	-4.44105	7.3295	-35.27	-27.9405	(109-162:637-595)
lncRNA28499	isoform_8591	-3.31614	7.32839	-35.27	-27.9416	(109-162:650-608)
lncRNA28499	isoform_184788	2.27105	13.4576	-35.27	-21.8124	(276-311:860-821)
lncRNA240279	isoform_184788	2.27105	12.0389	-35.27	-23.2311	(68-109:850-805)
lncRNA41851	isoform_184788	2.27105	13.6577	-35.25	-21.5923	(221-257:854-818)
lncRNA293489	isoform_184788	2.27105	12.1593	-35.19	-23.0307	(111-143:852-818)
lncRNA46041	isoform_184788	2.27105	13.124	-35.18	-22.056	(75-114:849-803)
lncRNA48969	isoform_184788	2.27105	13.124	-35.18	-22.056	(75-114:849-803)
lncRNA433408	isoform_411464	-2.52838	10.1056	-35.17	-25.0644	(165-209:64-25)
lncRNA190978	isoform_26062	-3.35293	8.09109	-35.16	-27.0689	(72-98:339-312)
lncRNA46290	isoform_357275	-3.12548	6.81773	-35.12	-28.3023	(92-145:962-923)
lncRNA233451	isoform_8460	-1.54978	12.1077	-35.11	-23.0023	(103-141:416-381)
lncRNA246570	isoform_29409	-3.89204	5.38582	-35.08	-29.6942	(64-104:693-653)
lncRNA432394	isoform_29409	-3.89204	5.25856	-35.08	-29.8214	(74-114:693-653)
lncRNA45478	isoform_30965	-2.73929	7.48458	-35.05	-27.5654	(139-182:775-732)
lncRNA54368	isoform_30965	-2.73929	7.48474	-35.05	-27.5653	(154-197:775-732)
lncRNA201024	isoform_469282	-6.42105	7.11587	-35.02	-27.9041	(114-151:264-221)
lncRNA270920	isoform_358574	-3.4074	12.2081	-34.99	-22.7819	(129-187:1006-954)
lncRNA34090	isoform_30771	-1.46846	12.1717	-34.99	-22.8183	(123-178:366-304)
lncRNA211828	isoform_184788	2.27105	14.932	-34.97	-20.038	(121-153:856-824)
lncRNA130506	isoform_435468	-4.68495	8.60226	-34.96	-26.3577	(48-83:440-400)
lncRNA211828	isoform_485698	4.55607	10.7681	-34.93	-24.1619	(108-152:1715-1678)
lncRNA494692	isoform_184788	2.27105	14.0975	-34.92	-20.8225	(174-222:859-821)
lncRNA386731	isoform_312106	-4.41983	10.7942	-34.92	-24.1258	(202-238:2620-2581)
lncRNA380161	isoform_350680	3.7607	8.64872	-34.91	-26.2613	(410-455:738-700)
lncRNA36293	isoform_485698	4.55607	8.99431	-34.82	-25.8257	(120-160:1715-1669)
lncRNA201024	isoform_373843	-1.77501	13.222	-34.78	-21.558	(112-153:766-715)
lncRNA494690	isoform_48997	-4.6346	12.895	-34.76	-21.865	(342-385:174-127)
lncRNA46290	isoform_345229	-1.45394	13.1028	-34.76	-21.6572	(106-147:1229-1194)
lncRNA201024	isoform_28321	1.32423	6.47404	-34.71	-28.236	(93-129:1227-1195)
lncRNA383332	isoform_421842	-3.23417	10.412	-34.7	-24.288	(98-141:535-486)
lncRNA201024	isoform_383974	-1.32666	8.26161	-34.7	-26.4384	(105-152:195-143)
lncRNA432394	isoform_436560	-2.85212	18.2411	-34.67	-16.4289	(957-1002:200-158)
lncRNA42684	isoform_4802	3.34748	5.39041	-34.67	-29.2796	(43-82:1518-1454)
lncRNA190978	isoform_27915	-4.02566	6.17453	-34.67	-28.4955	(77-97:185-165)
lncRNA190978	isoform_378329	-3.6681	6.11895	-34.67	-28.5511	(77-97:179-159)
lncRNA23606	isoform_345229	-1.45394	12.2298	-34.66	-22.4302	(91-121:1228-1197)
lncRNA141066	isoform_29409	-3.89204	8.37086	-34.65	-26.2791	(107-149:697-656)
lncRNA255632	isoform_42994	-2.962	6.58552	-34.64	-28.0545	(89-137:764-713)
lncRNA56329	isoform_42994	-2.962	6.59683	-34.64	-28.0432	(171-219:764-713)
lncRNA34090	isoform_17430	2.78449	10.3106	-34.62	-24.3094	(299-334:1375-1343)
lncRNA34090	isoform_376696	3.12438	10.3977	-34.62	-24.2223	(299-334:1374-1342)
lncRNA433408	isoform_345229	-1.45394	12.168	-34.61	-22.442	(23-63:1227-1196)
lncRNA389353	isoform_376098	-5.28069	8.02692	-34.6	-26.5731	(72-120:1407-1362)
lncRNA389353	isoform_380031	-2.60097	7.79854	-34.6	-26.8015	(72-120:1392-1347)
lncRNA190978	isoform_50850	-2.5191	11.3586	-34.6	-23.2414	(65-100:142-110)
lncRNA190978	isoform_455007	2.61263	12.7449	-34.59	-21.8451	(49-95:1380-1331)
lncRNA196626	isoform_495955	-2.62812	13.1233	-34.58	-21.4567	(263-311:781-737)
lncRNA40316	isoform_208065	3.09649	2.5908	-34.57	-31.9792	(97-143:257-217)
lncRNA201024	isoform_328900	-3.32924	9.20543	-34.57	-25.3646	(105-151:268-212)
lncRNA293489	isoform_34249	-3.37346	7.25544	-34.57	-27.3146	(103-142:772-718)
lncRNA43993	isoform_345229	-1.45394	14.552	-34.56	-20.008	(115-169:1229-1196)
lncRNA83846	isoform_345229	-1.45394	11.9337	-34.56	-22.6263	(132-168:1226-1195)
lncRNA273011	isoform_461177	4.0049	10.7798	-34.55	-23.7702	(161-221:470-419)
lncRNA196626	isoform_157078	4.00574	6.35277	-34.53	-28.1772	(171-200:396-367)
lncRNA293489	isoform_208065	3.09649	3.63073	-34.51	-30.8793	(105-149:157-105)
lncRNA96533	isoform_410185	-4.265	19.6959	-34.49	-14.7941	(276-311:496-461)
lncRNA34090	isoform_180939	-4.66556	4.47867	-34.49	-30.0113	(124-162:450-418)
lncRNA34090	isoform_460794	4.24751	4.50861	-34.49	-29.9814	(124-162:450-418)
lncRNA335919	isoform_485698	4.55607	7.94118	-34.48	-26.5388	(184-214:1715-1678)
lncRNA390788	isoform_485784	-1.6735	13.24	-34.48	-21.24	(36-84:370-325)
lncRNA293489	isoform_184788	2.27105	13.6006	-34.47	-20.8694	(101-140:859-820)
lncRNA190978	isoform_17430	2.78449	11.8334	-34.4	-22.5666	(82-117:182-144)
lncRNA190978	isoform_376696	3.12438	11.8334	-34.4	-22.5666	(82-117:182-144)
lncRNA94924	isoform_438057	1.70074	11.0975	-34.4	-23.3025	(62-106:498-452)
lncRNA201024	isoform_8430	-2.44096	6.01782	-34.38	-28.3622	(95-147:349-306)
lncRNA404819	isoform_345229	-1.45394	14.2759	-34.36	-20.0841	(229-259:1232-1194)
lncRNA201024	isoform_252641	2.69772	6.00505	-34.33	-28.3249	(95-132:853-815)
lncRNA190978	isoform_477307	-2.38105	14.5226	-34.32	-19.7974	(49-97:416-365)
lncRNA197173	isoform_411464	-2.52838	15.3577	-34.32	-18.9623	(225-272:67-26)
lncRNA190978	isoform_404209	-6.33598	11.4872	-34.31	-22.8228	(55-97:137-97)
lncRNA190978	isoform_12412	-3.48398	12.5816	-34.27	-21.6884	(59-100:247-210)
lncRNA411325	isoform_27915	-4.02566	10.5996	-34.23	-23.6304	(332-360:176-148)
lncRNA196626	isoform_493248	-2.18797	15.7037	-34.14	-18.4363	(247-283:512-459)
lncRNA327389	isoform_184788	2.27105	13.0487	-34.14	-21.0913	(29-78:846-803)
lncRNA302784	isoform_184788	2.27105	11.9495	-34.13	-22.1805	(61-93:850-818)
lncRNA225232	isoform_16012	2.94373	13.4439	-34.12	-20.6761	(181-216:1139-1103)
lncRNA94313	isoform_283086	-4.41324	6.93407	-34.12	-27.1859	(13-62:40-1)
lncRNA225232	isoform_60855	-5.71604	13.3264	-34.11	-20.7836	(185-207:234-213)
lncRNA225232	isoform_57204	-5.48066	13.1941	-34.11	-20.9159	(180-216:247-208)
lncRNA190978	isoform_143237	1.74605	12.6613	-34.07	-21.4087	(58-104:305-267)
lncRNA190978	isoform_436804	2.35988	12.4863	-34.07	-21.5837	(58-104:304-266)
lncRNA75361	isoform_216507	3.15665	17.8918	-34.05	-16.1582	(162-191:1119-1079)
lncRNA88447	isoform_216507	3.15665	17.89	-34.05	-16.16	(144-173:1119-1079)
lncRNA78706	isoform_87626	-2.32422	10.136	-33.96	-23.824	(238-276:205-167)
lncRNA344029	isoform_365383	-4.37365	9.84924	-33.95	-24.1008	(12-57:1148-1103)
lncRNA201024	isoform_41938	-2.35459	8.64524	-33.95	-25.3048	(116-150:408-377)
lncRNA78381	isoform_345229	-1.45394	11.7114	-33.93	-22.2186	(22-57:1227-1196)
lncRNA462302	isoform_42994	-2.962	7.45019	-33.92	-26.4698	(243-290:754-702)
lncRNA36293	isoform_184788	2.27105	12.002	-33.92	-21.918	(117-157:853-816)
lncRNA413786	isoform_73967	-3.18881	14.0751	-33.91	-19.8349	(526-555:382-353)
lncRNA413786	isoform_31404	-2.84507	14.0751	-33.91	-19.8349	(526-555:377-348)
lncRNA273011	isoform_184788	2.27105	10.6706	-33.9	-23.2294	(90-130:843-805)
lncRNA301134	isoform_206192	-2.71085	8.93685	-33.89	-24.9532	(360-400:1795-1755)
lncRNA201024	isoform_20545	6.30463	5.58216	-33.87	-28.2878	(105-150:331-288)
lncRNA293489	isoform_184788	2.27105	10.5763	-33.87	-23.2937	(225-250:846-821)
lncRNA76317	isoform_31959	1.93068	6.64502	-33.86	-27.215	(44-84:1110-1072)
lncRNA190978	isoform_448823	-2.53223	9.05522	-33.84	-24.7848	(72-104:463-437)
lncRNA40316	isoform_184788	2.27105	11.4028	-33.8	-22.3972	(96-146:849-805)
lncRNA437311	isoform_184788	2.27105	12.6232	-33.78	-21.1568	(0-33:859-826)
lncRNA23599	isoform_184788	2.27105	12.0459	-33.74	-21.6941	(155-199:847-804)
lncRNA430544	isoform_57483	-4.64826	6.1252	-33.72	-27.5948	(87-126:321-281)
lncRNA29128	isoform_184788	2.27105	13.026	-33.67	-20.644	(101-142:860-827)
lncRNA273011	isoform_3757	-1.67716	11.6998	-33.66	-21.9602	(271-314:1093-1047)
lncRNA437311	isoform_184788	2.27105	12.5297	-33.66	-21.1303	(0-33:854-821)
lncRNA302784	isoform_184788	2.27105	10.9274	-33.64	-22.7126	(58-90:846-816)
lncRNA380161	isoform_355478	-3.9259	16.9579	-33.63	-16.6721	(224-263:153-110)
lncRNA225232	isoform_250273	4.06557	12.5064	-33.6	-21.0936	(169-211:1049-1019)
lncRNA302784	isoform_184788	2.27105	11.2222	-33.59	-22.3678	(61-93:848-816)
lncRNA190978	isoform_438157	-3.55894	11.6215	-33.59	-21.9685	(66-104:179-146)
lncRNA190978	isoform_477307	-2.38105	9.7901	-33.57	-23.7799	(79-117:330-299)
lncRNA130506	isoform_497323	-7.06739	5.90895	-33.56	-27.651	(56-87:111-83)
lncRNA130506	isoform_2895	4.75635	5.90987	-33.56	-27.6501	(56-87:232-204)
lncRNA182283	isoform_226431	-5.62	15.1754	-33.54	-18.3646	(74-97:650-625)
lncRNA23606	isoform_184788	2.27105	11.4973	-33.51	-22.0127	(68-105:846-805)
lncRNA229003	isoform_485698	4.55607	9.41383	-33.51	-24.0962	(1-36:1715-1677)
lncRNA201024	isoform_359655	-1.39347	10.133	-33.51	-23.377	(111-151:69-33)
lncRNA98252	isoform_339142	-6.90872	17.3781	-33.5	-16.1219	(251-249:1365-1371)
lncRNA98252	isoform_17121	-6.35517	17.4425	-33.5	-16.0575	(230-265:1391-1351)
lncRNA398786	isoform_145187	-3.428	16.6574	-33.5	-16.8426	(53-78:1050-1024)
lncRNA45478	isoform_348016	2.5549	8.0168	-33.5	-25.4832	(132-171:384-345)
lncRNA54368	isoform_348016	2.5549	8.01656	-33.5	-25.4834	(147-186:384-345)
lncRNA157184	isoform_491845	-2.24034	9.51593	-33.48	-23.9641	(456-498:1622-1575)
lncRNA157184	isoform_219469	-2.20692	10.0511	-33.48	-23.4289	(456-498:1276-1229)
lncRNA401403	isoform_392126	-1.74697	18.1834	-33.44	-15.2566	(148-191:107-69)
lncRNA72407	isoform_250273	4.06557	14.2151	-33.43	-19.2149	(121-153:1045-1008)
lncRNA433408	isoform_224837	-6.00303	12.8908	-33.43	-20.5392	(300-343:1085-1029)
lncRNA190978	isoform_477307	-2.38105	9.74667	-33.43	-23.6833	(81-117:333-299)
lncRNA190978	isoform_6134	-2.49141	13.6719	-33.42	-19.7481	(48-100:170-120)
lncRNA201024	isoform_487993	-2.15179	4.82765	-33.41	-28.5824	(104-149:458-418)
lncRNA356344	isoform_495955	-2.62812	12.3779	-33.4	-21.0221	(361-403:781-741)
lncRNA190978	isoform_350423	1.6154	9.60942	-33.37	-23.7606	(78-116:199-159)
lncRNA28499	isoform_345229	-1.45394	14.013	-33.36	-19.347	(141-173:1233-1202)
lncRNA125171	isoform_438157	-3.55894	11.8448	-33.33	-21.4852	(18-46:172-146)
lncRNA190978	isoform_30288	1.87498	11.6649	-33.32	-21.6551	(69-104:70-35)
lncRNA497550	isoform_44755	-3.99459	15.3096	-33.31	-18.0004	(236-269:592-559)
lncRNA190978	isoform_8430	-2.44096	6.09278	-33.29	-27.1972	(79-104:307-282)
lncRNA190978	isoform_487993	-2.15179	5.838	-33.29	-27.452	(79-104:451-426)
lncRNA190978	isoform_17849	-2.81493	11.1605	-33.27	-22.1095	(70-103:84-49)
lncRNA70477	isoform_501279	-4.37411	10.177	-33.27	-23.093	(129-188:1215-1171)
lncRNA70477	isoform_7202	-4.09166	10.1722	-33.27	-23.0978	(129-188:1884-1840)
lncRNA70477	isoform_12999	5.57765	10.1719	-33.27	-23.0981	(129-188:1530-1486)
lncRNA70477	isoform_7296	9.39108	10.1706	-33.27	-23.0994	(129-188:1964-1920)
lncRNA74007	isoform_370553	1.24756	7.62471	-33.25	-25.6253	(6-29:150-118)
lncRNA190978	isoform_460828	-3.4275	10.9707	-33.25	-22.2793	(66-104:121-87)
lncRNA190978	isoform_70922	-1.40121	10.9649	-33.25	-22.2851	(66-104:125-91)
lncRNA84829	isoform_385259	3.16053	8.67684	-33.22	-24.5432	(339-383:200-143)
lncRNA410453	isoform_39045	3.24484	10.009	-33.21	-23.201	(228-255:32-3)
lncRNA490112	isoform_8215	1.74677	15.4466	-33.19	-17.7434	(156-185:1136-1103)
lncRNA495241	isoform_345229	-1.45394	11.0679	-33.18	-22.1121	(163-190:1223-1196)
lncRNA190978	isoform_295079	-1.61984	11.0681	-33.18	-22.1119	(76-117:195-161)
lncRNA80912	isoform_15432	-3.96113	11.3873	-33.18	-21.7927	(246-274:131-95)
lncRNA80912	isoform_497051	-2.76593	12.0785	-33.18	-21.1015	(246-274:341-305)
lncRNA175698	isoform_380738	-1.52076	5.36778	-33.17	-27.8022	(111-157:1667-1614)
lncRNA36247	isoform_350680	3.7607	9.81335	-33.15	-23.3366	(257-305:744-697)
lncRNA233451	isoform_60855	-5.71604	10.8225	-33.15	-22.3275	(265-299:234-204)
lncRNA99201	isoform_447016	1.98688	15.8513	-33.13	-17.2787	(171-207:1047-1002)
lncRNA334753	isoform_447016	1.98688	15.8764	-33.13	-17.2536	(171-207:1047-1002)
lncRNA240022	isoform_30496	-5.5059	9.18905	-33.12	-23.931	(92-142:545-506)
lncRNA240022	isoform_28207	-2.64858	9.22327	-33.12	-23.8967	(92-142:536-497)
lncRNA79274	isoform_5508	2.47719	15.9324	-33.12	-17.1876	(30-59:38-8)
lncRNA26859	isoform_30496	-5.5059	9.18775	-33.12	-23.9323	(115-165:545-506)
lncRNA26859	isoform_28207	-2.64858	9.22197	-33.12	-23.898	(115-165:536-497)
lncRNA43993	isoform_461177	4.0049	5.25261	-33.11	-27.8574	(92-133:488-439)
lncRNA80668	isoform_63923	-2.34488	18.9762	-33.1	-14.1238	(320-360:401-361)
lncRNA145845	isoform_63923	-2.34488	19.2772	-33.1	-13.8228	(299-339:401-361)
lncRNA37749	isoform_358574	-3.4074	6.95433	-33.08	-26.1257	(95-133:889-842)
lncRNA43993	isoform_66520	-3.07367	3.71522	-33.06	-29.3448	(88-134:361-321)
lncRNA433408	isoform_345229	-1.45394	12.4036	-33.05	-20.6464	(249-283:1227-1192)
lncRNA435324	isoform_469083	5.07846	14.3664	-33.03	-18.6636	(120-166:1200-1158)
lncRNA201024	isoform_455007	2.61263	6.76815	-33.02	-26.2519	(99-150:557-489)
lncRNA391477	isoform_151789	-3.77129	8.29028	-33.01	-24.7197	(118-163:615-570)
lncRNA49269	isoform_151789	-3.77129	8.29069	-33.01	-24.7193	(114-159:615-570)
lncRNA494692	isoform_184788	2.27105	12.3481	-33	-20.6519	(124-153:849-820)
lncRNA432394	isoform_96735	3.45019	7.13642	-32.99	-25.8536	(74-111:113-76)
lncRNA201024	isoform_345993	-1.6408	6.48103	-32.95	-26.469	(111-147:54-15)
lncRNA190978	isoform_12548	-5.70452	8.69135	-32.94	-24.2486	(72-104:55-29)
lncRNA190978	isoform_19842	-2.53184	8.7003	-32.94	-24.2397	(72-104:57-31)
lncRNA96879	isoform_184788	2.27105	12.8569	-32.93	-20.0731	(127-157:859-829)
lncRNA190978	isoform_438157	-3.55894	7.84503	-32.93	-25.085	(79-105:162-140)
lncRNA410453	isoform_184788	2.27105	8.33746	-32.93	-24.5925	(228-255:839-804)
lncRNA327389	isoform_345229	-1.45394	14.3352	-32.91	-18.5748	(34-70:1229-1197)
lncRNA170645	isoform_20545	6.30463	7.08665	-32.9	-25.8133	(129-167:1174-1129)
lncRNA419928	isoform_332551	-5.608	5.38997	-32.9	-27.51	(45-80:1118-1081)
lncRNA419928	isoform_17230	-4.7582	5.38868	-32.9	-27.5113	(45-80:1439-1402)
lncRNA175698	isoform_345229	-1.45394	13.3079	-32.9	-19.5921	(127-166:1227-1195)
lncRNA23599	isoform_345229	-1.45394	11.8728	-32.89	-21.0172	(114-169:1225-1196)
lncRNA383332	isoform_11120	-3.52534	9.01379	-32.87	-23.8562	(98-138:1462-1422)
lncRNA161397	isoform_184788	2.27105	12.492	-32.86	-20.368	(115-149:850-820)
lncRNA435324	isoform_211148	-2.75903	12.3254	-32.85	-20.5246	(502-541:1064-1020)
lncRNA481591	isoform_57483	-4.64826	9.18908	-32.85	-23.6609	(138-175:321-281)
lncRNA336904	isoform_395778	-5.2301	17.7021	-32.84	-15.1379	(373-415:769-726)
lncRNA336904	isoform_77464	-3.92399	18.0561	-32.84	-14.7839	(373-415:552-509)
lncRNA336904	isoform_402973	-3.39238	18.0152	-32.84	-14.8248	(373-415:605-562)
lncRNA245495	isoform_184788	2.27105	12.985	-32.84	-19.855	(12-50:853-818)
lncRNA190978	isoform_5508	2.47719	14.6294	-32.81	-18.1806	(79-111:38-3)
lncRNA201024	isoform_378329	-3.6681	6.11477	-32.79	-26.6752	(112-146:177-150)
lncRNA175698	isoform_229843	-4.28267	7.26346	-32.79	-25.5265	(112-157:839-791)
lncRNA277881	isoform_180939	-4.66556	6.77629	-32.78	-26.0037	(89-126:403-369)
lncRNA277881	isoform_460794	4.24751	6.77823	-32.78	-26.0018	(89-126:403-369)
lncRNA76428	isoform_861	-3.66626	7.27434	-32.75	-25.4757	(187-216:2914-2884)
lncRNA76428	isoform_1035	-1.9928	6.76525	-32.75	-25.9847	(187-216:2911-2881)
lncRNA430544	isoform_411464	-2.52838	6.2901	-32.72	-26.4299	(93-123:38-1)
lncRNA75210	isoform_236571	-3.29049	11.33	-32.72	-21.39	(39-81:752-710)
lncRNA76002	isoform_200728	-4.02958	15.6141	-32.71	-17.0959	(273-303:846-816)
lncRNA197543	isoform_352372	-4.44105	13.1975	-32.69	-19.4925	(271-304:641-611)
lncRNA197543	isoform_8591	-3.31614	13.1975	-32.69	-19.4925	(271-304:654-624)
lncRNA23599	isoform_39045	3.24484	13.1817	-32.68	-19.4983	(156-199:49-3)
lncRNA201024	isoform_49114	-2.01046	4.77282	-32.64	-27.8672	(95-133:39-0)
lncRNA93871	isoform_42994	-2.962	10.9957	-32.62	-21.6243	(236-278:772-740)
lncRNA80912	isoform_295207	-5.96716	8.61343	-32.6	-23.9866	(247-274:276-249)
lncRNA143867	isoform_345229	-1.45394	11.0757	-32.6	-21.5243	(332-365:1227-1198)
lncRNA145114	isoform_184788	2.27105	14.1446	-32.59	-18.4454	(47-84:849-812)
lncRNA35453	isoform_184788	2.27105	13.8911	-32.59	-18.6989	(54-91:849-812)
lncRNA125171	isoform_471861	-4.34873	15.1661	-32.58	-17.4139	(18-46:112-77)
lncRNA56885	isoform_54712	-3.60016	7.62083	-32.58	-24.9592	(111-147:848-812)
lncRNA42067	isoform_305150	2.48363	8.28588	-32.57	-24.2841	(256-289:1248-1215)
lncRNA432394	isoform_184788	2.27105	12.7575	-32.55	-19.7925	(76-114:854-816)
lncRNA404819	isoform_402080	-5.44881	11.7809	-32.55	-20.7691	(211-208:1210-1215)
lncRNA201024	isoform_376920	2.13401	3.59476	-32.54	-28.9452	(101-141:459-423)
lncRNA497550	isoform_184788	2.27105	11.2812	-32.53	-21.2488	(36-76:848-804)
lncRNA237035	isoform_305150	2.48363	8.18092	-32.52	-24.3391	(180-225:1317-1275)
lncRNA42256	isoform_404564	4.56244	12.3736	-32.5	-20.1264	(506-539:659-624)
lncRNA389353	isoform_404564	4.56244	12.3722	-32.5	-20.1278	(794-827:659-624)
lncRNA458920	isoform_345229	-1.45394	12.7632	-32.5	-19.7368	(101-138:1228-1195)
lncRNA201024	isoform_448823	-2.53223	8.14572	-32.5	-24.3543	(112-154:389-349)
lncRNA201024	isoform_6134	-2.49141	8.26932	-32.5	-24.2307	(112-154:388-348)
lncRNA350807	isoform_58157	-4.35999	10.145	-32.49	-22.345	(107-144:566-536)
lncRNA190978	isoform_153827	-5.5805	6.28844	-32.47	-26.1816	(79-103:202-178)
lncRNA45478	isoform_4802	3.34748	4.65475	-32.46	-27.8053	(130-180:1529-1485)
lncRNA54368	isoform_4802	3.34748	4.65453	-32.46	-27.8055	(145-195:1529-1485)
lncRNA190978	isoform_345993	-1.6408	11.0361	-32.46	-21.4239	(81-111:257-229)
lncRNA25717	isoform_345229	-1.45394	10.7093	-32.45	-21.7407	(233-272:1226-1194)
lncRNA494692	isoform_485698	4.55607	8.47947	-32.43	-23.9505	(121-153:1711-1679)
lncRNA419928	isoform_23073	-6.1365	5.93832	-32.41	-26.4717	(53-45:1415-1417)
lncRNA419928	isoform_301107	-5.9539	5.99707	-32.41	-26.4129	(38-80:1190-1154)
lncRNA190978	isoform_301251	-3.33358	11.1743	-32.41	-21.2357	(59-101:117-68)
lncRNA201024	isoform_89104	-4.46179	7.47189	-32.41	-24.9381	(94-131:94-58)
lncRNA84202	isoform_150851	-1.59142	13.9819	-32.41	-18.4281	(517-555:325-279)
lncRNA130506	isoform_33813	-4.87248	14.4165	-32.4	-17.9835	(3-29:418-392)
lncRNA190978	isoform_231539	-3.36154	5.71489	-32.4	-26.6851	(81-104:50-29)
lncRNA411325	isoform_144671	-1.95984	14.518	-32.4	-17.882	(204-246:777-737)
lncRNA190978	isoform_275552	-1.80316	6.38404	-32.38	-25.996	(79-104:61-36)
lncRNA161532	isoform_184788	2.27105	12.2916	-32.37	-20.0784	(94-129:851-817)
lncRNA190978	isoform_207502	2.11351	12.2394	-32.37	-20.1306	(85-128:288-253)
lncRNA201024	isoform_12548	-5.70452	9.54966	-32.36	-22.8103	(94-150:256-216)
lncRNA201024	isoform_19842	-2.53184	9.54966	-32.36	-22.8103	(94-150:258-218)
lncRNA190978	isoform_190683	2.10735	6.30756	-32.32	-26.0124	(78-100:113-91)
lncRNA190978	isoform_269418	3.17744	6.2892	-32.32	-26.0308	(78-100:135-113)
lncRNA413786	isoform_22585	-2.30312	8.07898	-32.31	-24.231	(127-176:967-932)
lncRNA116875	isoform_260048	1.09181	15.5422	-32.3	-16.7578	(24-55:150-120)
lncRNA327389	isoform_349266	-8.04707	5.53254	-32.29	-26.7575	(36-60:1825-1803)
lncRNA42538	isoform_16293	4.75704	4.73845	-32.27	-27.5315	(141-182:1450-1411)
lncRNA190978	isoform_3348	-1.42511	12.972	-32.24	-19.268	(71-109:108-71)
lncRNA277881	isoform_42828	-3.08066	10.5676	-32.23	-21.6624	(89-126:723-676)
lncRNA70490	isoform_312147	-3.55878	10.1154	-32.23	-22.1146	(316-353:952-917)
lncRNA190978	isoform_211507	1.41014	12.0158	-32.21	-20.1942	(72-103:65-28)
lncRNA222896	isoform_8460	-1.54978	11.6513	-32.18	-20.5287	(37-74:418-382)
lncRNA190978	isoform_345993	-1.6408	11.2976	-32.18	-20.8824	(73-104:57-21)
lncRNA130506	isoform_18725	1.89322	11.3247	-32.16	-20.8353	(2-38:149-117)
lncRNA130506	isoform_17273	1.97191	11.318	-32.16	-20.842	(2-38:147-115)
lncRNA161532	isoform_345229	-1.45394	12.8581	-32.14	-19.2819	(108-151:1228-1195)
lncRNA201024	isoform_337957	-3.57889	6.25557	-32.14	-25.8844	(117-151:1088-1067)
lncRNA79274	isoform_41200	2.5844	13.8482	-32.13	-18.2818	(29-60:91-48)
lncRNA462302	isoform_33453	-3.46006	19.291	-32.13	-12.839	(1100-1134:355-323)
lncRNA245495	isoform_320792	-3.50072	6.02826	-32.13	-26.1017	(2-41:941-904)
lncRNA190978	isoform_317262	-3.87346	5.80855	-32.1	-26.2915	(81-100:871-852)
lncRNA350807	isoform_91372	-2.21984	9.6573	-32.08	-22.4227	(107-144:331-301)
lncRNA387836	isoform_403957	-4.74749	19.753	-32.07	-12.317	(361-387:1034-1009)
lncRNA387836	isoform_199230	1.75106	19.5161	-32.07	-12.5539	(361-387:2286-2261)
lncRNA201024	isoform_438157	-3.55894	5.08896	-32.03	-26.941	(93-131:173-139)
lncRNA73071	isoform_250273	4.06557	18.3317	-32.03	-13.6983	(223-261:766-725)
lncRNA182333	isoform_210181	1.51551	4.89227	-32.03	-27.1377	(63-109:932-888)
lncRNA182333	isoform_27431	2.00292	4.88882	-32.03	-27.1412	(63-109:1030-986)
lncRNA201024	isoform_462169	-3.09036	8.15618	-32.01	-23.8538	(115-147:186-148)
lncRNA233451	isoform_374170	-2.56411	7.93578	-31.98	-24.0442	(420-463:518-473)
lncRNA201024	isoform_419319	-2.80414	3.71864	-31.98	-28.2614	(112-139:1159-1134)
lncRNA413786	isoform_353849	-3.59867	13.6185	-31.96	-18.3415	(526-555:373-344)
lncRNA293489	isoform_4802	3.34748	5.86994	-31.95	-26.0801	(100-142:1544-1503)
lncRNA190978	isoform_6790	-3.41483	14.1674	-31.94	-17.7726	(79-106:266-231)
lncRNA130506	isoform_10120	-2.2979	6.64362	-31.93	-25.2864	(56-87:418-384)
lncRNA130506	isoform_435495	-1.80709	6.64433	-31.93	-25.2857	(56-87:420-386)
lncRNA336904	isoform_269418	3.17744	10.7516	-31.93	-21.1784	(128-167:882-848)
lncRNA201024	isoform_295724	-2.034	6.12066	-31.93	-25.8093	(95-139:190-154)
lncRNA32924	isoform_345229	-1.45394	10.2041	-31.88	-21.6759	(255-294:1226-1194)
lncRNA69754	isoform_345229	-1.45394	10.2027	-31.88	-21.6773	(209-248:1226-1194)
lncRNA190978	isoform_345229	-1.45394	6.82612	-31.88	-25.0539	(79-98:1089-1070)
lncRNA357326	isoform_305150	2.48363	15.1656	-31.87	-16.7044	(528-567:1051-1010)
lncRNA498819	isoform_139312	-5.60997	4.26598	-31.84	-27.574	(96-133:1269-1227)
lncRNA498819	isoform_21936	-4.5354	4.26141	-31.84	-27.5786	(96-133:1270-1228)
lncRNA498819	isoform_469955	-3.21659	4.29127	-31.84	-27.5487	(96-133:577-535)
lncRNA190978	isoform_419319	-2.80414	5.05574	-31.84	-26.7843	(81-97:1161-1145)
lncRNA432278	isoform_18648	-3.27371	11.8844	-31.83	-19.9456	(134-175:1373-1342)
lncRNA190978	isoform_34846	3.12748	12.7098	-31.83	-19.1202	(77-112:128-93)
lncRNA79274	isoform_448823	-2.53223	10.5188	-31.82	-21.3012	(30-59:487-453)
lncRNA79274	isoform_6134	-2.49141	10.4394	-31.82	-21.3806	(30-59:487-453)
lncRNA107043	isoform_184788	2.27105	9.05335	-31.81	-22.7566	(68-84:845-829)
lncRNA21613	isoform_466913	-4.16039	8.82303	-31.81	-22.987	(177-204:1443-1414)
lncRNA293489	isoform_184788	2.27105	9.54522	-31.81	-22.2648	(228-250:842-820)
lncRNA116875	isoform_316067	2.03699	13.2021	-31.8	-18.5979	(21-49:319-291)
lncRNA161532	isoform_184788	2.27105	11.276	-31.78	-20.504	(94-130:848-818)
lncRNA57755	isoform_79885	1.86975	4.81518	-31.78	-26.9648	(78-121:57-12)
lncRNA86454	isoform_496328	4.33653	11.4877	-31.78	-20.2923	(125-146:1932-1909)
lncRNA23606	isoform_352372	-4.44105	4.13958	-31.77	-27.6304	(105-136:635-597)
lncRNA23606	isoform_8591	-3.31614	4.13881	-31.77	-27.6312	(105-136:648-610)
lncRNA180562	isoform_93282	-3.82829	11.524	-31.77	-20.246	(483-514:270-231)
lncRNA180562	isoform_293160	3.19151	11.5513	-31.77	-20.2187	(483-514:263-224)
lncRNA201024	isoform_171583	-2.37356	5.51605	-31.77	-26.2539	(117-152:40-0)
lncRNA201024	isoform_30226	4.59661	9.41744	-31.75	-22.3326	(94-133:232-198)
lncRNA365955	isoform_24642	1.95162	18.973	-31.74	-12.767	(769-803:557-525)
lncRNA237035	isoform_252641	2.69772	9.85468	-31.73	-21.8753	(498-541:299-261)
lncRNA141066	isoform_157078	4.00574	6.61349	-31.72	-25.1065	(89-141:2526-2492)
lncRNA36293	isoform_393362	2.24601	3.16144	-31.72	-28.5586	(121-158:443-409)
lncRNA36293	isoform_51820	5.76223	2.94625	-31.72	-28.7738	(121-158:452-418)
lncRNA99914	isoform_259177	2.47531	20.1108	-31.71	-11.5992	(216-239:423-398)
lncRNA99914	isoform_14007	2.9444	20.1101	-31.71	-11.5999	(216-239:1125-1100)
lncRNA201024	isoform_295079	-1.61984	5.75818	-31.71	-25.9518	(104-147:234-188)
lncRNA84829	isoform_42994	-2.962	7.09799	-31.67	-24.572	(352-398:764-714)
lncRNA190978	isoform_32235	-5.5369	12.8094	-31.67	-18.8606	(58-104:89-45)
lncRNA190978	isoform_37496	-4.44744	12.744	-31.67	-18.926	(58-104:66-22)
lncRNA371071	isoform_66520	-3.07367	6.27253	-31.65	-25.3775	(46-93:364-322)
lncRNA25299	isoform_305150	2.48363	6.62919	-31.64	-25.0108	(72-120:1312-1271)
lncRNA190978	isoform_307879	-6.04922	12.2287	-31.64	-19.4113	(48-97:82-35)
lncRNA190978	isoform_448823	-2.53223	12.3678	-31.64	-19.2722	(48-97:171-124)
lncRNA399952	isoform_281447	-4.29803	16.3471	-31.64	-15.2929	(286-326:312-272)
lncRNA282346	isoform_24258	-5.15582	13.8185	-31.64	-17.8215	(239-287:869-831)
lncRNA79274	isoform_5508	2.47719	16.4423	-31.63	-15.1877	(29-59:37-8)
lncRNA190978	isoform_286445	-3.86954	10.9875	-31.63	-20.6425	(81-107:459-435)
lncRNA283214	isoform_72936	-4.78257	6.19493	-31.62	-25.4251	(52-96:312-275)
lncRNA300029	isoform_305150	2.48363	11.6757	-31.62	-19.9443	(365-403:1564-1513)
lncRNA190978	isoform_307879	-6.04922	10.0575	-31.62	-21.5625	(70-104:333-287)
lncRNA25299	isoform_438057	1.70074	10.1219	-31.6	-21.4781	(147-184:493-450)
lncRNA190978	isoform_392524	-3.63528	13.9092	-31.6	-17.6908	(62-101:90-41)
lncRNA190978	isoform_6717	-2.92653	13.9092	-31.6	-17.6908	(62-101:90-41)
lncRNA293489	isoform_196260	-3.25585	12.2253	-31.6	-19.3747	(35-75:428-392)
lncRNA246570	isoform_345229	-1.45394	10.3405	-31.59	-21.2495	(92-127:1226-1195)
lncRNA432394	isoform_345229	-1.45394	10.3386	-31.59	-21.2514	(102-137:1226-1195)
lncRNA72400	isoform_16398	5.27866	15.9576	-31.59	-15.6324	(358-388:913-883)
lncRNA358481	isoform_155450	-2.43038	8.21841	-31.58	-23.3616	(334-375:1064-1024)
lncRNA190978	isoform_33714	-3.41934	5.524	-31.58	-26.056	(80-101:1038-1013)
lncRNA344029	isoform_30496	-5.5059	12.9306	-31.57	-18.6394	(371-402:568-535)
lncRNA344029	isoform_28207	-2.64858	12.5351	-31.57	-19.0349	(371-402:559-526)
lncRNA201024	isoform_8430	-2.44096	4.69685	-31.56	-26.8632	(104-147:315-276)
lncRNA46290	isoform_184788	2.27105	10.0097	-31.54	-21.5303	(67-90:856-833)
lncRNA370471	isoform_305150	2.48363	10.1525	-31.52	-21.3675	(624-662:1247-1210)
lncRNA90893	isoform_250919	1.57247	8.50407	-31.52	-23.0159	(523-553:4139-4104)
lncRNA99573	isoform_184788	2.27105	12.9694	-31.51	-18.5406	(98-133:847-818)
lncRNA190978	isoform_167502	-3.12942	12.4997	-31.48	-18.9803	(65-104:86-44)
lncRNA79274	isoform_231539	-3.36154	11.65	-31.47	-19.82	(30-59:67-25)
lncRNA190978	isoform_353191	-5.75364	10.015	-31.47	-21.455	(81-112:987-961)
lncRNA190978	isoform_273492	3.56113	10.0149	-31.47	-21.4551	(81-112:984-958)
lncRNA246570	isoform_55460	-3.66562	3.53009	-31.46	-27.9299	(82-133:481-439)
lncRNA432394	isoform_55460	-3.66562	3.57328	-31.46	-27.8867	(92-143:481-439)
lncRNA57755	isoform_17430	2.78449	6.83594	-31.45	-24.6141	(138-176:1377-1343)
lncRNA57755	isoform_376696	3.12438	6.95426	-31.45	-24.4957	(138-176:1376-1342)
lncRNA245495	isoform_348016	2.5549	5.94764	-31.41	-25.4624	(12-50:394-357)
lncRNA74007	isoform_440066	-3.47645	12.3446	-31.38	-19.0354	(17-42:369-345)
lncRNA437311	isoform_23434	-1.3416	5.3875	-31.37	-25.9825	(0-37:564-521)
lncRNA190978	isoform_17849	-2.81493	7.02284	-31.36	-24.3372	(79-104:30-9)
lncRNA87152	isoform_22585	-2.30312	6.33822	-31.35	-25.0118	(132-174:969-932)
lncRNA430544	isoform_29409	-3.89204	5.51606	-31.35	-25.8339	(64-109:691-654)
lncRNA46041	isoform_286567	-3.10465	6.9434	-31.33	-24.3866	(93-136:498-456)
lncRNA201024	isoform_345229	-1.45394	5.58643	-31.33	-25.7436	(98-139:1129-1091)
lncRNA48969	isoform_286567	-3.10465	6.9434	-31.33	-24.3866	(93-136:498-456)
lncRNA190978	isoform_337640	3.81756	6.48153	-31.32	-24.8385	(81-102:219-198)
lncRNA237035	isoform_282910	-4.44221	9.17254	-31.3	-22.1275	(84-117:768-726)
lncRNA411325	isoform_361582	-3.51804	10.817	-31.3	-20.483	(332-360:167-139)
lncRNA116875	isoform_3825	2.07943	13.9057	-31.29	-17.3843	(19-49:461-437)
lncRNA57755	isoform_184788	2.27105	13.3921	-31.28	-17.8879	(504-532:863-836)
lncRNA190978	isoform_6134	-2.49141	7.83929	-31.26	-23.4207	(72-97:463-440)
lncRNA78030	isoform_352372	-4.44105	10.6224	-31.26	-20.6376	(287-307:725-706)
lncRNA78030	isoform_8591	-3.31614	10.6224	-31.26	-20.6376	(280-317:743-707)
lncRNA272041	isoform_352372	-4.44105	10.6868	-31.26	-20.5732	(336-356:725-706)
lncRNA272041	isoform_8591	-3.31614	10.6868	-31.26	-20.5732	(329-366:743-707)
lncRNA270920	isoform_151868	-3.49482	3.78491	-31.24	-27.4551	(129-183:1674-1631)
lncRNA270920	isoform_51409	-3.12563	3.85646	-31.24	-27.3835	(129-183:712-669)
lncRNA481591	isoform_93691	-5.92763	10.6741	-31.24	-20.5659	(139-168:321-293)
lncRNA82931	isoform_305150	2.48363	7.90377	-31.24	-23.3362	(189-221:1307-1271)
lncRNA23599	isoform_39045	3.24484	12.1574	-31.2	-19.0426	(157-197:45-0)
lncRNA302784	isoform_55877	2.40578	4.87037	-31.2	-26.3296	(62-106:567-520)
lncRNA453312	isoform_183246	1.61994	7.83208	-31.2	-23.3679	(1-47:807-761)
lncRNA190978	isoform_361582	-3.51804	6.26237	-31.2	-24.9376	(77-96:172-153)
lncRNA359972	isoform_455278	-3.67738	13.8389	-31.19	-17.3511	(49-82:372-342)
lncRNA359972	isoform_94976	-3.35195	13.8988	-31.19	-17.2912	(49-82:382-352)
lncRNA359972	isoform_459364	-2.77667	13.864	-31.19	-17.326	(49-82:542-512)
lncRNA125171	isoform_178678	3.68617	12.186	-31.17	-18.984	(19-47:70-41)
lncRNA125171	isoform_62640	5.8203	12.5637	-31.17	-18.6063	(19-47:97-68)
lncRNA183714	isoform_17273	1.97191	7.10797	-31.17	-24.062	(72-113:1435-1396)
lncRNA386268	isoform_43876	-4.13457	13.7345	-31.17	-17.4355	(364-396:59-19)
lncRNA389353	isoform_345229	-1.45394	14.1422	-31.16	-17.0178	(72-112:1227-1196)
lncRNA190978	isoform_448405	-1.92347	6.92209	-31.16	-24.2379	(78-104:317-288)
lncRNA190978	isoform_72652	-1.31081	6.92202	-31.16	-24.238	(78-104:334-305)
lncRNA79274	isoform_57846	-5.65696	10.8205	-31.15	-20.3295	(32-58:320-294)
lncRNA79274	isoform_262850	-3.91576	10.8202	-31.15	-20.3298	(32-58:303-277)
lncRNA114934	isoform_459271	-2.46275	6.46768	-31.14	-24.6723	(73-108:178-143)
lncRNA419928	isoform_23434	-1.3416	6.60733	-31.14	-24.5327	(65-102:547-507)
lncRNA190978	isoform_502302	3.80068	6.21197	-31.14	-24.928	(81-103:1858-1834)
lncRNA56885	isoform_54712	-3.60016	7.6699	-31.14	-23.4701	(110-145:847-812)
lncRNA190978	isoform_281398	-5.42208	7.37109	-31.13	-23.7589	(77-97:273-253)
lncRNA190978	isoform_147906	-4.09391	7.37152	-31.13	-23.7585	(77-97:303-283)
lncRNA311758	isoform_21874	-4.18284	14.0702	-31.12	-17.0498	(267-301:776-741)
lncRNA397929	isoform_21874	-4.18284	13.8155	-31.12	-17.3045	(270-304:776-741)
lncRNA424785	isoform_29409	-3.89204	7.45285	-31.11	-23.6571	(206-241:694-657)
lncRNA340750	isoform_250273	4.06557	22.7449	-31.11	-8.36506	(156-201:750-717)
lncRNA43993	isoform_485698	4.55607	6.95671	-31.1	-24.1433	(104-136:1714-1678)
lncRNA91090	isoform_357275	-3.12548	8.19876	-31.1	-22.9012	(142-173:912-874)
lncRNA201024	isoform_308595	-1.48984	7.77908	-31.1	-23.3209	(111-146:419-386)
lncRNA86022	isoform_244636	2.00385	17.2476	-31.09	-13.8424	(288-323:992-952)
lncRNA107043	isoform_250919	1.57247	5.37384	-31.08	-25.7062	(69-84:4122-4107)
lncRNA336904	isoform_388270	-2.70662	7.07441	-31.07	-23.9956	(106-147:144-108)
lncRNA175698	isoform_282910	-4.44221	6.69985	-31.07	-24.3702	(116-164:798-760)
lncRNA117890	isoform_345229	-1.45394	13.3384	-31.06	-17.7216	(2-35:1225-1194)
lncRNA190978	isoform_4395	-1.49631	10.91	-31.06	-20.15	(79-116:141-112)
lncRNA183714	isoform_39045	3.24484	12.3831	-31.05	-18.6669	(53-90:43-11)
lncRNA293489	isoform_184788	2.27105	9.67955	-31.05	-21.3705	(113-140:843-816)
lncRNA379826	isoform_26479	-7.91665	15.0838	-31.04	-15.9562	(219-240:658-633)
lncRNA379826	isoform_50067	-2.6929	14.2997	-31.04	-16.7403	(205-244:331-286)
lncRNA379826	isoform_332009	-2.47824	14.5052	-31.04	-16.5348	(205-244:669-624)
lncRNA32802	isoform_184788	2.27105	9.4282	-31.03	-21.6018	(101-130:843-816)
lncRNA190978	isoform_307879	-6.04922	8.92464	-31.02	-22.0954	(70-104:353-315)
lncRNA190978	isoform_448823	-2.53223	8.80443	-31.02	-22.2156	(70-104:508-470)
lncRNA190978	isoform_6134	-2.49141	8.81266	-31.02	-22.2073	(70-104:508-470)
lncRNA190978	isoform_4072	-3.86736	14.8674	-30.99	-16.1226	(62-97:120-75)
lncRNA159290	isoform_184788	2.27105	10.8453	-30.99	-20.1447	(69-108:860-831)
lncRNA295177	isoform_22585	-2.30312	4.91004	-30.98	-26.07	(61-102:1305-1260)
lncRNA45478	isoform_184788	2.27105	8.00625	-30.98	-22.9738	(138-162:840-816)
lncRNA54368	isoform_184788	2.27105	8.00612	-30.98	-22.9739	(153-177:840-816)
lncRNA201024	isoform_52761	2.18242	4.82505	-30.96	-26.1349	(95-129:97-65)
lncRNA411571	isoform_159613	2.85668	10.1575	-30.95	-20.7925	(80-112:38-6)
lncRNA411571	isoform_202687	2.96125	10.1539	-30.95	-20.7961	(80-112:38-6)
lncRNA411325	isoform_226431	-5.62	8.92	-30.94	-22.02	(243-274:174-144)
lncRNA340750	isoform_184788	2.27105	10.8818	-30.93	-20.0482	(67-97:861-834)
lncRNA310416	isoform_148895	-1.08048	13.7161	-30.93	-17.2139	(218-248:305-276)
lncRNA433408	isoform_184788	2.27105	13.634	-30.92	-17.286	(176-209:861-828)
lncRNA32802	isoform_358574	-3.4074	6.45985	-30.91	-24.4501	(109-151:889-847)
lncRNA306007	isoform_184788	2.27105	9.4266	-30.9	-21.4734	(244-270:858-832)
lncRNA201024	isoform_171583	-2.37356	4.38056	-30.9	-26.5194	(105-140:56-10)
lncRNA31924	isoform_307879	-6.04922	8.89212	-30.89	-21.9979	(69-104:930-896)
lncRNA31924	isoform_448823	-2.53223	8.89212	-30.89	-21.9979	(69-104:1086-1052)
lncRNA31924	isoform_6134	-2.49141	8.89191	-30.89	-21.9981	(69-104:1085-1051)
lncRNA31924	isoform_364503	-2.11957	8.87133	-30.89	-22.0187	(69-104:243-209)
lncRNA40316	isoform_39045	3.24484	10.684	-30.88	-20.196	(114-152:43-10)
lncRNA386268	isoform_39045	3.24484	11.1159	-30.88	-19.7641	(209-242:44-11)
lncRNA190978	isoform_441005	-2.58285	7.74734	-30.87	-23.1227	(77-104:122-97)
lncRNA85780	isoform_495955	-2.62812	11.0843	-30.85	-19.7657	(283-317:799-747)
lncRNA79274	isoform_477307	-2.38105	11.1729	-30.84	-19.6671	(30-59:386-356)
lncRNA430544	isoform_387932	3.04311	6.58725	-30.83	-24.2428	(79-117:1226-1178)
lncRNA293489	isoform_31020	-2.99149	10.6336	-30.83	-20.1964	(46-81:654-622)
lncRNA84829	isoform_8460	-1.54978	11.4741	-30.82	-19.3459	(70-113:417-379)
lncRNA419928	isoform_6045	1.91571	8.02268	-30.82	-22.7973	(225-267:494-455)
lncRNA498191	isoform_68960	-2.94864	12.0717	-30.82	-18.7483	(50-98:295-249)
lncRNA74007	isoform_478853	-3.7131	16.2974	-30.82	-14.5226	(30-60:1707-1675)
lncRNA51675	isoform_310304	-1.87946	6.49492	-30.82	-24.3251	(34-69:1219-1183)
lncRNA190978	isoform_462169	-3.09036	7.93821	-30.82	-22.8818	(72-97:79-52)
lncRNA387836	isoform_282249	-2.15329	15.3526	-30.82	-15.4674	(345-372:400-371)
lncRNA81539	isoform_345229	-1.45394	12.5793	-30.82	-18.2407	(126-156:1224-1194)
lncRNA107043	isoform_184788	2.27105	6.40006	-30.81	-24.4099	(71-89:859-841)
lncRNA74919	isoform_327571	-2.71247	8.71944	-30.8	-22.0806	(232-261:228-201)
lncRNA238125	isoform_3318	3.12648	13.9037	-30.78	-16.8763	(134-170:1825-1793)
lncRNA190978	isoform_345755	-5.65272	5.98277	-30.77	-24.7872	(79-103:60-29)
lncRNA190978	isoform_167554	-5.55647	5.98281	-30.77	-24.7872	(79-103:60-29)
lncRNA190978	isoform_500347	-3.38827	5.99094	-30.77	-24.7791	(79-103:1082-1051)
lncRNA190978	isoform_136	1.59907	10.7324	-30.77	-20.0376	(66-104:242-196)
lncRNA147779	isoform_356717	-2.16856	13.5517	-30.76	-17.2083	(713-752:571-539)
lncRNA411325	isoform_275066	-3.60226	13.2889	-30.76	-17.4711	(204-244:403-355)
lncRNA79274	isoform_454174	-3.24902	11.8943	-30.74	-18.8457	(32-59:2891-2865)
lncRNA398786	isoform_238572	-3.13583	16.7223	-30.74	-14.0177	(53-80:1111-1082)
lncRNA336117	isoform_87626	-2.32422	11.1816	-30.71	-19.5284	(211-247:332-294)
lncRNA51396	isoform_25909	-1.22332	12.3895	-30.7	-18.3105	(523-552:1028-1002)
lncRNA212000	isoform_151789	-3.77129	9.62937	-30.69	-21.0606	(125-164:637-596)
lncRNA89964	isoform_339142	-6.90872	8.27384	-30.67	-22.3962	(170-167:1394-1403)
lncRNA89964	isoform_17121	-6.35517	8.28315	-30.67	-22.3869	(157-187:1411-1377)
lncRNA201024	isoform_278726	-3.65665	5.74104	-30.67	-24.929	(94-139:44-4)
lncRNA74007	isoform_153046	-2.81361	10.4945	-30.66	-20.1655	(2-26:484-446)
lncRNA74007	isoform_1723	-2.81221	10.2398	-30.66	-20.4202	(2-26:484-446)
lncRNA145114	isoform_305150	2.48363	7.31919	-30.66	-23.3408	(165-199:1247-1213)
lncRNA35453	isoform_305150	2.48363	7.32107	-30.66	-23.3389	(172-206:1247-1213)
lncRNA40316	isoform_214775	-3.91513	13.8968	-30.63	-16.7332	(483-514:1651-1606)
lncRNA190978	isoform_5376	-6.40107	11.2287	-30.61	-19.3813	(81-117:381-342)
lncRNA190978	isoform_456581	-3.55938	11.2286	-30.61	-19.3814	(81-117:253-214)
lncRNA71419	isoform_157078	4.00574	15.564	-30.61	-15.046	(444-469:279-252)
lncRNA201024	isoform_371434	1.31283	7.74227	-30.61	-22.8677	(104-147:74-21)
lncRNA76523	isoform_411464	-2.52838	9.84171	-30.6	-20.7583	(160-188:47-20)
lncRNA91742	isoform_411464	-2.52838	9.8548	-30.6	-20.7452	(164-192:47-20)
lncRNA432278	isoform_20221	-3.30709	11.7595	-30.59	-18.8305	(133-175:1372-1341)
lncRNA433408	isoform_504195	-3.85077	8.46549	-30.58	-22.1145	(177-212:1865-1831)
lncRNA433408	isoform_5462	-2.22902	8.67952	-30.58	-21.9005	(177-212:1866-1832)
lncRNA56885	isoform_54712	-3.60016	8.61006	-30.58	-21.9699	(114-150:847-811)
lncRNA190978	isoform_233962	1.97249	7.80051	-30.57	-22.7695	(81-106:34-10)
lncRNA433408	isoform_184788	2.27105	10.5257	-30.56	-20.0343	(12-47:848-817)
lncRNA74992	isoform_438057	1.70074	10.5513	-30.56	-20.0087	(287-320:509-475)
lncRNA201024	isoform_24965	1.2285	8.79773	-30.56	-21.7623	(101-151:441-404)
lncRNA201024	isoform_436618	1.24664	8.78617	-30.56	-21.7738	(101-151:368-331)
lncRNA87472	isoform_15616	1.04273	12.7721	-30.55	-17.7779	(229-272:244-214)
lncRNA87472	isoform_175190	2.15675	12.7614	-30.55	-17.7886	(229-272:122-92)
lncRNA28499	isoform_61180	-3.70177	16.4472	-30.54	-14.0928	(801-841:305-266)
lncRNA28499	isoform_38927	-3.22083	16.8285	-30.54	-13.7115	(801-841:440-401)
lncRNA190978	isoform_20545	6.30463	11.5305	-30.53	-18.9995	(81-116:474-438)
lncRNA190978	isoform_45987	1.78372	10.6276	-30.52	-19.8924	(81-117:479-453)
lncRNA340750	isoform_396205	1.33267	11.5036	-30.51	-19.0064	(119-153:1216-1189)
lncRNA334203	isoform_238906	-3.47086	11.0854	-30.49	-19.4046	(946-978:1313-1281)
lncRNA190978	isoform_367815	-1.82302	5.78049	-30.49	-24.7095	(79-104:90-62)
lncRNA327389	isoform_39045	3.24484	12.7274	-30.48	-17.7526	(37-77:35-3)
lncRNA334203	isoform_42994	-2.962	6.71503	-30.47	-23.755	(956-997:763-717)
lncRNA357326	isoform_240357	-3.94376	13.8799	-30.47	-16.5901	(154-185:1703-1676)
lncRNA216471	isoform_345229	-1.45394	10.4974	-30.47	-19.9726	(307-334:1226-1201)
lncRNA74919	isoform_29409	-3.89204	9.70745	-30.47	-20.7625	(233-269:693-667)
lncRNA83750	isoform_284672	1.93309	5.12953	-30.46	-25.3305	(220-245:1333-1302)
lncRNA46426	isoform_184788	2.27105	14.3764	-30.45	-16.0736	(173-207:853-821)
lncRNA190978	isoform_388786	1.20448	6.78701	-30.45	-23.663	(78-102:187-161)
lncRNA81714	isoform_495955	-2.62812	10.5008	-30.45	-19.9492	(149-187:797-752)
lncRNA391477	isoform_8215	1.74677	15.3678	-30.44	-15.0722	(311-357:1145-1112)
lncRNA49269	isoform_8215	1.74677	15.3678	-30.44	-15.0722	(307-353:1145-1112)
lncRNA75210	isoform_358574	-3.4074	15.0164	-30.44	-15.4236	(38-75:467-430)
lncRNA190978	isoform_45315	2.67913	13.5552	-30.43	-16.8748	(72-116:105-58)
lncRNA142382	isoform_184788	2.27105	11.4217	-30.42	-18.9983	(46-75:860-831)
lncRNA196626	isoform_377990	-2.86537	13.6014	-30.41	-16.8086	(247-276:542-498)
lncRNA190978	isoform_328947	-1.65176	10.7475	-30.41	-19.6625	(70-100:104-73)
lncRNA37749	isoform_184788	2.27105	12.9458	-30.41	-17.4642	(796-827:860-833)
lncRNA68915	isoform_487998	-5.84935	13.2255	-30.41	-17.1845	(158-193:1098-1063)
lncRNA240022	isoform_22585	-2.30312	4.30011	-30.4	-26.0999	(85-128:1305-1268)
lncRNA26859	isoform_22585	-2.30312	4.31985	-30.4	-26.0801	(108-151:1305-1268)
lncRNA201024	isoform_5166	-5.94607	3.11217	-30.4	-27.2878	(100-133:224-192)
lncRNA174155	isoform_279123	2.67382	16.5281	-30.39	-13.8619	(319-352:302-263)
lncRNA174155	isoform_57372	2.70796	16.5254	-30.39	-13.8646	(319-352:416-377)
lncRNA270920	isoform_184788	2.27105	9.35196	-30.38	-21.028	(313-337:844-820)
lncRNA130506	isoform_62804	-3.41067	6.39881	-30.37	-23.9712	(34-73:268-242)
lncRNA222896	isoform_72936	-4.78257	13.1456	-30.37	-17.2244	(47-74:511-482)
lncRNA42684	isoform_39045	3.24484	11.0712	-30.34	-19.2688	(115-154:42-3)
lncRNA46041	isoform_20545	6.30463	7.02548	-30.32	-23.2945	(74-106:1182-1152)
lncRNA201024	isoform_249675	-3.53012	9.67548	-30.32	-20.6445	(117-150:100-64)
lncRNA48969	isoform_20545	6.30463	7.02548	-30.32	-23.2945	(74-106:1182-1152)
lncRNA74007	isoform_21763	-1.73684	10.2383	-30.31	-20.0717	(1-30:125-91)
lncRNA246570	isoform_269642	4.79153	11.9171	-30.29	-18.3729	(478-505:267-239)
lncRNA432394	isoform_269642	4.79153	11.7528	-30.29	-18.5372	(487-514:267-239)
lncRNA189137	isoform_372385	-3.54959	17.3137	-30.29	-12.9763	(583-622:1143-1108)
lncRNA23606	isoform_352372	-4.44105	5.99336	-30.29	-24.2966	(73-105:633-595)
lncRNA23606	isoform_8591	-3.31614	5.99235	-30.29	-24.2976	(73-105:646-608)
lncRNA190978	isoform_337957	-3.57889	5.72377	-30.26	-24.5362	(82-100:1091-1073)
lncRNA201024	isoform_207502	2.11351	6.46503	-30.26	-23.795	(117-150:290-261)
lncRNA419928	isoform_357275	-3.12548	7.26423	-30.24	-22.9758	(59-101:962-923)
lncRNA343950	isoform_93282	-3.82829	12.1794	-30.22	-18.0406	(188-227:264-231)
lncRNA343950	isoform_293160	3.19151	12.2056	-30.22	-18.0144	(188-227:257-224)
lncRNA157184	isoform_471205	-3.69889	8.05044	-30.21	-22.1596	(538-576:2469-2424)
lncRNA57755	isoform_461177	4.0049	7.4002	-30.2	-22.7998	(507-541:459-408)
lncRNA23606	isoform_39045	3.24484	10.7142	-30.19	-19.4758	(108-149:42-5)
lncRNA99573	isoform_184788	2.27105	14.4798	-30.19	-15.7102	(104-133:856-827)
lncRNA83307	isoform_22585	-2.30312	10.0062	-30.18	-20.1738	(222-251:1131-1095)
lncRNA190978	isoform_153067	4.13537	7.40398	-30.17	-22.766	(80-105:50-22)
lncRNA419928	isoform_345229	-1.45394	9.32283	-30.15	-20.8272	(253-276:1226-1202)
lncRNA270920	isoform_424697	1.39999	7.14176	-30.15	-23.0082	(285-337:1671-1632)
lncRNA270920	isoform_188275	1.60056	7.11687	-30.15	-23.0331	(285-337:1018-979)
lncRNA270920	isoform_2289	2.01799	7.11664	-30.15	-23.0334	(285-337:2378-2339)
lncRNA190978	isoform_460828	-3.4275	9.44908	-30.15	-20.7009	(72-104:122-87)
lncRNA190978	isoform_477307	-2.38105	9.99349	-30.15	-20.1565	(81-116:322-291)
lncRNA190978	isoform_70922	-1.40121	9.44329	-30.15	-20.7067	(72-104:126-91)
lncRNA190978	isoform_82880	2.0929	5.57505	-30.15	-24.5749	(79-97:564-546)
lncRNA189137	isoform_283086	-4.41324	6.77487	-30.14	-23.3651	(244-283:40-1)
lncRNA107043	isoform_184788	2.27105	6.44585	-30.13	-23.6842	(70-84:834-820)
lncRNA42684	isoform_27915	-4.02566	11.9263	-30.12	-18.1937	(785-825:133-93)
lncRNA42684	isoform_378329	-3.6681	11.8929	-30.12	-18.2271	(785-825:126-86)
lncRNA42684	isoform_361582	-3.51804	11.9483	-30.12	-18.1717	(785-825:124-84)
lncRNA82931	isoform_34249	-3.37346	9.47543	-30.12	-20.6446	(189-225:771-728)
lncRNA411325	isoform_419319	-2.80414	6.02749	-30.12	-24.0925	(328-344:1168-1152)
lncRNA495241	isoform_411464	-2.52838	8.14079	-30.1	-21.9592	(163-201:38-3)
lncRNA190978	isoform_30095	-4.36243	8.77603	-30.1	-21.324	(76-104:131-100)
lncRNA36293	isoform_184788	2.27105	9.34193	-30.09	-20.7481	(70-100:860-834)
lncRNA190978	isoform_161712	-3.37058	11.7461	-30.09	-18.3439	(80-107:221-194)
lncRNA190978	isoform_497560	-3.30172	11.7261	-30.09	-18.3639	(80-107:286-259)
lncRNA398786	isoform_395327	2.18996	14.7465	-30.08	-15.3335	(56-78:476-452)
lncRNA201024	isoform_63331	-2.34024	3.61477	-30.08	-26.4652	(104-141:91-67)
lncRNA190978	isoform_253682	-4.19933	6.07236	-30.07	-23.9976	(79-103:332-308)
lncRNA190978	isoform_378329	-3.6681	4.67251	-30.07	-25.3975	(81-97:173-157)
lncRNA190978	isoform_27898	-1.82464	6.07235	-30.07	-23.9976	(79-103:403-379)
lncRNA98743	isoform_60855	-5.71604	12.913	-30.07	-17.157	(189-219:244-218)
lncRNA98743	isoform_57204	-5.48066	13.1511	-30.07	-16.9189	(189-219:247-221)
lncRNA25717	isoform_8481	-1.91876	5.16007	-30.06	-24.8999	(248-283:325-292)
lncRNA201024	isoform_3563	1.83544	8.39123	-30.06	-21.6688	(91-127:865-824)
lncRNA87152	isoform_143237	1.74605	11.8172	-30.05	-18.2328	(250-281:661-630)
lncRNA23599	isoform_345229	-1.45394	11.2471	-30.05	-18.8029	(163-194:1227-1202)
lncRNA498191	isoform_63187	-4.06376	10.3112	-30.04	-19.7288	(57-82:337-317)
lncRNA190978	isoform_28321	1.32423	6.59812	-30.04	-23.4419	(79-97:1217-1199)
lncRNA107043	isoform_184788	2.27105	8.62103	-30.03	-21.409	(70-84:842-828)
lncRNA107043	isoform_184788	2.27105	8.44227	-30.03	-21.5877	(70-84:841-827)
lncRNA107043	isoform_184788	2.27105	8.18141	-30.03	-21.8486	(70-84:840-826)
lncRNA107043	isoform_184788	2.27105	7.90054	-30.03	-22.1295	(70-84:839-825)
lncRNA107043	isoform_184788	2.27105	7.75306	-30.03	-22.2769	(70-84:838-824)
lncRNA107043	isoform_184788	2.27105	7.59946	-30.03	-22.4305	(70-84:837-823)
lncRNA107043	isoform_184788	2.27105	7.50833	-30.03	-22.5217	(70-84:836-822)
lncRNA107043	isoform_184788	2.27105	7.24272	-30.03	-22.7873	(70-84:835-821)
lncRNA150794	isoform_249675	-3.53012	10.9383	-30.02	-19.0817	(349-377:33-8)
