# Supplementary material for: Construction of ceRNA Networks at Different Stages of Somatic Embryogenesis in Garlic
Source: Int J Mol Sci. 2023 Mar 10;24(6):5311. doi: 10.3390/ijms24065311 (PMC10049443; doi:10.3390/ijms24065311)
Supplement: Supplementary file 1 [file ijms-24-05311-s001.zip › Table S4.xlsx]

## Sheet: Sheet1
Table S4 Sequencing data quality of small RNA sequence
NO.	Sample	Raw tag count	Low quality tag count	Invalid adapter tag count	PolyA tag count	Short valid length tag	Clean tag count	Q20 of clean tag (%)	Percentage of clean tag (%)
1	EX1	23802581	562392	368368	5128	165161	22701532	99.6	95.37
2	EX2	23657368	519962	556199	4035	569967	22007205	99.4	93.02
3	EX3	24259437	495719	397070	2939	164284	23199425	99.4	95.63
4	CA1	24545499	538973	402103	2649	112520	23489254	99.5	95.7
5	CA2	23120741	489723	450273	3486	151711	22025548	99.5	95.26
6	CA3	24098322	535055	500191	3308	242960	22816808	99.4	94.68
7	NC1	24337556	532610	392196	2922	173423	23236405	99.5	95.48
8	NC2	23741118	450159	426411	3072	210043	22651433	99.5	95.41
9	NC3	23443415	496257	331023	2355	281210	22332570	99.4	95.26
10	SE1	24585884	491913	471390	2158	399084	23221339	99.4	94.45
11	SE2	24758505	540803	470262	3385	259700	23484355	99.4	94.85
12	SE3	24935866	562299	405366	2777	132766	23832648	99.5	95.58
