# Supplementary material for: Construction of ceRNA Networks at Different Stages of Somatic Embryogenesis in Garlic
Source: Int J Mol Sci. 2023 Mar 10;24(6):5311. doi: 10.3390/ijms24065311 (PMC10049443; doi:10.3390/ijms24065311)
Supplement: Supplementary file 1 [file ijms-24-05311-s001.zip › Table S5.xlsx]

## Sheet: Sheet1
Table S5 mRNA target genes prediction of miRNA
miRNA_Acc.	Target_Acc.	Expectation	miRNA_start	miRNA_end	Target_start	Target_end	miRNA_aligned_fragment	alignment	Target_aligned_fragment	Inhibition
novel_miR13	isoform_420602	0	1	23	727	749	ACCCUUGACUUCGAAUUCGUAGC	:::::::::::::::::::::::	GCUACGAAUUCGAAGUCAAGGGU	Cleavage
novel_miR13	isoform_482714	0	1	23	399	421	ACCCUUGACUUCGAAUUCGUAGC	:::::::::::::::::::::::	GCUACGAAUUCGAAGUCAAGGGU	Cleavage
novel_miR13	isoform_432039	0	1	23	595	617	ACCCUUGACUUCGAAUUCGUAGC	:::::::::::::::::::::::	GCUACGAAUUCGAAGUCAAGGGU	Cleavage
novel_miR13	isoform_487819	0	1	23	727	749	ACCCUUGACUUCGAAUUCGUAGC	:::::::::::::::::::::::	GCUACGAAUUCGAAGUCAAGGGU	Cleavage
novel_miR13	isoform_428545	0	1	23	19	41	ACCCUUGACUUCGAAUUCGUAGC	:::::::::::::::::::::::	GCUACGAAUUCGAAGUCAAGGGU	Cleavage
novel_miR13	isoform_32097	0	1	23	727	749	ACCCUUGACUUCGAAUUCGUAGC	:::::::::::::::::::::::	GCUACGAAUUCGAAGUCAAGGGU	Cleavage
novel_miR13	isoform_330262	0	1	23	728	750	ACCCUUGACUUCGAAUUCGUAGC	:::::::::::::::::::::::	GCUACGAAUUCGAAGUCAAGGGU	Cleavage
novel_miR13	isoform_330263	0	1	23	727	749	ACCCUUGACUUCGAAUUCGUAGC	:::::::::::::::::::::::	GCUACGAAUUCGAAGUCAAGGGU	Cleavage
novel_miR13	isoform_178267	0	1	23	727	749	ACCCUUGACUUCGAAUUCGUAGC	:::::::::::::::::::::::	GCUACGAAUUCGAAGUCAAGGGU	Cleavage
novel_miR13	isoform_15170	0	1	23	727	749	ACCCUUGACUUCGAAUUCGUAGC	:::::::::::::::::::::::	GCUACGAAUUCGAAGUCAAGGGU	Cleavage
novel_miR13	isoform_232605	0	1	23	116	138	ACCCUUGACUUCGAAUUCGUAGC	:::::::::::::::::::::::	GCUACGAAUUCGAAGUCAAGGGU	Cleavage
novel_miR14	isoform_154018	0	1	22	1385	1406	CUACAGCCGUAAUUAGUUUUAA	::::::::::::::::::::::	UUAAAACUAAUUACGGCUGUAG	Cleavage
novel_miR14	isoform_20800	0	1	22	1388	1409	CUACAGCCGUAAUUAGUUUUAA	::::::::::::::::::::::	UUAAAACUAAUUACGGCUGUAG	Cleavage
novel_miR19	isoform_456235	0	1	21	1114	1134	AUUAUGCUGCAGGAAGGUAUC	:::::::::::::::::::::	GAUACCUUCCUGCAGCAUAAU	Cleavage
novel_miR19	isoform_182472	0	1	21	1191	1211	AUUAUGCUGCAGGAAGGUAUC	:::::::::::::::::::::	GAUACCUUCCUGCAGCAUAAU	Cleavage
novel_miR23	isoform_440484	0	1	22	2968	2989	AUAUUUCUCUCAUUUCUCAAAA	::::::::::::::::::::::	UUUUGAGAAAUGAGAGAAAUAU	Cleavage
novel_miR23	isoform_176448	0	1	22	1042	1063	AUAUUUCUCUCAUUUCUCAAAA	::::::::::::::::::::::	UUUUGAGAAAUGAGAGAAAUAU	Cleavage
novel_miR39	isoform_487260	0	1	23	967	989	AGAGUAGUACUAGGAUGGGUGAC	:::::::::::::::::::::::	GUCACCCAUCCUAGUACUACUCU	Cleavage
novel_miR57	isoform_428545	0	1	23	2503	2525	AAGUUAAAUCAGUUCCGGCUUCC	:::::::::::::::::::::::	GGAAGCCGGAACUGAUUUAACUU	Cleavage
novel_miR57	isoform_432039	0	1	23	3080	3102	AAGUUAAAUCAGUUCCGGCUUCC	:::::::::::::::::::::::	GGAAGCCGGAACUGAUUUAACUU	Cleavage
novel_miR57	isoform_46838	0	1	23	665	687	AAGUUAAAUCAGUUCCGGCUUCC	::::::::::::::::::::::	AGAAGCCGGAACUGAUUUAACUU	Cleavage
novel_miR57	isoform_581	0	1	23	3223	3245	AAGUUAAAUCAGUUCCGGCUUCC	::.:::::::::::::::::::	AGAGGCCGGAACUGAUUUAACUU	Cleavage
novel_miR57	isoform_279908	0	1	23	338	360	AAGUUAAAUCAGUUCCGGCUUCC	:::::::::::::::::::::::	GGAAGCCGGAACUGAUUUAACUU	Cleavage
novel_miR57	isoform_235471	0	1	23	758	780	AAGUUAAAUCAGUUCCGGCUUCC	:::::::::::::::::::::::	GGAAGCCGGAACUGAUUUAACUU	Cleavage
novel_miR57	isoform_178267	0	1	23	3211	3233	AAGUUAAAUCAGUUCCGGCUUCC	:::::::::::::::::::::::	GGAAGCCGGAACUGAUUUAACUU	Cleavage
novel_miR57	isoform_280167	0	1	23	1402	1424	AAGUUAAAUCAGUUCCGGCUUCC	::::::::::::::::::::::	AGAAGCCGGAACUGAUUUAACUU	Cleavage
novel_miR67	isoform_325191	0	1	24	2180	2203	CUUAUUAGUACAGUCGAUGGUGGA	::::::::::::::::::::::::	UCCACCAUCGACUGUACUAAUAAG	Cleavage
novel_miR67	isoform_3335	0	1	24	284	307	CUUAUUAGUACAGUCGAUGGUGGA	::::::::::::::::::::::::	UCCACCAUCGACUGUACUAAUAAG	Cleavage
novel_miR71	isoform_373275	0	1	20	618	637	UUUAUUUGGUUUAACCAAAU	::::::::::::::::::::	AUUUGGUUAAACCAAAUAAA	Cleavage
novel_miR80	isoform_37674	0	1	20	1027	1046	GGGACGUCACAGAAGCUUGA	::::::::::::::::::::	UCAAGCUUCUGUGACGUCCC	Cleavage
novel_miR80	isoform_42167	0	1	20	1027	1046	GGGACGUCACAGAAGCUUGA	::::::::::::::::::::	UCAAGCUUCUGUGACGUCCC	Cleavage
novel_miR80	isoform_484602	0	1	20	893	912	GGGACGUCACAGAAGCUUGA	::::::::::::::::::::	UCAAGCUUCUGUGACGUCCC	Cleavage
novel_miR80	isoform_46790	0	1	20	891	910	GGGACGUCACAGAAGCUUGA	::::::::::::::::::::	UCAAGCUUCUGUGACGUCCC	Cleavage
novel_miR80	isoform_47088	0	1	20	893	912	GGGACGUCACAGAAGCUUGA	::::::::::::::::::::	UCAAGCUUCUGUGACGUCCC	Cleavage
novel_miR90	isoform_487564	0	1	25	2047	2071	UUCAACCCGUAUCCGACCCUAUAUG	:::::::::::::::::::::::::	CAUAUAGGGUCGGAUACGGGUUGAA	Cleavage
novel_miR101	isoform_399637	0	1	24	1321	1344	GGGUUCUGUUUUUUUAUUUUUUUU	::::::::::::::::::::::::	AAAAAAAAUAAAAAAACAGAACCC	Cleavage
novel_miR104	isoform_487564	0	1	23	2012	2034	GGUUGGGUUGAAGUAUGGGUUGG	:::::::::::::::::::::::	CCAACCCAUACUUCAACCCAACC	Cleavage
novel_miR104	isoform_185810	0	1	23	616	638	GGUUGGGUUGAAGUAUGGGUUGG	:::::::::::::::::::::::	CCAACCCAUACUUCAACCCAACC	Cleavage
novel_miR108	isoform_4175	0	1	25	1507	1531	GGGCUGUGAUUGGUUGGGGACACGG	:::::::::::::::::::::::::	CCGUGUCCCCAACCAAUCACAGCCC	Cleavage
novel_miR108	isoform_262157	0	1	25	1323	1347	GGGCUGUGAUUGGUUGGGGACACGG	:::::::::::::::::::::::::	CCGUGUCCCCAACCAAUCACAGCCC	Cleavage
novel_miR120	isoform_460607	0	1	24	1706	1729	UUAGUUGGUGGAGCGAUUUGUCUG	::::::::::::::::::::::::	CAGACAAAUCGCUCCACCAACUAA	Cleavage
novel_miR123	isoform_287658	0	1	25	280	304	GUCGGACGCCAAUGGUUACUUUUCC	:::::::::::::::::::::::::	GGAAAAGUAACCAUUGGCGUCCGAC	Cleavage
novel_miR129	isoform_483210	0	1	24	1232	1255	CAAUUACCAUUACCGUACCGUAUA	:::.::::::::::::::::::::	UAUGCGGUACGGUAAUGGUAAUUG	Cleavage
novel_miR132	isoform_9772	0	1	24	1625	1648	UAAAAAAAGUGUGAACAAAAUCGG	::::::::::::::::::::::::	CCGAUUUUGUUCACACUUUUUUUA	Cleavage
novel_miR136	isoform_82533	0	1	24	135	158	CCAUACCGGGGCAUGUAUUUUUCG	::::::::::::::::::::::::	CGAAAAAUACAUGCCCCGGUAUGG	Cleavage
novel_miR136	isoform_407358	0	1	24	303	326	CCAUACCGGGGCAUGUAUUUUUCG	::::::::::::::::::::::::	CGAAAAAUACAUGCCCCGGUAUGG	Cleavage
novel_miR136	isoform_464975	0	1	24	516	539	CCAUACCGGGGCAUGUAUUUUUCG	::::::::::::::::::::::::	CGAAAAAUACAUGCCCCGGUAUGG	Cleavage
novel_miR136	isoform_327172	0	1	24	1062	1085	CCAUACCGGGGCAUGUAUUUUUCG	::::::::::::::::::::::::	CGAAAAAUACAUGCCCCGGUAUGG	Cleavage
novel_miR146	isoform_482869	0	1	22	912	933	CCCUUCGCCGAGUCGUUAGAAA	::::::::::::::::::::::	UUUCUAACGACUCGGCGAAGGG	Cleavage
novel_miR150	isoform_477361	0	1	21	5587	5607	CCAAACGGCCGGUCGAGUUUG	:::::::::::::::::::::	CAAACUCGACCGGCCGUUUGG	Cleavage
novel_miR150	isoform_379169	0	1	21	4654	4674	CCAAACGGCCGGUCGAGUUUG	:::::::::::::::::::::	CAAACUCGACCGGCCGUUUGG	Cleavage
novel_miR150	isoform_440773	0	1	21	4310	4330	CCAAACGGCCGGUCGAGUUUG	:::::::::::::::::::::	CAAACUCGACCGGCCGUUUGG	Cleavage
novel_miR150	isoform_487573	0	1	21	4114	4134	CCAAACGGCCGGUCGAGUUUG	:::::::::::::::::::::	CAAACUCGACCGGCCGUUUGG	Cleavage
novel_miR150	isoform_44	0	1	21	3897	3917	CCAAACGGCCGGUCGAGUUUG	:::::::::::::::::::::	CAAACUCGACCGGCCGUUUGG	Cleavage
novel_miR150	isoform_84	0	1	21	3254	3274	CCAAACGGCCGGUCGAGUUUG	:::::::::::::::::::::	CAAACUCGACCGGCCGUUUGG	Cleavage
novel_miR150	isoform_330128	0	1	21	2584	2604	CCAAACGGCCGGUCGAGUUUG	:::::::::::::::::::::	CAAACUCGACCGGCCGUUUGG	Cleavage
novel_miR150	isoform_421332	0	1	21	2434	2454	CCAAACGGCCGGUCGAGUUUG	:::::::::::::::::::::	CAAACUCGACCGGCCGUUUGG	Cleavage
novel_miR150	isoform_420	0	1	21	2416	2436	CCAAACGGCCGGUCGAGUUUG	:::::::::::::::::::::	CAAACUCGACCGGCCGUUUGG	Cleavage
novel_miR150	isoform_435697	0	1	21	1157	1177	CCAAACGGCCGGUCGAGUUUG	:::::::::::::::::::::	CAAACUCGACCGGCCGUUUGG	Cleavage
novel_miR150	isoform_3663	0	1	21	1128	1148	CCAAACGGCCGGUCGAGUUUG	:::::::::::::::::::::	CAAACUCGACCGGCCGUUUGG	Cleavage
novel_miR150	isoform_483170	0	1	21	993	1013	CCAAACGGCCGGUCGAGUUUG	:::::::::::::::::::::	CAAACUCGACCGGCCGUUUGG	Cleavage
novel_miR150	isoform_5556	0	1	21	905	925	CCAAACGGCCGGUCGAGUUUG	:::::::::::::::::::::	CAAACUCGACCGGCCGUUUGG	Cleavage
novel_miR150	isoform_392748	0	1	21	758	778	CCAAACGGCCGGUCGAGUUUG	:::::::::::::::::::::	CAAACUCGACCGGCCGUUUGG	Cleavage
novel_miR150	isoform_8595	0	1	21	665	685	CCAAACGGCCGGUCGAGUUUG	:::::::::::::::::::::	CAAACUCGACCGGCCGUUUGG	Cleavage
novel_miR150	isoform_1	0	1	21	6963	6983	CCAAACGGCCGGUCGAGUUUG	:::::::::::::::::::::	CAAACUCGACCGGCCGUUUGG	Cleavage
novel_miR150	isoform_223753	0	1	21	6506	6526	CCAAACGGCCGGUCGAGUUUG	:::::::::::::::::::::	CAAACUCGACCGGCCGUUUGG	Cleavage
novel_miR150	isoform_137479	0	1	21	5291	5311	CCAAACGGCCGGUCGAGUUUG	:::::::::::::::::::::	CAAACUCGACCGGCCGUUUGG	Cleavage
novel_miR150	isoform_317968	0	1	21	4734	4754	CCAAACGGCCGGUCGAGUUUG	:::::::::::::::::::::	CAAACUCGACCGGCCGUUUGG	Cleavage
novel_miR150	isoform_220255	0	1	21	4623	4643	CCAAACGGCCGGUCGAGUUUG	:::::::::::::::::::::	CAAACUCGACCGGCCGUUUGG	Cleavage
novel_miR150	isoform_175313	0	1	21	4041	4061	CCAAACGGCCGGUCGAGUUUG	:::::::::::::::::::::	CAAACUCGACCGGCCGUUUGG	Cleavage
novel_miR150	isoform_137888	0	1	21	3534	3554	CCAAACGGCCGGUCGAGUUUG	:::::::::::::::::::::	CAAACUCGACCGGCCGUUUGG	Cleavage
novel_miR150	isoform_139558	0	1	21	2640	2660	CCAAACGGCCGGUCGAGUUUG	:::::::::::::::::::::	CAAACUCGACCGGCCGUUUGG	Cleavage
novel_miR150	isoform_248709	0	1	21	2172	2192	CCAAACGGCCGGUCGAGUUUG	:::::::::::::::::::::	CAAACUCGACCGGCCGUUUGG	Cleavage
novel_miR150	isoform_308494	0	1	21	1887	1907	CCAAACGGCCGGUCGAGUUUG	:::::::::::::::::::::	CAAACUCGACCGGCCGUUUGG	Cleavage
novel_miR150	isoform_163726	0	1	21	1839	1859	CCAAACGGCCGGUCGAGUUUG	:::::::::::::::::::::	CAAACUCGACCGGCCGUUUGG	Cleavage
novel_miR150	isoform_1978	0	1	21	1470	1490	CCAAACGGCCGGUCGAGUUUG	:::::::::::::::::::::	CAAACUCGACCGGCCGUUUGG	Cleavage
novel_miR150	isoform_309087	0	1	21	1457	1477	CCAAACGGCCGGUCGAGUUUG	:::::::::::::::::::::	CAAACUCGACCGGCCGUUUGG	Cleavage
novel_miR150	isoform_299315	0	1	21	1053	1073	CCAAACGGCCGGUCGAGUUUG	:::::::::::::::::::::	CAAACUCGACCGGCCGUUUGG	Cleavage
novel_miR150	isoform_206056	0	1	21	923	943	CCAAACGGCCGGUCGAGUUUG	:::::::::::::::::::::	CAAACUCGACCGGCCGUUUGG	Cleavage
novel_miR150	isoform_250650	0	1	21	924	944	CCAAACGGCCGGUCGAGUUUG	:::::::::::::::::::::	CAAACUCGACCGGCCGUUUGG	Cleavage
novel_miR150	isoform_317883	0	1	21	884	904	CCAAACGGCCGGUCGAGUUUG	:::::::::::::::::::::	CAAACUCGACCGGCCGUUUGG	Cleavage
novel_miR150	isoform_10571	0	1	21	546	566	CCAAACGGCCGGUCGAGUUUG	:::::::::::::::::::::	CAAACUCGACCGGCCGUUUGG	Cleavage
novel_miR150	isoform_12484	0	1	21	435	455	CCAAACGGCCGGUCGAGUUUG	:::::::::::::::::::::	CAAACUCGACCGGCCGUUUGG	Cleavage
novel_miR150	isoform_20187	0	1	21	181	201	CCAAACGGCCGGUCGAGUUUG	:::::::::::::::::::::	CAAACUCGACCGGCCGUUUGG	Cleavage
novel_miR150	isoform_25527	0	1	21	41	61	CCAAACGGCCGGUCGAGUUUG	:::::::::::::::::::::	CAAACUCGACCGGCCGUUUGG	Cleavage
miR5141	isoform_544	0	1	24	1388	1411	AGACCCGACGCGACUGACAGAUAA	::::::::::::::::::::::::	UUAUCUGUCAGUCGCGUCGGGUCU	Cleavage
miR5141	isoform_375304	0	1	24	1376	1399	AGACCCGACGCGACUGACAGAUAA	::::::::::::::::::::::::	UUAUCUGUCAGUCGCGUCGGGUCU	Cleavage
miR5141	isoform_6903	0	1	24	1624	1647	AGACCCGACGCGACUGACAGAUAA	::::::::::::::::::::::::	UUAUCUGUCAGUCGCGUCGGGUCU	Cleavage
miR5141	isoform_444714	0	1	24	1625	1648	AGACCCGACGCGACUGACAGAUAA	::::::::::::::::::::::::	UUAUCUGUCAGUCGCGUCGGGUCU	Cleavage
miR5141	isoform_8432	0	1	24	1625	1648	AGACCCGACGCGACUGACAGAUAA	::::::::::::::::::::::::	UUAUCUGUCAGUCGCGUCGGGUCU	Cleavage
miR5141	isoform_406936	0	1	24	1576	1599	AGACCCGACGCGACUGACAGAUAA	::::::::::::::::::::::::	UUAUCUGUCAGUCGCGUCGGGUCU	Cleavage
miR5141	isoform_435635	0	1	24	1566	1589	AGACCCGACGCGACUGACAGAUAA	::::::::::::::::::::::::	UUAUCUGUCAGUCGCGUCGGGUCU	Cleavage
miR5141	isoform_437321	0	1	24	1309	1332	AGACCCGACGCGACUGACAGAUAA	::::::::::::::::::::::::	UUAUCUGUCAGUCGCGUCGGGUCU	Cleavage
miR5141	isoform_503699	0	1	24	966	989	AGACCCGACGCGACUGACAGAUAA	::::::::::::::::::::::::	UUAUCUGUCAGUCGCGUCGGGUCU	Cleavage
miR5141	isoform_41318	0	1	24	749	772	AGACCCGACGCGACUGACAGAUAA	::::::::::::::::::::::::	UUAUCUGUCAGUCGCGUCGGGUCU	Cleavage
miR5141	isoform_323736	0	1	24	617	640	AGACCCGACGCGACUGACAGAUAA	::::::::::::::::::::::::	UUAUCUGUCAGUCGCGUCGGGUCU	Cleavage
miR5141	isoform_63546	0	1	24	441	464	AGACCCGACGCGACUGACAGAUAA	::::::::::::::::::::::::	UUAUCUGUCAGUCGCGUCGGGUCU	Cleavage
miR5141	isoform_74384	0	1	24	276	299	AGACCCGACGCGACUGACAGAUAA	::::::::::::::::::::::::	UUAUCUGUCAGUCGCGUCGGGUCU	Cleavage
miR5141	isoform_349912	0	1	24	603	626	AGACCCGACGCGACUGACAGAUAA	::::::::::::::::::::::::	UUAUCUGUCAGUCGCGUCGGGUCU	Cleavage
miR5141	isoform_78300	0	1	24	300	323	AGACCCGACGCGACUGACAGAUAA	::::::::::::::::::::::::	UUAUCUGUCAGUCGCGUCGGGUCU	Cleavage
miR5141	isoform_94881	0	1	24	172	195	AGACCCGACGCGACUGACAGAUAA	::::::::::::::::::::::::	UUAUCUGUCAGUCGCGUCGGGUCU	Cleavage
miR5141	isoform_453746	0	1	24	170	193	AGACCCGACGCGACUGACAGAUAA	::::::::::::::::::::::::	UUAUCUGUCAGUCGCGUCGGGUCU	Cleavage
miR5141	isoform_227332	0	1	24	300	323	AGACCCGACGCGACUGACAGAUAA	::::::::::::::::::::::::	UUAUCUGUCAGUCGCGUCGGGUCU	Cleavage
miR5141	isoform_229806	0	1	24	1624	1647	AGACCCGACGCGACUGACAGAUAA	::::::::::::::::::::::::	UUAUCUGUCAGUCGCGUCGGGUCU	Cleavage
miR5141	isoform_282921	0	1	24	1370	1393	AGACCCGACGCGACUGACAGAUAA	::::::::::::::::::::::::	UUAUCUGUCAGUCGCGUCGGGUCU	Cleavage
miR5141	isoform_183337	0	1	24	1379	1402	AGACCCGACGCGACUGACAGAUAA	::::::::::::::::::::::::	UUAUCUGUCAGUCGCGUCGGGUCU	Cleavage
miR5141	isoform_247560	0	1	24	1548	1571	AGACCCGACGCGACUGACAGAUAA	::::::::::::::::::::::::	UUAUCUGUCAGUCGCGUCGGGUCU	Cleavage
miR5141	isoform_251959	0	1	24	1375	1398	AGACCCGACGCGACUGACAGAUAA	::::::::::::::::::::::::	UUAUCUGUCAGUCGCGUCGGGUCU	Cleavage
miR5141	isoform_13079	0	1	24	1382	1405	AGACCCGACGCGACUGACAGAUAA	::::::::::::::::::::::::	UUAUCUGUCAGUCGCGUCGGGUCU	Cleavage
miR5141	isoform_276419	0	1	24	1376	1399	AGACCCGACGCGACUGACAGAUAA	::::::::::::::::::::::::	UUAUCUGUCAGUCGCGUCGGGUCU	Cleavage
miR5141	isoform_316505	0	1	24	1627	1650	AGACCCGACGCGACUGACAGAUAA	::::::::::::::::::::::::	UUAUCUGUCAGUCGCGUCGGGUCU	Cleavage
miR5141	isoform_26059	0	1	24	1380	1403	AGACCCGACGCGACUGACAGAUAA	::::::::::::::::::::::::	UUAUCUGUCAGUCGCGUCGGGUCU	Cleavage
miR5141	isoform_211754	0	1	24	846	869	AGACCCGACGCGACUGACAGAUAA	::::::::::::::::::::::::	UUAUCUGUCAGUCGCGUCGGGUCU	Cleavage
miR5141	isoform_311836	0	1	24	960	983	AGACCCGACGCGACUGACAGAUAA	::::::::::::::::::::::::	UUAUCUGUCAGUCGCGUCGGGUCU	Cleavage
miR5141	isoform_209492	0	1	24	623	646	AGACCCGACGCGACUGACAGAUAA	::::::::::::::::::::::::	UUAUCUGUCAGUCGCGUCGGGUCU	Cleavage
miR5141	isoform_234154	0	1	24	441	464	AGACCCGACGCGACUGACAGAUAA	::::::::::::::::::::::::	UUAUCUGUCAGUCGCGUCGGGUCU	Cleavage
miR160a-5p	isoform_477265	0	1	21	1665	1685	UGCCUGGCUCCCUGUAUGCCA	::::::::::::::::::::	GGGCAUACAGGGAGCCAGGCA	Cleavage
miR160a-5p	isoform_139213	0	1	21	1695	1715	UGCCUGGCUCCCUGUAUGCCA	::::::::::::::::::::	GGGCAUACAGGGAGCCAGGCA	Cleavage
miR160a-5p	isoform_225927	0	1	21	541	561	UGCCUGGCUCCCUGUAUGCCA	::::::::::::::::::::	GGGCAUACAGGGAGCCAGGCA	Cleavage
miR160b	isoform_477265	0	1	20	1666	1685	UGCCUGGCUCCCUGUAUGCC	::::::::::::::::::::	GGCAUACAGGGAGCCAGGCA	Cleavage
miR160b	isoform_139213	0	1	20	1696	1715	UGCCUGGCUCCCUGUAUGCC	::::::::::::::::::::	GGCAUACAGGGAGCCAGGCA	Cleavage
miR160b	isoform_225927	0	1	20	542	561	UGCCUGGCUCCCUGUAUGCC	::::::::::::::::::::	GGCAUACAGGGAGCCAGGCA	Cleavage
miR164a	isoform_489376	0	1	21	781	801	UGGAGAAGCAGGGCACUUGCU	:::::::::::::::::::::	AGCAAGUGCCCUGCUUCUCCA	Cleavage
miR164a	isoform_39307	0	1	21	722	742	UGGAGAAGCAGGGCACUUGCU	: :::::::::::::::::::	AUCAAGUGCCCUGCUUCUCCA	Cleavage
miR164a	isoform_41200	0	1	21	731	751	UGGAGAAGCAGGGCACUUGCU	: :::::::::::::::::::	AUCAAGUGCCCUGCUUCUCCA	Cleavage
miR164a	isoform_457766	0	1	21	243	263	UGGAGAAGCAGGGCACUUGCU	: :::::::::::::::::::	AUCAAGUGCCCUGCUUCUCCA	Cleavage
miR169f	isoform_451149	0	1	21	1388	1408	AAGCCAAGGAUGACUUGCCUA	:::::::::::::::::::::	UAGGCAAGUCAUCCUUGGCUU	Cleavage
miR169f	isoform_25392	0	1	21	1294	1314	AAGCCAAGGAUGACUUGCCUA	:::::::::::::::::::::	UAGGCAAGUCAUCCUUGGCUU	Cleavage
miR169f	isoform_220115	0	1	21	1387	1407	AAGCCAAGGAUGACUUGCCUA	:::::::::::::::::::::	UAGGCAAGUCAUCCUUGGCUU	Cleavage
miR169f	isoform_263760	0	1	21	1190	1210	AAGCCAAGGAUGACUUGCCUA	::::::::::::::::::::	GAGGCAAGUCAUCCUUGGCUU	Cleavage
miR169f	isoform_263760	0	1	21	2087	2107	AAGCCAAGGAUGACUUGCCUA	::::::::::::::::::::	GAGGCAAGUCAUCCUUGGCUU	Cleavage
miR169f	isoform_263760	0	1	21	2789	2809	AAGCCAAGGAUGACUUGCCUA	::::::::::::::::::::	GAGGCAAGUCAUCCUUGGCUU	Cleavage
miR169v	isoform_405337	0	1	21	936	956	AAGCCAAGGAUGAAUUGCCGG	:::::::::::::::::::::	CCGGCAAUUCAUCCUUGGCUU	Cleavage
miR169v	isoform_451041	0	1	21	926	946	AAGCCAAGGAUGAAUUGCCGG	:::::::::::::::::::::	CCGGCAAUUCAUCCUUGGCUU	Cleavage
miR169v	isoform_313128	0	1	21	1032	1052	AAGCCAAGGAUGAAUUGCCGG	:::::::::::::::::::::	CCGGCAAUUCAUCCUUGGCUU	Cleavage
miR169v	isoform_30239	0	1	21	1020	1040	AAGCCAAGGAUGAAUUGCCGG	:::::::::::::::::::::	CCGGCAAUUCAUCCUUGGCUU	Cleavage
miR172a	isoform_456985	0	1	21	1428	1448	AGAAUCCUGAUGAUGCUGCAG	:::::::::::::::::::::	CUGCAGCAUCAUCAGGAUUCU	Cleavage
miR172a	isoform_9123	0	1	21	1387	1407	AGAAUCCUGAUGAUGCUGCAG	:::::::::::::::::::::	CUGCAGCAUCAUCAGGAUUCU	Cleavage
miR172a	isoform_390411	0	1	21	1239	1259	AGAAUCCUGAUGAUGCUGCAG	::::::::::::::::::::	AUGCAGCAUCAUCAGGAUUCU	Cleavage
miR172a	isoform_479696	0	1	21	1138	1158	AGAAUCCUGAUGAUGCUGCAG	::::::::::::::::::::	AUGCAGCAUCAUCAGGAUUCU	Cleavage
miR172a	isoform_358895	0	1	21	1141	1161	AGAAUCCUGAUGAUGCUGCAG	: :::::::::::::::::::	CAGCAGCAUCAUCAGGAUUCU	Cleavage
miR172a	isoform_470818	0	1	21	1354	1374	AGAAUCCUGAUGAUGCUGCAG	: :::::::::::::::::::	CAGCAGCAUCAUCAGGAUUCU	Cleavage
miR172a	isoform_225453	0	1	21	680	700	AGAAUCCUGAUGAUGCUGCAG	:::::::::::::::::::::	CUGCAGCAUCAUCAGGAUUCU	Cleavage
miR172a	isoform_281681	0	1	21	667	687	AGAAUCCUGAUGAUGCUGCAG	:::::::::::::::::::::	CUGCAGCAUCAUCAGGAUUCU	Cleavage
miR172a	isoform_20040	0	1	21	1272	1292	AGAAUCCUGAUGAUGCUGCAG	:::::::::::::::::::::	CUGCAGCAUCAUCAGGAUUCU	Cleavage
miR172a	isoform_17966	0	1	21	1224	1244	AGAAUCCUGAUGAUGCUGCAG	:::::::::::::::::::::	CUGCAGCAUCAUCAGGAUUCU	Cleavage
miR172a	isoform_159104	0	1	21	1223	1243	AGAAUCCUGAUGAUGCUGCAG	:::::::::::::::::::::	CUGCAGCAUCAUCAGGAUUCU	Cleavage
miR172a	isoform_15680	0	1	21	1252	1272	AGAAUCCUGAUGAUGCUGCAG	:::::::::::::::::::::	CUGCAGCAUCAUCAGGAUUCU	Cleavage
miR172a	isoform_166010	0	1	21	1386	1406	AGAAUCCUGAUGAUGCUGCAG	:::::::::::::::::::::	CUGCAGCAUCAUCAGGAUUCU	Cleavage
miR172a	isoform_12364	0	1	21	1386	1406	AGAAUCCUGAUGAUGCUGCAG	:::::::::::::::::::::	CUGCAGCAUCAUCAGGAUUCU	Cleavage
miR172a	isoform_142037	0	1	21	1431	1451	AGAAUCCUGAUGAUGCUGCAG	:::::::::::::::::::::	CUGCAGCAUCAUCAGGAUUCU	Cleavage
miR172a	isoform_170051	0	1	21	681	701	AGAAUCCUGAUGAUGCUGCAG	::::::::::::::::::::	AUGCAGCAUCAUCAGGAUUCU	Cleavage
miR172a	isoform_281810	0	1	21	826	846	AGAAUCCUGAUGAUGCUGCAG	::::::::::::::::::::	AUGCAGCAUCAUCAGGAUUCU	Cleavage
miR172a	isoform_21860	0	1	21	1238	1258	AGAAUCCUGAUGAUGCUGCAG	::::::::::::::::::::	AUGCAGCAUCAUCAGGAUUCU	Cleavage
miR172a	isoform_20239	0	1	21	1239	1259	AGAAUCCUGAUGAUGCUGCAG	::::::::::::::::::::	AUGCAGCAUCAUCAGGAUUCU	Cleavage
miR172a	isoform_18943	0	1	21	1238	1258	AGAAUCCUGAUGAUGCUGCAG	::::::::::::::::::::	AUGCAGCAUCAUCAGGAUUCU	Cleavage
miR172a	isoform_16534	0	1	21	1297	1317	AGAAUCCUGAUGAUGCUGCAG	: :::::::::::::::::::	CAGCAGCAUCAUCAGGAUUCU	Cleavage
miR172a	isoform_232371	0	1	21	1434	1454	AGAAUCCUGAUGAUGCUGCAG	: :::::::::::::::::::	CAGCAGCAUCAUCAGGAUUCU	Cleavage
miR172a	isoform_173575	0	1	21	1533	1553	AGAAUCCUGAUGAUGCUGCAG	: :::::::::::::::::::	CAGCAGCAUCAUCAGGAUUCU	Cleavage
miR172d	isoform_390411	0	1	21	1239	1259	AGAAUCCUGAUGAUGCUGCAU	:::::::::::::::::::::	AUGCAGCAUCAUCAGGAUUCU	Cleavage
miR172d	isoform_479696	0	1	21	1138	1158	AGAAUCCUGAUGAUGCUGCAU	:::::::::::::::::::::	AUGCAGCAUCAUCAGGAUUCU	Cleavage
miR172d	isoform_456985	0	1	21	1428	1448	AGAAUCCUGAUGAUGCUGCAU	::::::::::::::::::::	CUGCAGCAUCAUCAGGAUUCU	Cleavage
miR172d	isoform_9123	0	1	21	1387	1407	AGAAUCCUGAUGAUGCUGCAU	::::::::::::::::::::	CUGCAGCAUCAUCAGGAUUCU	Cleavage
miR172d	isoform_358895	0	1	21	1141	1161	AGAAUCCUGAUGAUGCUGCAU	:::::::::::::::::::	CAGCAGCAUCAUCAGGAUUCU	Cleavage
miR172d	isoform_470818	0	1	21	1354	1374	AGAAUCCUGAUGAUGCUGCAU	:::::::::::::::::::	CAGCAGCAUCAUCAGGAUUCU	Cleavage
miR172d	isoform_170051	0	1	21	681	701	AGAAUCCUGAUGAUGCUGCAU	:::::::::::::::::::::	AUGCAGCAUCAUCAGGAUUCU	Cleavage
miR172d	isoform_281810	0	1	21	826	846	AGAAUCCUGAUGAUGCUGCAU	:::::::::::::::::::::	AUGCAGCAUCAUCAGGAUUCU	Cleavage
miR172d	isoform_21860	0	1	21	1238	1258	AGAAUCCUGAUGAUGCUGCAU	:::::::::::::::::::::	AUGCAGCAUCAUCAGGAUUCU	Cleavage
miR172d	isoform_20239	0	1	21	1239	1259	AGAAUCCUGAUGAUGCUGCAU	:::::::::::::::::::::	AUGCAGCAUCAUCAGGAUUCU	Cleavage
miR172d	isoform_18943	0	1	21	1238	1258	AGAAUCCUGAUGAUGCUGCAU	:::::::::::::::::::::	AUGCAGCAUCAUCAGGAUUCU	Cleavage
miR172d	isoform_225453	0	1	21	680	700	AGAAUCCUGAUGAUGCUGCAU	::::::::::::::::::::	CUGCAGCAUCAUCAGGAUUCU	Cleavage
miR172d	isoform_281681	0	1	21	667	687	AGAAUCCUGAUGAUGCUGCAU	::::::::::::::::::::	CUGCAGCAUCAUCAGGAUUCU	Cleavage
miR172d	isoform_20040	0	1	21	1272	1292	AGAAUCCUGAUGAUGCUGCAU	::::::::::::::::::::	CUGCAGCAUCAUCAGGAUUCU	Cleavage
miR172d	isoform_17966	0	1	21	1224	1244	AGAAUCCUGAUGAUGCUGCAU	::::::::::::::::::::	CUGCAGCAUCAUCAGGAUUCU	Cleavage
miR172d	isoform_159104	0	1	21	1223	1243	AGAAUCCUGAUGAUGCUGCAU	::::::::::::::::::::	CUGCAGCAUCAUCAGGAUUCU	Cleavage
miR172d	isoform_15680	0	1	21	1252	1272	AGAAUCCUGAUGAUGCUGCAU	::::::::::::::::::::	CUGCAGCAUCAUCAGGAUUCU	Cleavage
miR172d	isoform_166010	0	1	21	1386	1406	AGAAUCCUGAUGAUGCUGCAU	::::::::::::::::::::	CUGCAGCAUCAUCAGGAUUCU	Cleavage
miR172d	isoform_12364	0	1	21	1386	1406	AGAAUCCUGAUGAUGCUGCAU	::::::::::::::::::::	CUGCAGCAUCAUCAGGAUUCU	Cleavage
miR172d	isoform_142037	0	1	21	1431	1451	AGAAUCCUGAUGAUGCUGCAU	::::::::::::::::::::	CUGCAGCAUCAUCAGGAUUCU	Cleavage
miR172d	isoform_16534	0	1	21	1297	1317	AGAAUCCUGAUGAUGCUGCAU	:::::::::::::::::::	CAGCAGCAUCAUCAGGAUUCU	Cleavage
miR172d	isoform_232371	0	1	21	1434	1454	AGAAUCCUGAUGAUGCUGCAU	:::::::::::::::::::	CAGCAGCAUCAUCAGGAUUCU	Cleavage
miR172d	isoform_173575	0	1	21	1533	1553	AGAAUCCUGAUGAUGCUGCAU	:::::::::::::::::::	CAGCAGCAUCAUCAGGAUUCU	Cleavage
miR395p-3p	isoform_93017	0	1	20	349	368	UGAAGUGUUUGGAGGAACUC	::::::::::::::::::::	GAGUUCCUCCAAACACUUCA	Cleavage
miR395p-3p	isoform_290027	0	1	20	349	368	UGAAGUGUUUGGAGGAACUC	::::::::::::::::::::	GAGUUCCUCCAAACACUUCA	Cleavage
miR395p-3p	isoform_303017	0	1	20	55	74	UGAAGUGUUUGGAGGAACUC	::::::::::::::::::::	GAGUUCCUCCAAACACUUCA	Cleavage
miR395p-3p	isoform_23832	0	1	20	224	243	UGAAGUGUUUGGAGGAACUC	::::::::::::::::::::	GAGUUCCUCCAAACACUUCA	Cleavage
miR395p-3p	isoform_19699	0	1	20	368	387	UGAAGUGUUUGGAGGAACUC	::::::::::::::::::::	GAGUUCCUCCAAACACUUCA	Cleavage
miR395p-3p	isoform_17388	0	1	20	349	368	UGAAGUGUUUGGAGGAACUC	::::::::::::::::::::	GAGUUCCUCCAAACACUUCA	Cleavage
miR395p-3p	isoform_272964	0	1	20	353	372	UGAAGUGUUUGGAGGAACUC	::::::::::::::::::::	GAGUUCCUCCAAACACUUCA	Cleavage
miR399a	isoform_481787	0	1	21	597	617	UGCCAAAGGAGAUUUGCCCUG	::::::::::::::::::::	AAGGGCAAAUCUCCUUUGGCA	Cleavage
miR399a	isoform_336	0	1	21	709	729	UGCCAAAGGAGAUUUGCCCUG	::::::::::::::::::::	AAGGGCAAAUCUCCUUUGGCA	Cleavage
miR399a	isoform_165287	0	1	21	724	744	UGCCAAAGGAGAUUUGCCCUG	::::::::::::::::::::	AAGGGCAAAUCUCCUUUGGCA	Cleavage
miR408b	isoform_406965	0	1	21	1992	2012	UGCACUGCCUCUUCCCUGGCU	:::::::::::::::::::::	AGCCAGGGAAGAGGCAGUGCA	Cleavage
miR408b	isoform_206502	0	1	21	2051	2071	UGCACUGCCUCUUCCCUGGCU	:::::::::::::::::::::	AGCCAGGGAAGAGGCAGUGCA	Cleavage
miR408b	isoform_211483	0	1	21	1911	1931	UGCACUGCCUCUUCCCUGGCU	:::::::::::::::::::::	AGCCAGGGAAGAGGCAGUGCA	Cleavage
miR408b	isoform_217962	0	1	21	593	613	UGCACUGCCUCUUCCCUGGCU	:::::::::::::::::::::	AGCCAGGGAAGAGGCAGUGCA	Cleavage
miR408d	isoform_406965	0	1	20	1993	2012	UGCACUGCCUCUUCCCUGGC	::::::::::::::::::::	GCCAGGGAAGAGGCAGUGCA	Cleavage
miR408d	isoform_206502	0	1	20	2052	2071	UGCACUGCCUCUUCCCUGGC	::::::::::::::::::::	GCCAGGGAAGAGGCAGUGCA	Cleavage
miR408d	isoform_211483	0	1	20	1912	1931	UGCACUGCCUCUUCCCUGGC	::::::::::::::::::::	GCCAGGGAAGAGGCAGUGCA	Cleavage
miR408d	isoform_217962	0	1	20	594	613	UGCACUGCCUCUUCCCUGGC	::::::::::::::::::::	GCCAGGGAAGAGGCAGUGCA	Cleavage
155	isoform_371397	0	1	24	4742	4765	AGGCUCACACUUGGAAAUUCAGAU	::::::::::::::::::::::::	AUCUGAAUUUCCAAGUGUGAGCCU	Cleavage
155	isoform_325191	0	1	24	2533	2556	AGGCUCACACUUGGAAAUUCAGAU	::::::::::::::::::::::::	AUCUGAAUUUCCAAGUGUGAGCCU	Cleavage
155	isoform_658	0	1	24	1578	1601	AGGCUCACACUUGGAAAUUCAGAU	::::::::::::::::::::::::	AUCUGAAUUUCCAAGUGUGAGCCU	Cleavage
155	isoform_428448	0	1	24	633	656	AGGCUCACACUUGGAAAUUCAGAU	::::::::::::::::::::::::	AUCUGAAUUUCCAAGUGUGAGCCU	Cleavage
155	isoform_3335	0	1	24	637	660	AGGCUCACACUUGGAAAUUCAGAU	::::::::::::::::::::::::	AUCUGAAUUUCCAAGUGUGAGCCU	Cleavage
155	isoform_6690	0	1	24	266	289	AGGCUCACACUUGGAAAUUCAGAU	::::::::::::::::::::::::	AUCUGAAUUUCCAAGUGUGAGCCU	Cleavage
155	isoform_8020	0	1	24	165	188	AGGCUCACACUUGGAAAUUCAGAU	::::::::::::::::::::::::	AUCUGAAUUUCCAAGUGUGAGCCU	Cleavage
155	isoform_212418	0	1	24	4826	4849	AGGCUCACACUUGGAAAUUCAGAU	::::::::::::::::::::::::	AUCUGAAUUUCCAAGUGUGAGCCU	Cleavage
155	isoform_248919	0	1	24	4213	4236	AGGCUCACACUUGGAAAUUCAGAU	::::::::::::::::::::::::	AUCUGAAUUUCCAAGUGUGAGCCU	Cleavage
155	isoform_213921	0	1	24	1853	1876	AGGCUCACACUUGGAAAUUCAGAU	::::::::::::::::::::::::	AUCUGAAUUUCCAAGUGUGAGCCU	Cleavage
155	isoform_1804	0	1	24	984	1007	AGGCUCACACUUGGAAAUUCAGAU	::::::::::::::::::::::::	AUCUGAAUUUCCAAGUGUGAGCCU	Cleavage
novel_miR19	isoform_243786	0.5	1	21	365	385	AUUAUGCUGCAGGAAGGUAUC	:::::::::.:::::::::::	GAUACCUUCUUGCAGCAUAAU	Cleavage
novel_miR57	isoform_354899	0.5	1	23	548	570	AAGUUAAAUCAGUUCCGGCUUCC	:::::::::::::::::.::::	AGAAGCCGGAACUGAUUUGACUU	Cleavage
novel_miR67	isoform_371397	0.5	1	24	4389	4412	CUUAUUAGUACAGUCGAUGGUGGA	::::::.:::::::::::::::::	UCCACCGUCGACUGUACUAAUAAG	Cleavage
novel_miR67	isoform_248919	0.5	1	24	3860	3883	CUUAUUAGUACAGUCGAUGGUGGA	::::::.:::::::::::::::::	UCCACCGUCGACUGUACUAAUAAG	Cleavage
novel_miR67	isoform_213921	0.5	1	24	1500	1523	CUUAUUAGUACAGUCGAUGGUGGA	::::::.:::::::::::::::::	UCCACCGUCGACUGUACUAAUAAG	Cleavage
novel_miR71	isoform_485534	0.5	1	20	1123	1142	UUUAUUUGGUUUAACCAAAU	::::::::::.:::::::::	AUUUGGUUAAGCCAAAUAAA	Cleavage
miR160a-5p	isoform_233404	0.5	1	21	583	603	UGCCUGGCUCCCUGUAUGCCA	::::::.:::::::::::::	GGGCAUAUAGGGAGCCAGGCA	Cleavage
miR160b	isoform_233404	0.5	1	20	584	603	UGCCUGGCUCCCUGUAUGCC	::::::.:::::::::::::	GGCAUAUAGGGAGCCAGGCA	Cleavage
miR166a	isoform_477156	0.5	1	19	493	511	UCGGACCAGGCUUCAUUCC	::::::::::::::::::.	GGAAUGAAGCCUGGUCCGG	Cleavage
miR166a	isoform_4536	0.5	1	19	318	336	UCGGACCAGGCUUCAUUCC	::::::::::::::::::.	GGAAUGAAGCCUGGUCCGG	Cleavage
miR166a	isoform_137940	0.5	1	19	789	807	UCGGACCAGGCUUCAUUCC	::::::::::::::::::.	GGAAUGAAGCCUGGUCCGG	Cleavage
miR166a	isoform_1701	0.5	1	19	827	845	UCGGACCAGGCUUCAUUCC	::::::::::::::::::.	GGAAUGAAGCCUGGUCCGG	Cleavage
miR166a	isoform_1922	0.5	1	19	794	812	UCGGACCAGGCUUCAUUCC	::::::::::::::::::.	GGAAUGAAGCCUGGUCCGG	Cleavage
miR166a	isoform_256737	0.5	1	19	729	747	UCGGACCAGGCUUCAUUCC	::::::::::::::::::.	GGAAUGAAGCCUGGUCCGG	Cleavage
miR166a	isoform_2438	0.5	1	19	635	653	UCGGACCAGGCUUCAUUCC	::::::::::::::::::.	GGAAUGAAGCCUGGUCCGG	Cleavage
miR166a	isoform_308376	0.5	1	19	443	461	UCGGACCAGGCUUCAUUCC	::::::::::::::::::.	GGAAUGAAGCCUGGUCCGG	Cleavage
miR166a	isoform_156114	0.5	1	19	264	282	UCGGACCAGGCUUCAUUCC	::::::::::::::::::.	GGAAUGAAGCCUGGUCCGG	Cleavage
miR166a-3p	isoform_477156	0.5	1	21	491	511	UCGGACCAGGCUUCAUUCCCC	::::::::::::::::::.	UUGGAAUGAAGCCUGGUCCGG	Cleavage
miR166a-3p	isoform_4536	0.5	1	21	316	336	UCGGACCAGGCUUCAUUCCCC	::::::::::::::::::.	UUGGAAUGAAGCCUGGUCCGG	Cleavage
miR166a-3p	isoform_137940	0.5	1	21	787	807	UCGGACCAGGCUUCAUUCCCC	::::::::::::::::::.	UUGGAAUGAAGCCUGGUCCGG	Cleavage
miR166a-3p	isoform_1701	0.5	1	21	825	845	UCGGACCAGGCUUCAUUCCCC	::::::::::::::::::.	UUGGAAUGAAGCCUGGUCCGG	Cleavage
miR166a-3p	isoform_1922	0.5	1	21	792	812	UCGGACCAGGCUUCAUUCCCC	::::::::::::::::::.	UUGGAAUGAAGCCUGGUCCGG	Cleavage
miR166a-3p	isoform_256737	0.5	1	21	727	747	UCGGACCAGGCUUCAUUCCCC	::::::::::::::::::.	UUGGAAUGAAGCCUGGUCCGG	Cleavage
miR166a-3p	isoform_2438	0.5	1	21	633	653	UCGGACCAGGCUUCAUUCCCC	::::::::::::::::::.	UUGGAAUGAAGCCUGGUCCGG	Cleavage
miR166a-3p	isoform_308376	0.5	1	21	441	461	UCGGACCAGGCUUCAUUCCCC	::::::::::::::::::.	UUGGAAUGAAGCCUGGUCCGG	Cleavage
miR166a-3p	isoform_156114	0.5	1	21	262	282	UCGGACCAGGCUUCAUUCCCC	::::::::::::::::::.	UUGGAAUGAAGCCUGGUCCGG	Cleavage
miR166g-3p	isoform_477156	0.5	1	21	491	511	UCGGACCAGGCUUCAUUCCUC	::::::::::::::::::.	UUGGAAUGAAGCCUGGUCCGG	Cleavage
miR166g-3p	isoform_4536	0.5	1	21	316	336	UCGGACCAGGCUUCAUUCCUC	::::::::::::::::::.	UUGGAAUGAAGCCUGGUCCGG	Cleavage
miR166g-3p	isoform_137940	0.5	1	21	787	807	UCGGACCAGGCUUCAUUCCUC	::::::::::::::::::.	UUGGAAUGAAGCCUGGUCCGG	Cleavage
miR166g-3p	isoform_1701	0.5	1	21	825	845	UCGGACCAGGCUUCAUUCCUC	::::::::::::::::::.	UUGGAAUGAAGCCUGGUCCGG	Cleavage
miR166g-3p	isoform_1922	0.5	1	21	792	812	UCGGACCAGGCUUCAUUCCUC	::::::::::::::::::.	UUGGAAUGAAGCCUGGUCCGG	Cleavage
miR166g-3p	isoform_256737	0.5	1	21	727	747	UCGGACCAGGCUUCAUUCCUC	::::::::::::::::::.	UUGGAAUGAAGCCUGGUCCGG	Cleavage
miR166g-3p	isoform_2438	0.5	1	21	633	653	UCGGACCAGGCUUCAUUCCUC	::::::::::::::::::.	UUGGAAUGAAGCCUGGUCCGG	Cleavage
miR166g-3p	isoform_308376	0.5	1	21	441	461	UCGGACCAGGCUUCAUUCCUC	::::::::::::::::::.	UUGGAAUGAAGCCUGGUCCGG	Cleavage
miR166g-3p	isoform_156114	0.5	1	21	262	282	UCGGACCAGGCUUCAUUCCUC	::::::::::::::::::.	UUGGAAUGAAGCCUGGUCCGG	Cleavage
miR166h-3p	isoform_477156	0.5	1	20	492	511	UCGGACCAGGCUUCAUUCCC	::::::::::::::::::.	UGGAAUGAAGCCUGGUCCGG	Cleavage
miR166h-3p	isoform_4536	0.5	1	20	317	336	UCGGACCAGGCUUCAUUCCC	::::::::::::::::::.	UGGAAUGAAGCCUGGUCCGG	Cleavage
miR166h-3p	isoform_137940	0.5	1	20	788	807	UCGGACCAGGCUUCAUUCCC	::::::::::::::::::.	UGGAAUGAAGCCUGGUCCGG	Cleavage
miR166h-3p	isoform_1701	0.5	1	20	826	845	UCGGACCAGGCUUCAUUCCC	::::::::::::::::::.	UGGAAUGAAGCCUGGUCCGG	Cleavage
miR166h-3p	isoform_1922	0.5	1	20	793	812	UCGGACCAGGCUUCAUUCCC	::::::::::::::::::.	UGGAAUGAAGCCUGGUCCGG	Cleavage
miR166h-3p	isoform_256737	0.5	1	20	728	747	UCGGACCAGGCUUCAUUCCC	::::::::::::::::::.	UGGAAUGAAGCCUGGUCCGG	Cleavage
miR166h-3p	isoform_2438	0.5	1	20	634	653	UCGGACCAGGCUUCAUUCCC	::::::::::::::::::.	UGGAAUGAAGCCUGGUCCGG	Cleavage
miR166h-3p	isoform_308376	0.5	1	20	442	461	UCGGACCAGGCUUCAUUCCC	::::::::::::::::::.	UGGAAUGAAGCCUGGUCCGG	Cleavage
miR166h-3p	isoform_156114	0.5	1	20	263	282	UCGGACCAGGCUUCAUUCCC	::::::::::::::::::.	UGGAAUGAAGCCUGGUCCGG	Cleavage
miR166k	isoform_477156	0.5	1	20	492	511	UCGGACCAGGCUUCAUUCCU	::::::::::::::::::.	UGGAAUGAAGCCUGGUCCGG	Cleavage
miR166k	isoform_4536	0.5	1	20	317	336	UCGGACCAGGCUUCAUUCCU	::::::::::::::::::.	UGGAAUGAAGCCUGGUCCGG	Cleavage
miR166k	isoform_137940	0.5	1	20	788	807	UCGGACCAGGCUUCAUUCCU	::::::::::::::::::.	UGGAAUGAAGCCUGGUCCGG	Cleavage
miR166k	isoform_1701	0.5	1	20	826	845	UCGGACCAGGCUUCAUUCCU	::::::::::::::::::.	UGGAAUGAAGCCUGGUCCGG	Cleavage
miR166k	isoform_1922	0.5	1	20	793	812	UCGGACCAGGCUUCAUUCCU	::::::::::::::::::.	UGGAAUGAAGCCUGGUCCGG	Cleavage
miR166k	isoform_256737	0.5	1	20	728	747	UCGGACCAGGCUUCAUUCCU	::::::::::::::::::.	UGGAAUGAAGCCUGGUCCGG	Cleavage
miR166k	isoform_2438	0.5	1	20	634	653	UCGGACCAGGCUUCAUUCCU	::::::::::::::::::.	UGGAAUGAAGCCUGGUCCGG	Cleavage
miR166k	isoform_308376	0.5	1	20	442	461	UCGGACCAGGCUUCAUUCCU	::::::::::::::::::.	UGGAAUGAAGCCUGGUCCGG	Cleavage
miR166k	isoform_156114	0.5	1	20	263	282	UCGGACCAGGCUUCAUUCCU	::::::::::::::::::.	UGGAAUGAAGCCUGGUCCGG	Cleavage
miR172a	isoform_489543	0.5	1	21	1176	1196	AGAAUCCUGAUGAUGCUGCAG	:::::.::::::::::::::	AUGCAGUAUCAUCAGGAUUCU	Cleavage
miR172d	isoform_489543	0.5	1	21	1176	1196	AGAAUCCUGAUGAUGCUGCAU	::::::.::::::::::::::	AUGCAGUAUCAUCAGGAUUCU	Cleavage
miR399a	isoform_481787	0.5	1	21	336	356	UGCCAAAGGAGAUUUGCCCUG	.:::::::::::.::::::::	UAGGGCAAAUCUUCUUUGGCA	Cleavage
miR399a	isoform_336	0.5	1	21	449	469	UGCCAAAGGAGAUUUGCCCUG	.:::::::::::.::::::::	UAGGGCAAAUCUUCUUUGGCA	Cleavage
miR399a	isoform_165287	0.5	1	21	463	483	UGCCAAAGGAGAUUUGCCCUG	.:::::::::::.::::::::	UAGGGCAAAUCUUCUUUGGCA	Cleavage
miR408b	isoform_77248	0.5	1	21	95	115	UGCACUGCCUCUUCCCUGGCU	.::::::::::::::::::	GCUCAGGGAAGAGGCAGUGCA	Cleavage
miR408b	isoform_92486	0.5	1	21	28	48	UGCACUGCCUCUUCCCUGGCU	.::::::::::::::::::	GCUCAGGGAAGAGGCAGUGCA	Cleavage
miR408b	isoform_348116	0.5	1	21	92	112	UGCACUGCCUCUUCCCUGGCU	.::::::::::::::::::	GCUCAGGGAAGAGGCAGUGCA	Cleavage
miR408b	isoform_138638	0.5	1	21	93	113	UGCACUGCCUCUUCCCUGGCU	.::::::::::::::::::	GCUCAGGGAAGAGGCAGUGCA	Cleavage
miR408d	isoform_77248	0.5	1	20	96	115	UGCACUGCCUCUUCCCUGGC	.::::::::::::::::::	CUCAGGGAAGAGGCAGUGCA	Cleavage
miR408d	isoform_92486	0.5	1	20	29	48	UGCACUGCCUCUUCCCUGGC	.::::::::::::::::::	CUCAGGGAAGAGGCAGUGCA	Cleavage
miR408d	isoform_348116	0.5	1	20	93	112	UGCACUGCCUCUUCCCUGGC	.::::::::::::::::::	CUCAGGGAAGAGGCAGUGCA	Cleavage
miR408d	isoform_138638	0.5	1	20	94	113	UGCACUGCCUCUUCCCUGGC	.::::::::::::::::::	CUCAGGGAAGAGGCAGUGCA	Cleavage
novel_miR43	isoform_287658	1	1	24	295	318	UUGGCGUCCGACGCGUCCGAUGCC	:::.:: :::::::::::::::::	GGCGUCCGACGCGUCGGACGCCAA	Cleavage
novel_miR71	isoform_4076	1	1	20	973	992	UUUAUUUGGUUUAACCAAAU	:::: :::::::::::::::	AUUUAGUUAAACCAAAUAAA	Cleavage
novel_miR90	isoform_201766	1	1	25	2511	2535	UUCAACCCGUAUCCGACCCUAUAUG	:::::::::::::.::::::::::.	CAUAUAGGGUCGGGUACGGGUUGAG	Cleavage
novel_miR90	isoform_185810	1	1	25	651	675	UUCAACCCGUAUCCGACCCUAUAUG	:::::::::::::.::::::::::.	CAUAUAGGGUCGGGUACGGGUUGAG	Cleavage
novel_miR99	isoform_81193	1	1	24	18	41	GGUCCUCCUGAUUUCCACCAAUCA	:: :::::::::::::::::.:.	UGUGUGGUGGAAAUCAGGAGGGCU	Cleavage
novel_miR104	isoform_201766	1	1	23	2476	2498	GGUUGGGUUGAAGUAUGGGUUGG	:::::.::::::::::.::::::	CCAACUCAUACUUCAAUCCAACC	Cleavage
novel_miR132	isoform_211880	1	1	24	1079	1102	UAAAAAAAGUGUGAACAAAAUCGG	:::::::::::::::::::::	AGGAUUUUGUUCACACUUUUUUUU	Cleavage
novel_miR134	isoform_487047	1	1	25	859	883	GAUUUAACUGCAAAAGGUGGAAAUC	:::::.::::::::::::::::.:.	GAUUUUCACCUUUUGCAGUUAAGUU	Cleavage
novel_miR134	isoform_39045	1	1	25	902	926	GAUUUAACUGCAAAAGGUGGAAAUC	:::::.::::::::::::::::.:.	GAUUUUCACCUUUUGCAGUUAAGUU	Cleavage
novel_miR134	isoform_39916	1	1	25	861	885	GAUUUAACUGCAAAAGGUGGAAAUC	:::::.::::::::::::::::.:.	GAUUUUCACCUUUUGCAGUUAAGUU	Cleavage
novel_miR134	isoform_493505	1	1	25	858	882	GAUUUAACUGCAAAAGGUGGAAAUC	:::::.::::::::::::::::.:.	GAUUUUCACCUUUUGCAGUUAAGUU	Cleavage
novel_miR134	isoform_48344	1	1	25	720	744	GAUUUAACUGCAAAAGGUGGAAAUC	:::::.::::::::::::::::.:.	GAUUUUCACCUUUUGCAGUUAAGUU	Cleavage
novel_miR134	isoform_59541	1	1	25	610	634	GAUUUAACUGCAAAAGGUGGAAAUC	:::::.::::::::::::::::.:.	GAUUUUCACCUUUUGCAGUUAAGUU	Cleavage
novel_miR134	isoform_68533	1	1	25	484	508	GAUUUAACUGCAAAAGGUGGAAAUC	:::::.::::::::::::::::.:.	GAUUUUCACCUUUUGCAGUUAAGUU	Cleavage
novel_miR134	isoform_89480	1	1	25	320	344	GAUUUAACUGCAAAAGGUGGAAAUC	:::::.::::::::::::::::.:.	GAUUUUCACCUUUUGCAGUUAAGUU	Cleavage
novel_miR134	isoform_427588	1	1	25	851	875	GAUUUAACUGCAAAAGGUGGAAAUC	::::.::..:::::::::::::::	UAUUUUCAUUUUUUGCAGUUAAAUC	Cleavage
novel_miR134	isoform_37444	1	1	25	857	881	GAUUUAACUGCAAAAGGUGGAAAUC	::::.::..:::::::::::::::	UAUUUUCAUUUUUUGCAGUUAAAUC	Cleavage
novel_miR134	isoform_42989	1	1	25	858	882	GAUUUAACUGCAAAAGGUGGAAAUC	::::.::..:::::::::::::::	UAUUUUCAUUUUUUGCAGUUAAAUC	Cleavage
novel_miR134	isoform_272865	1	1	25	607	631	GAUUUAACUGCAAAAGGUGGAAAUC	:::::.::::::::::::::::.:.	GAUUUUCACCUUUUGCAGUUAAGUU	Cleavage
miR156a	isoform_479207	1	1	21	1090	1110	UGACAGAAGAGAGUGAGCACA	:::::: :::::::::::::	AGUGCUCUCUCUCUUCUGUCA	Translation
miR156a	isoform_20873	1	1	21	1137	1157	UGACAGAAGAGAGUGAGCACA	:::::: :::::::::::::	AGUGCUCUCUCUCUUCUGUCA	Translation
miR156a	isoform_31309	1	1	21	972	992	UGACAGAAGAGAGUGAGCACA	:::::: :::::::::::::	AGUGCUCUCUCUCUUCUGUCA	Translation
miR156a-5p	isoform_479207	1	1	20	1091	1110	UGACAGAAGAGAGUGAGCAC	:::::: :::::::::::::	GUGCUCUCUCUCUUCUGUCA	Translation
miR156a-5p	isoform_20873	1	1	20	1138	1157	UGACAGAAGAGAGUGAGCAC	:::::: :::::::::::::	GUGCUCUCUCUCUUCUGUCA	Translation
miR156a-5p	isoform_31309	1	1	20	973	992	UGACAGAAGAGAGUGAGCAC	:::::: :::::::::::::	GUGCUCUCUCUCUUCUGUCA	Translation
miR156f-5p	isoform_20873	1	1	20	1139	1158	CUGACAGAAGAGAGUGAGCA	::::: ::::::::::::::	UGCUCUCUCUCUUCUGUCAG	Translation
miR156j	isoform_479207	1	1	22	1091	1112	GUUGACAGAAGAGAGUGAGCAC	:::::: :::::::::::::::	GUGCUCUCUCUCUUCUGUCAAC	Cleavage
miR156j	isoform_370274	1	1	22	962	983	GUUGACAGAAGAGAGUGAGCAC	: :::: :::::::::::::::	GCGCUCUCUCUCUUCUGUCAAC	Cleavage
miR156j	isoform_31309	1	1	22	973	994	GUUGACAGAAGAGAGUGAGCAC	:::::: :::::::::::::::	GUGCUCUCUCUCUUCUGUCAAC	Cleavage
miR156j	isoform_15867	1	1	22	1094	1115	GUUGACAGAAGAGAGUGAGCAC	: :::: :::::::::::::::	GCGCUCUCUCUCUUCUGUCAAC	Cleavage
miR156j	isoform_19654	1	1	22	1070	1091	GUUGACAGAAGAGAGUGAGCAC	: :::: :::::::::::::::	GCGCUCUCUCUCUUCUGUCAAC	Cleavage
miR156j	isoform_21212	1	1	22	1070	1091	GUUGACAGAAGAGAGUGAGCAC	: :::: :::::::::::::::	GCGCUCUCUCUCUUCUGUCAAC	Cleavage
miR156j	isoform_150240	1	1	22	1068	1089	GUUGACAGAAGAGAGUGAGCAC	: :::: :::::::::::::::	GCGCUCUCUCUCUUCUGUCAAC	Cleavage
miR156j	isoform_237882	1	1	22	976	997	GUUGACAGAAGAGAGUGAGCAC	: :::: :::::::::::::::	GCGCUCUCUCUCUUCUGUCAAC	Cleavage
miR156k	isoform_479207	1	1	21	1091	1111	UUGACAGAAGAGAGUGAGCAC	:::::: ::::::::::::::	GUGCUCUCUCUCUUCUGUCAA	Translation
miR156k	isoform_370274	1	1	21	962	982	UUGACAGAAGAGAGUGAGCAC	: :::: ::::::::::::::	GCGCUCUCUCUCUUCUGUCAA	Translation
miR156k	isoform_31309	1	1	21	973	993	UUGACAGAAGAGAGUGAGCAC	:::::: ::::::::::::::	GUGCUCUCUCUCUUCUGUCAA	Translation
miR156k	isoform_15867	1	1	21	1094	1114	UUGACAGAAGAGAGUGAGCAC	: :::: ::::::::::::::	GCGCUCUCUCUCUUCUGUCAA	Translation
miR156k	isoform_19654	1	1	21	1070	1090	UUGACAGAAGAGAGUGAGCAC	: :::: ::::::::::::::	GCGCUCUCUCUCUUCUGUCAA	Translation
miR156k	isoform_21212	1	1	21	1070	1090	UUGACAGAAGAGAGUGAGCAC	: :::: ::::::::::::::	GCGCUCUCUCUCUUCUGUCAA	Translation
miR156k	isoform_150240	1	1	21	1068	1088	UUGACAGAAGAGAGUGAGCAC	: :::: ::::::::::::::	GCGCUCUCUCUCUUCUGUCAA	Translation
miR156k	isoform_237882	1	1	21	976	996	UUGACAGAAGAGAGUGAGCAC	: :::: ::::::::::::::	GCGCUCUCUCUCUUCUGUCAA	Translation
miR160h	isoform_477265	1	1	21	1665	1685	UGCCUGGCUCCCUGCAUGCCA	::::: ::::::::::::::	GGGCAUACAGGGAGCCAGGCA	Translation
miR160h	isoform_139213	1	1	21	1695	1715	UGCCUGGCUCCCUGCAUGCCA	::::: ::::::::::::::	GGGCAUACAGGGAGCCAGGCA	Translation
miR160h	isoform_225927	1	1	21	541	561	UGCCUGGCUCCCUGCAUGCCA	::::: ::::::::::::::	GGGCAUACAGGGAGCCAGGCA	Translation
miR164b	isoform_489376	1	1	20	782	801	UGGAGAAGCAGGGCACGUGC	::: ::::::::::::::::	GCAAGUGCCCUGCUUCUCCA	Cleavage
miR164b	isoform_39307	1	1	20	723	742	UGGAGAAGCAGGGCACGUGC	:: ::::::::::::::::	UCAAGUGCCCUGCUUCUCCA	Cleavage
miR164b	isoform_41200	1	1	20	732	751	UGGAGAAGCAGGGCACGUGC	:: ::::::::::::::::	UCAAGUGCCCUGCUUCUCCA	Cleavage
miR164b	isoform_457766	1	1	20	244	263	UGGAGAAGCAGGGCACGUGC	:: ::::::::::::::::	UCAAGUGCCCUGCUUCUCCA	Cleavage
miR166a	isoform_335533	1	1	19	1075	1093	UCGGACCAGGCUUCAUUCC	::.:::::::::::::::.	GGGAUGAAGCCUGGUCCGG	Cleavage
miR166a	isoform_407177	1	1	19	696	714	UCGGACCAGGCUUCAUUCC	::.:::::::::::::::.	GGGAUGAAGCCUGGUCCGG	Cleavage
miR166a	isoform_448703	1	1	19	517	535	UCGGACCAGGCUUCAUUCC	::.:::::::::::::::.	GGGAUGAAGCCUGGUCCGG	Cleavage
miR166a	isoform_502439	1	1	19	617	635	UCGGACCAGGCUUCAUUCC	::.:::::::::::::::.	GGGAUGAAGCCUGGUCCGG	Cleavage
miR166a	isoform_417221	1	1	19	527	545	UCGGACCAGGCUUCAUUCC	::.:::::::::::::::.	GGGAUGAAGCCUGGUCCGG	Cleavage
miR166a	isoform_421471	1	1	19	422	440	UCGGACCAGGCUUCAUUCC	::.:::::::::::::::.	GGGAUGAAGCCUGGUCCGG	Cleavage
miR166a	isoform_1036	1	1	19	1079	1097	UCGGACCAGGCUUCAUUCC	::.:::::::::::::::.	GGGAUGAAGCCUGGUCCGG	Cleavage
miR166a	isoform_1154	1	1	19	1067	1085	UCGGACCAGGCUUCAUUCC	::.:::::::::::::::.	GGGAUGAAGCCUGGUCCGG	Cleavage
miR166a	isoform_1297	1	1	19	1069	1087	UCGGACCAGGCUUCAUUCC	::.:::::::::::::::.	GGGAUGAAGCCUGGUCCGG	Cleavage
miR166a	isoform_247043	1	1	19	852	870	UCGGACCAGGCUUCAUUCC	::.:::::::::::::::.	GGGAUGAAGCCUGGUCCGG	Cleavage
miR166a-3p	isoform_335533	1	1	21	1073	1093	UCGGACCAGGCUUCAUUCCCC	::.:::::::::::::::.	CCGGGAUGAAGCCUGGUCCGG	Cleavage
miR166a-3p	isoform_407177	1	1	21	694	714	UCGGACCAGGCUUCAUUCCCC	::.:::::::::::::::.	CUGGGAUGAAGCCUGGUCCGG	Cleavage
miR166a-3p	isoform_448703	1	1	21	515	535	UCGGACCAGGCUUCAUUCCCC	::.:::::::::::::::.	CUGGGAUGAAGCCUGGUCCGG	Cleavage
miR166a-3p	isoform_502439	1	1	21	615	635	UCGGACCAGGCUUCAUUCCCC	::.:::::::::::::::.	CCGGGAUGAAGCCUGGUCCGG	Cleavage
miR166a-3p	isoform_417221	1	1	21	525	545	UCGGACCAGGCUUCAUUCCCC	::.:::::::::::::::.	CUGGGAUGAAGCCUGGUCCGG	Cleavage
miR166a-3p	isoform_421471	1	1	21	420	440	UCGGACCAGGCUUCAUUCCCC	::.:::::::::::::::.	CUGGGAUGAAGCCUGGUCCGG	Cleavage
miR166a-3p	isoform_1036	1	1	21	1077	1097	UCGGACCAGGCUUCAUUCCCC	::.:::::::::::::::.	CCGGGAUGAAGCCUGGUCCGG	Cleavage
miR166a-3p	isoform_1154	1	1	21	1065	1085	UCGGACCAGGCUUCAUUCCCC	::.:::::::::::::::.	CCGGGAUGAAGCCUGGUCCGG	Cleavage
miR166a-3p	isoform_1297	1	1	21	1067	1087	UCGGACCAGGCUUCAUUCCCC	::.:::::::::::::::.	CCGGGAUGAAGCCUGGUCCGG	Cleavage
miR166a-3p	isoform_247043	1	1	21	850	870	UCGGACCAGGCUUCAUUCCCC	::.:::::::::::::::.	CUGGGAUGAAGCCUGGUCCGG	Cleavage
miR166g-3p	isoform_335533	1	1	21	1073	1093	UCGGACCAGGCUUCAUUCCUC	::.:::::::::::::::.	CCGGGAUGAAGCCUGGUCCGG	Cleavage
miR166g-3p	isoform_407177	1	1	21	694	714	UCGGACCAGGCUUCAUUCCUC	::.:::::::::::::::.	CUGGGAUGAAGCCUGGUCCGG	Cleavage
miR166g-3p	isoform_448703	1	1	21	515	535	UCGGACCAGGCUUCAUUCCUC	::.:::::::::::::::.	CUGGGAUGAAGCCUGGUCCGG	Cleavage
miR166g-3p	isoform_502439	1	1	21	615	635	UCGGACCAGGCUUCAUUCCUC	::.:::::::::::::::.	CCGGGAUGAAGCCUGGUCCGG	Cleavage
miR166g-3p	isoform_417221	1	1	21	525	545	UCGGACCAGGCUUCAUUCCUC	::.:::::::::::::::.	CUGGGAUGAAGCCUGGUCCGG	Cleavage
miR166g-3p	isoform_421471	1	1	21	420	440	UCGGACCAGGCUUCAUUCCUC	::.:::::::::::::::.	CUGGGAUGAAGCCUGGUCCGG	Cleavage
miR166g-3p	isoform_1036	1	1	21	1077	1097	UCGGACCAGGCUUCAUUCCUC	::.:::::::::::::::.	CCGGGAUGAAGCCUGGUCCGG	Cleavage
miR166g-3p	isoform_1154	1	1	21	1065	1085	UCGGACCAGGCUUCAUUCCUC	::.:::::::::::::::.	CCGGGAUGAAGCCUGGUCCGG	Cleavage
miR166g-3p	isoform_1297	1	1	21	1067	1087	UCGGACCAGGCUUCAUUCCUC	::.:::::::::::::::.	CCGGGAUGAAGCCUGGUCCGG	Cleavage
miR166g-3p	isoform_247043	1	1	21	850	870	UCGGACCAGGCUUCAUUCCUC	::.:::::::::::::::.	CUGGGAUGAAGCCUGGUCCGG	Cleavage
miR166h-3p	isoform_335533	1	1	20	1074	1093	UCGGACCAGGCUUCAUUCCC	::.:::::::::::::::.	CGGGAUGAAGCCUGGUCCGG	Cleavage
miR166h-3p	isoform_407177	1	1	20	695	714	UCGGACCAGGCUUCAUUCCC	::.:::::::::::::::.	UGGGAUGAAGCCUGGUCCGG	Cleavage
miR166h-3p	isoform_448703	1	1	20	516	535	UCGGACCAGGCUUCAUUCCC	::.:::::::::::::::.	UGGGAUGAAGCCUGGUCCGG	Cleavage
miR166h-3p	isoform_502439	1	1	20	616	635	UCGGACCAGGCUUCAUUCCC	::.:::::::::::::::.	CGGGAUGAAGCCUGGUCCGG	Cleavage
miR166h-3p	isoform_417221	1	1	20	526	545	UCGGACCAGGCUUCAUUCCC	::.:::::::::::::::.	UGGGAUGAAGCCUGGUCCGG	Cleavage
miR166h-3p	isoform_421471	1	1	20	421	440	UCGGACCAGGCUUCAUUCCC	::.:::::::::::::::.	UGGGAUGAAGCCUGGUCCGG	Cleavage
miR166h-3p	isoform_1036	1	1	20	1078	1097	UCGGACCAGGCUUCAUUCCC	::.:::::::::::::::.	CGGGAUGAAGCCUGGUCCGG	Cleavage
miR166h-3p	isoform_1154	1	1	20	1066	1085	UCGGACCAGGCUUCAUUCCC	::.:::::::::::::::.	CGGGAUGAAGCCUGGUCCGG	Cleavage
miR166h-3p	isoform_1297	1	1	20	1068	1087	UCGGACCAGGCUUCAUUCCC	::.:::::::::::::::.	CGGGAUGAAGCCUGGUCCGG	Cleavage
miR166h-3p	isoform_247043	1	1	20	851	870	UCGGACCAGGCUUCAUUCCC	::.:::::::::::::::.	UGGGAUGAAGCCUGGUCCGG	Cleavage
miR166k	isoform_335533	1	1	20	1074	1093	UCGGACCAGGCUUCAUUCCU	::.:::::::::::::::.	CGGGAUGAAGCCUGGUCCGG	Cleavage
miR166k	isoform_407177	1	1	20	695	714	UCGGACCAGGCUUCAUUCCU	::.:::::::::::::::.	UGGGAUGAAGCCUGGUCCGG	Cleavage
miR166k	isoform_448703	1	1	20	516	535	UCGGACCAGGCUUCAUUCCU	::.:::::::::::::::.	UGGGAUGAAGCCUGGUCCGG	Cleavage
miR166k	isoform_502439	1	1	20	616	635	UCGGACCAGGCUUCAUUCCU	::.:::::::::::::::.	CGGGAUGAAGCCUGGUCCGG	Cleavage
miR166k	isoform_417221	1	1	20	526	545	UCGGACCAGGCUUCAUUCCU	::.:::::::::::::::.	UGGGAUGAAGCCUGGUCCGG	Cleavage
miR166k	isoform_421471	1	1	20	421	440	UCGGACCAGGCUUCAUUCCU	::.:::::::::::::::.	UGGGAUGAAGCCUGGUCCGG	Cleavage
miR166k	isoform_1036	1	1	20	1078	1097	UCGGACCAGGCUUCAUUCCU	::.:::::::::::::::.	CGGGAUGAAGCCUGGUCCGG	Cleavage
miR166k	isoform_1154	1	1	20	1066	1085	UCGGACCAGGCUUCAUUCCU	::.:::::::::::::::.	CGGGAUGAAGCCUGGUCCGG	Cleavage
miR166k	isoform_1297	1	1	20	1068	1087	UCGGACCAGGCUUCAUUCCU	::.:::::::::::::::.	CGGGAUGAAGCCUGGUCCGG	Cleavage
miR166k	isoform_247043	1	1	20	851	870	UCGGACCAGGCUUCAUUCCU	::.:::::::::::::::.	UGGGAUGAAGCCUGGUCCGG	Cleavage
miR166m	isoform_477156	1	1	20	491	510	CGGACCAGGCUUCAUUCCCC	::::::::::::::::::	UUGGAAUGAAGCCUGGUCCG	Cleavage
miR166m	isoform_4536	1	1	20	316	335	CGGACCAGGCUUCAUUCCCC	::::::::::::::::::	UUGGAAUGAAGCCUGGUCCG	Cleavage
miR166m	isoform_137940	1	1	20	787	806	CGGACCAGGCUUCAUUCCCC	::::::::::::::::::	UUGGAAUGAAGCCUGGUCCG	Cleavage
miR166m	isoform_1701	1	1	20	825	844	CGGACCAGGCUUCAUUCCCC	::::::::::::::::::	UUGGAAUGAAGCCUGGUCCG	Cleavage
miR166m	isoform_1922	1	1	20	792	811	CGGACCAGGCUUCAUUCCCC	::::::::::::::::::	UUGGAAUGAAGCCUGGUCCG	Cleavage
miR166m	isoform_256737	1	1	20	727	746	CGGACCAGGCUUCAUUCCCC	::::::::::::::::::	UUGGAAUGAAGCCUGGUCCG	Cleavage
miR166m	isoform_2438	1	1	20	633	652	CGGACCAGGCUUCAUUCCCC	::::::::::::::::::	UUGGAAUGAAGCCUGGUCCG	Cleavage
miR166m	isoform_308376	1	1	20	441	460	CGGACCAGGCUUCAUUCCCC	::::::::::::::::::	UUGGAAUGAAGCCUGGUCCG	Cleavage
miR166m	isoform_156114	1	1	20	262	281	CGGACCAGGCUUCAUUCCCC	::::::::::::::::::	UUGGAAUGAAGCCUGGUCCG	Cleavage
miR169f	isoform_451041	1	1	21	926	946	AAGCCAAGGAUGACUUGCCUA	::::: :::::::::::::	CCGGCAAUUCAUCCUUGGCUU	Translation
miR169f	isoform_405337	1	1	21	936	956	AAGCCAAGGAUGACUUGCCUA	::::: :::::::::::::	CCGGCAAUUCAUCCUUGGCUU	Translation
miR169f	isoform_30239	1	1	21	1020	1040	AAGCCAAGGAUGACUUGCCUA	::::: :::::::::::::	CCGGCAAUUCAUCCUUGGCUU	Translation
miR169f	isoform_313128	1	1	21	1032	1052	AAGCCAAGGAUGACUUGCCUA	::::: :::::::::::::	CCGGCAAUUCAUCCUUGGCUU	Translation
miR169v	isoform_451149	1	1	21	1388	1408	AAGCCAAGGAUGAAUUGCCGG	::::: :::::::::::::	UAGGCAAGUCAUCCUUGGCUU	Translation
miR169v	isoform_263760	1	1	21	1190	1210	AAGCCAAGGAUGAAUUGCCGG	::::: :::::::::::::	GAGGCAAGUCAUCCUUGGCUU	Translation
miR169v	isoform_263760	1	1	21	2087	2107	AAGCCAAGGAUGAAUUGCCGG	::::: :::::::::::::	GAGGCAAGUCAUCCUUGGCUU	Translation
miR169v	isoform_263760	1	1	21	2789	2809	AAGCCAAGGAUGAAUUGCCGG	::::: :::::::::::::	GAGGCAAGUCAUCCUUGGCUU	Translation
miR169v	isoform_220115	1	1	21	1387	1407	AAGCCAAGGAUGAAUUGCCGG	::::: :::::::::::::	UAGGCAAGUCAUCCUUGGCUU	Translation
miR169v	isoform_25392	1	1	21	1294	1314	AAGCCAAGGAUGAAUUGCCGG	::::: :::::::::::::	UAGGCAAGUCAUCCUUGGCUU	Translation
miR393-5p	isoform_8107	1	1	21	1735	1755	UUCCAAAGGGAUCGCAUUGAU	::::::::::::::::::	GACAAUGCGAUCCCUUUGGAU	Cleavage
miR393-5p	isoform_412342	1	1	21	1597	1617	UUCCAAAGGGAUCGCAUUGAU	::::::::::::::::::	GACAAUGCGAUCCCUUUGGAU	Cleavage
miR393-5p	isoform_379568	1	1	21	1254	1274	UUCCAAAGGGAUCGCAUUGAU	::::::::::::::::::	GACAAUGCGAUCCCUUUGGAU	Cleavage
miR393-5p	isoform_386037	1	1	21	226	246	UUCCAAAGGGAUCGCAUUGAU	::::::::::::::::::	GACAAUGCGAUCCCUUUGGAU	Cleavage
miR393-5p	isoform_271986	1	1	21	1672	1692	UUCCAAAGGGAUCGCAUUGAU	::::::::::::::::::	GACAAUGCGAUCCCUUUGGAU	Cleavage
miR393-5p	isoform_198202	1	1	21	1597	1617	UUCCAAAGGGAUCGCAUUGAU	::::::::::::::::::	GACAAUGCGAUCCCUUUGGAU	Cleavage
miR393-5p	isoform_226741	1	1	21	1452	1472	UUCCAAAGGGAUCGCAUUGAU	::::::::::::::::::	GACAAUGCGAUCCCUUUGGAU	Cleavage
miR393-5p	isoform_276667	1	1	21	1299	1319	UUCCAAAGGGAUCGCAUUGAU	::::::::::::::::::	GACAAUGCGAUCCCUUUGGAU	Cleavage
miR393-5p	isoform_311770	1	1	21	1138	1158	UUCCAAAGGGAUCGCAUUGAU	::::::::::::::::::	GACAAUGCGAUCCCUUUGGAU	Cleavage
miR393-5p	isoform_251276	1	1	21	630	650	UUCCAAAGGGAUCGCAUUGAU	::::::::::::::::::	GACAAUGCGAUCCCUUUGGAU	Cleavage
miR393-5p	isoform_276893	1	1	21	291	311	UUCCAAAGGGAUCGCAUUGAU	::::::::::::::::::	GACAAUGCGAUCCCUUUGGAU	Cleavage
miR393a	isoform_8107	1	1	21	1734	1754	UCCAAAGGGAUCGCAUUGAUC	::::::::::::::::::	AGACAAUGCGAUCCCUUUGGA	Cleavage
miR393a	isoform_412342	1	1	21	1596	1616	UCCAAAGGGAUCGCAUUGAUC	::::::::::::::::::	AGACAAUGCGAUCCCUUUGGA	Cleavage
miR393a	isoform_379568	1	1	21	1253	1273	UCCAAAGGGAUCGCAUUGAUC	::::::::::::::::::	AGACAAUGCGAUCCCUUUGGA	Cleavage
miR393a	isoform_386037	1	1	21	225	245	UCCAAAGGGAUCGCAUUGAUC	::::::::::::::::::	AGACAAUGCGAUCCCUUUGGA	Cleavage
miR393a	isoform_271986	1	1	21	1671	1691	UCCAAAGGGAUCGCAUUGAUC	::::::::::::::::::	AGACAAUGCGAUCCCUUUGGA	Cleavage
miR393a	isoform_198202	1	1	21	1596	1616	UCCAAAGGGAUCGCAUUGAUC	::::::::::::::::::	AGACAAUGCGAUCCCUUUGGA	Cleavage
miR393a	isoform_226741	1	1	21	1451	1471	UCCAAAGGGAUCGCAUUGAUC	::::::::::::::::::	AGACAAUGCGAUCCCUUUGGA	Cleavage
miR393a	isoform_276667	1	1	21	1298	1318	UCCAAAGGGAUCGCAUUGAUC	::::::::::::::::::	AGACAAUGCGAUCCCUUUGGA	Cleavage
miR393a	isoform_311770	1	1	21	1137	1157	UCCAAAGGGAUCGCAUUGAUC	::::::::::::::::::	AGACAAUGCGAUCCCUUUGGA	Cleavage
miR393a	isoform_251276	1	1	21	629	649	UCCAAAGGGAUCGCAUUGAUC	::::::::::::::::::	AGACAAUGCGAUCCCUUUGGA	Cleavage
miR393a	isoform_276893	1	1	21	290	310	UCCAAAGGGAUCGCAUUGAUC	::::::::::::::::::	AGACAAUGCGAUCCCUUUGGA	Cleavage
miR393h	isoform_8107	1	1	22	1734	1755	UUCCAAAGGGAUCGCAUUGAUC	::::::::::::::::::	AGACAAUGCGAUCCCUUUGGAU	Cleavage
miR393h	isoform_412342	1	1	22	1596	1617	UUCCAAAGGGAUCGCAUUGAUC	::::::::::::::::::	AGACAAUGCGAUCCCUUUGGAU	Cleavage
miR393h	isoform_379568	1	1	22	1253	1274	UUCCAAAGGGAUCGCAUUGAUC	::::::::::::::::::	AGACAAUGCGAUCCCUUUGGAU	Cleavage
miR393h	isoform_386037	1	1	22	225	246	UUCCAAAGGGAUCGCAUUGAUC	::::::::::::::::::	AGACAAUGCGAUCCCUUUGGAU	Cleavage
miR393h	isoform_271986	1	1	22	1671	1692	UUCCAAAGGGAUCGCAUUGAUC	::::::::::::::::::	AGACAAUGCGAUCCCUUUGGAU	Cleavage
miR393h	isoform_198202	1	1	22	1596	1617	UUCCAAAGGGAUCGCAUUGAUC	::::::::::::::::::	AGACAAUGCGAUCCCUUUGGAU	Cleavage
miR393h	isoform_226741	1	1	22	1451	1472	UUCCAAAGGGAUCGCAUUGAUC	::::::::::::::::::	AGACAAUGCGAUCCCUUUGGAU	Cleavage
miR393h	isoform_276667	1	1	22	1298	1319	UUCCAAAGGGAUCGCAUUGAUC	::::::::::::::::::	AGACAAUGCGAUCCCUUUGGAU	Cleavage
miR393h	isoform_311770	1	1	22	1137	1158	UUCCAAAGGGAUCGCAUUGAUC	::::::::::::::::::	AGACAAUGCGAUCCCUUUGGAU	Cleavage
miR393h	isoform_251276	1	1	22	629	650	UUCCAAAGGGAUCGCAUUGAUC	::::::::::::::::::	AGACAAUGCGAUCCCUUUGGAU	Cleavage
miR393h	isoform_276893	1	1	22	290	311	UUCCAAAGGGAUCGCAUUGAUC	::::::::::::::::::	AGACAAUGCGAUCCCUUUGGAU	Cleavage
miR394a-1	isoform_463350	1	1	20	1293	1312	UUGGCAUUCUGUCCACCUCC	:::::: :::::::::::::	GGAGGUUGACAGAAUGCCAA	Translation
miR394a-1	isoform_391043	1	1	20	1002	1021	UUGGCAUUCUGUCCACCUCC	:::::: :::::::::::::	GGAGGUUGACAGAAUGCCAA	Translation
miR394a-1	isoform_275935	1	1	20	1213	1232	UUGGCAUUCUGUCCACCUCC	:::::: :::::::::::::	GGAGGUUGACAGAAUGCCAA	Translation
miR394a-1	isoform_15343	1	1	20	1152	1171	UUGGCAUUCUGUCCACCUCC	:::::: :::::::::::::	GGAGGUUGACAGAAUGCCAA	Translation
miR394a-1	isoform_300846	1	1	20	1151	1170	UUGGCAUUCUGUCCACCUCC	:::::: :::::::::::::	GGAGGUUGACAGAAUGCCAA	Translation
miR399a	isoform_481787	1	1	21	517	537	UGCCAAAGGAGAUUUGCCCUG	:::::::::::::::::::	AAGGGCAAAUCUCCUUUGGCU	Cleavage
miR399a	isoform_481787	1	1	21	557	577	UGCCAAAGGAGAUUUGCCCUG	:::::::::::::::::::	AAGGGCAAAUCUCCUUUGGCU	Cleavage
miR399a	isoform_481787	1	1	21	721	741	UGCCAAAGGAGAUUUGCCCUG	::::: :::::::::::::	UUGGGCAUAUCUCCUUUGGCA	Translation
miR399a	isoform_336	1	1	21	629	649	UGCCAAAGGAGAUUUGCCCUG	:::::::::::::::::::	AAGGGCAAAUCUCCUUUGGCU	Cleavage
miR399a	isoform_336	1	1	21	669	689	UGCCAAAGGAGAUUUGCCCUG	:::::::::::::::::::	AAGGGCAAAUCUCCUUUGGCU	Cleavage
miR399a	isoform_336	1	1	21	834	854	UGCCAAAGGAGAUUUGCCCUG	::::: :::::::::::::	UUGGGCAUAUCUCCUUUGGCA	Translation
miR399a	isoform_165287	1	1	21	644	664	UGCCAAAGGAGAUUUGCCCUG	:::::::::::::::::::	AAGGGCAAAUCUCCUUUGGCU	Cleavage
miR399a	isoform_165287	1	1	21	684	704	UGCCAAAGGAGAUUUGCCCUG	:::::::::::::::::::	AAGGGCAAAUCUCCUUUGGCU	Cleavage
miR399a	isoform_165287	1	1	21	848	868	UGCCAAAGGAGAUUUGCCCUG	::::: :::::::::::::	UUGGGCAUAUCUCCUUUGGCA	Translation
miR156	isoform_20873	1	1	21	1138	1158	CUGACAGAAGAGAGUGAGCAC	:::::: ::::::::::::::	GUGCUCUCUCUCUUCUGUCAG	Translation
novel_miR2	isoform_214560	1.5	1	20	1553	1572	AUAAAGCCGGAUAAAAACAA	:::::::::..::.:::::	AUGUUUUUAUUUGGUUUUAU	Cleavage
novel_miR3	isoform_436158	1.5	1	24	475	498	AGCUUUGGUAUCAUUCUAAUGUUG	: :::::::::.:::::::	AUGAUUGAGAAUGAUAUCAAAGCU	Cleavage
novel_miR3	isoform_182194	1.5	1	24	474	497	AGCUUUGGUAUCAUUCUAAUGUUG	: :::::::::.:::::::	AUGAUUGAGAAUGAUAUCAAAGCU	Cleavage
novel_miR13	isoform_581	1.5	1	23	733	755	ACCCUUGACUUCGAAUUCGUAGC	:::::::::::::::: ::::::	GCUACGAAUUCGAAGUGAAGGGU	Translation
novel_miR13	isoform_480017	1.5	1	23	727	749	ACCCUUGACUUCGAAUUCGUAGC	:::::::::::::::: ::::::	GCUACGAAUUCGAAGUGAAGGGU	Translation
novel_miR13	isoform_39134	1.5	1	23	170	192	ACCCUUGACUUCGAAUUCGUAGC	:::::::::::::::: ::::::	GCUACGAAUUCGAAGUGAAGGGU	Translation
novel_miR13	isoform_14993	1.5	1	23	731	753	ACCCUUGACUUCGAAUUCGUAGC	:::::::::::::::: ::::::	GCUACGAAUUCGAAGUGAAGGGU	Translation
novel_miR20	isoform_420602	1.5	1	25	112	136	CGUGCGAUCUCACUCUGCUCGCUUG	:::::::::: :::::::::::.::	CAAGCGAGCAAAGUGAGAUCGCGCG	Translation
novel_miR20	isoform_581	1.5	1	25	117	141	CGUGCGAUCUCACUCUGCUCGCUUG	:::::::::: :::::::::::.::	CAAGCGAGCAAAGUGAGAUCGCGCG	Translation
novel_miR20	isoform_487819	1.5	1	25	112	136	CGUGCGAUCUCACUCUGCUCGCUUG	:::::::::: :::::::::::.::	CAAGCGAGCAAAGUGAGAUCGCGCG	Translation
novel_miR20	isoform_355162	1.5	1	25	112	136	CGUGCGAUCUCACUCUGCUCGCUUG	:::::::::: :::::::::::.::	CAAGCGAGCAAAGUGAGAUCGCGCG	Translation
novel_miR20	isoform_450147	1.5	1	25	112	136	CGUGCGAUCUCACUCUGCUCGCUUG	:::::::::: :::::::::::.::	CAAGCGAGCAAAGUGAGAUCGCGCG	Translation
novel_miR20	isoform_480017	1.5	1	25	112	136	CGUGCGAUCUCACUCUGCUCGCUUG	:::::::::: :::::::::::.::	CAAGCGAGCAAAGUGAGAUCGCGCG	Translation
novel_miR20	isoform_32097	1.5	1	25	112	136	CGUGCGAUCUCACUCUGCUCGCUUG	:::::::::: :::::::::::.::	CAAGCGAGCAAAGUGAGAUCGCGCG	Translation
novel_miR20	isoform_330262	1.5	1	25	112	136	CGUGCGAUCUCACUCUGCUCGCUUG	:::::::::: :::::::::::.::	CAAGCGAGCAAAGUGAGAUCGCGCG	Translation
novel_miR20	isoform_330263	1.5	1	25	112	136	CGUGCGAUCUCACUCUGCUCGCUUG	:::::::::: :::::::::::.::	CAAGCGAGCAAAGUGAGAUCGCGCG	Translation
novel_miR20	isoform_178267	1.5	1	25	112	136	CGUGCGAUCUCACUCUGCUCGCUUG	:::::::::: :::::::::::.::	CAAGCGAGCAAAGUGAGAUCGCGCG	Translation
novel_miR20	isoform_15170	1.5	1	25	112	136	CGUGCGAUCUCACUCUGCUCGCUUG	:::::::::: :::::::::::.::	CAAGCGAGCAAAGUGAGAUCGCGCG	Translation
novel_miR20	isoform_14993	1.5	1	25	115	139	CGUGCGAUCUCACUCUGCUCGCUUG	:::::::::: :::::::::::.::	CAAGCGAGCAAAGUGAGAUCGCGCG	Translation
novel_miR23	isoform_434448	1.5	1	22	718	739	AUAUUUCUCUCAUUUCUCAAAA	:: ::::::::::: :::::::	UUCUGAGAAAUGAGUGAAAUAU	Translation
novel_miR23	isoform_33041	1.5	1	22	985	1006	AUAUUUCUCUCAUUUCUCAAAA	:: ::::::::::: :::::::	UUCUGAGAAAUGAGUGAAAUAU	Translation
novel_miR23	isoform_151060	1.5	1	22	826	847	AUAUUUCUCUCAUUUCUCAAAA	:: ::::::::::: :::::::	UUCUGAGAAAUGAGUGAAAUAU	Translation
novel_miR33	isoform_397530	1.5	1	24	2109	2132	AUUUUUUGCGUAUAUUUCUUCAUU	:: :: :::::::.:::::::::	UAUCAAUAAAUAUAUGCAAAAAAU	Cleavage
novel_miR33	isoform_249317	1.5	1	24	194	217	AUUUUUUGCGUAUAUUUCUUCAUU	::: :::::: :::::::.:::::	AAUCAAGAAACAUACGCAGAAAAU	Translation
novel_miR39	isoform_452265	1.5	1	23	1683	1705	AGAGUAGUACUAGGAUGGGUGAC	::: :::.::::.::::::.:::	GUCUCCCGUCCUGGUACUAUUCU	Cleavage
novel_miR39	isoform_415376	1.5	1	23	1687	1709	AGAGUAGUACUAGGAUGGGUGAC	::: :::.::::.::::::.:::	GUCUCCCGUCCUGGUACUAUUCU	Cleavage
novel_miR39	isoform_7423	1.5	1	23	1686	1708	AGAGUAGUACUAGGAUGGGUGAC	::: :::.::::.::::::.:::	GUCUCCCGUCCUGGUACUAUUCU	Cleavage
novel_miR57	isoform_178813	1.5	1	23	1173	1195	AAGUUAAAUCAGUUCCGGCUUCC	::::::::::: ::::::::::	AGAAGCCGGAACAGAUUUAACUU	Translation
novel_miR67	isoform_199293	1.5	1	24	1700	1723	CUUAUUAGUACAGUCGAUGGUGGA	::::::::::::::::::: :::	GCCACCAUCGACUGUACUAACAAG	Cleavage
novel_miR71	isoform_42750	1.5	1	20	1024	1043	UUUAUUUGGUUUAACCAAAU	:::::::::::::::: ::	UUUUGGUUAAACCAAAUUAA	Cleavage
novel_miR71	isoform_320734	1.5	1	20	1823	1842	UUUAUUUGGUUUAACCAAAU	::: ::::::.::::::::	UUUUUGUUAAAUCAAAUAAA	Cleavage
novel_miR71	isoform_256149	1.5	1	20	1580	1599	UUUAUUUGGUUUAACCAAAU	::: ::::::.::::::::	UUUUUGUUAAAUCAAAUAAA	Cleavage
novel_miR71	isoform_12497	1.5	1	20	1721	1740	UUUAUUUGGUUUAACCAAAU	::: ::::::.::::::::	UUUUUGUUAAAUCAAAUAAA	Cleavage
novel_miR80	isoform_47814	1.5	1	20	850	869	GGGACGUCACAGAAGCUUGA	:::::::::::::::: :::	UCAAGCUUCUGUGACGACCC	Cleavage
novel_miR80	isoform_52322	1.5	1	20	869	888	GGGACGUCACAGAAGCUUGA	:::::::::::::::: :::	UCAAGCUUCUGUGACGACCC	Cleavage
novel_miR80	isoform_266616	1.5	1	20	853	872	GGGACGUCACAGAAGCUUGA	:::::::::::::::: :::	UCAAGCUUCUGUGACGACCC	Cleavage
novel_miR101	isoform_147624	1.5	1	24	11	34	GGGUUCUGUUUUUUUAUUUUUUUU	::.:. :::::.::::::::::::	AAGAGUAAUAAGAAAACAGAACCC	Cleavage
novel_miR102	isoform_486219	1.5	1	22	1346	1367	UUCGCUGUAUGGAUGCUGGAUC	:::::::::::::: :::::::	GAUCCAGCAUCCAUCCAGCGAA	Translation
novel_miR121	isoform_22715	1.5	1	21	257	277	UGGCUGUGAUUUUGUUGUUCA	: .:::::.:::::.::::::	UCGACAACGAAAUCGCAGCCA	Cleavage
novel_miR121	isoform_18326	1.5	1	21	249	269	UGGCUGUGAUUUUGUUGUUCA	: .:::::.:::::.::::::	UCGACAACGAAAUCGCAGCCA	Cleavage
novel_miR121	isoform_16191	1.5	1	21	252	272	UGGCUGUGAUUUUGUUGUUCA	: .:::::.:::::.::::::	UCGACAACGAAAUCGCAGCCA	Cleavage
novel_miR121	isoform_274376	1.5	1	21	254	274	UGGCUGUGAUUUUGUUGUUCA	: .:::::.:::::.::::::	UCGACAACGAAAUCGCAGCCA	Cleavage
novel_miR129	isoform_479132	1.5	1	24	3343	3366	CAAUUACCAUUACCGUACCGUAUA	:::.:::::.:::::::::::::	UAUGCGGUAUGGUAAUGGUAAUUA	Cleavage
novel_miR134	isoform_417055	1.5	1	25	1044	1068	GAUUUAACUGCAAAAGGUGGAAAUC	::::::::::::::::::::::: :	GAUUUCCACCUUUUGCAGUUAAAGC	Cleavage
novel_miR134	isoform_41616	1.5	1	25	894	918	GAUUUAACUGCAAAAGGUGGAAAUC	::::::::::::::::::::::: :	GAUUUCCACCUUUUGCAGUUAAAGC	Cleavage
novel_miR134	isoform_43754	1.5	1	25	963	987	GAUUUAACUGCAAAAGGUGGAAAUC	::::::::::::::::::::::: :	GAUUUCCACCUUUUGCAGUUAAAGC	Cleavage
novel_miR134	isoform_46065	1.5	1	25	865	889	GAUUUAACUGCAAAAGGUGGAAAUC	::::::::::::::::::::::: :	GAUUUCCACCUUUUGCAGUUAAAGC	Cleavage
novel_miR134	isoform_67200	1.5	1	25	560	584	GAUUUAACUGCAAAAGGUGGAAAUC	::::::::::::::::::::::: :	GAUUUCCACCUUUUGCAGUUAAAGC	Cleavage
novel_miR134	isoform_69727	1.5	1	25	628	652	GAUUUAACUGCAAAAGGUGGAAAUC	::::::::::::::::::::::: :	GAUUUCCACCUUUUGCAGUUAAAGC	Cleavage
novel_miR134	isoform_74905	1.5	1	25	427	451	GAUUUAACUGCAAAAGGUGGAAAUC	::::::::::::::::::::::: :	GAUUUCCACCUUUUGCAGUUAAAGC	Cleavage
novel_miR134	isoform_79993	1.5	1	25	524	548	GAUUUAACUGCAAAAGGUGGAAAUC	::::::::::::::::::::::: :	GAUUUCCACCUUUUGCAGUUAAAGC	Cleavage
novel_miR134	isoform_93175	1.5	1	25	353	377	GAUUUAACUGCAAAAGGUGGAAAUC	::::::::::::::::::::::: :	GAUUUCCACCUUUUGCAGUUAAAGC	Cleavage
novel_miR134	isoform_244336	1.5	1	25	712	736	GAUUUAACUGCAAAAGGUGGAAAUC	::::::::::::::::::::::: :	GAUUUCCACCUUUUGCAGUUAAAGC	Cleavage
novel_miR134	isoform_105125	1.5	1	25	366	390	GAUUUAACUGCAAAAGGUGGAAAUC	::::::::::::::::::::::: :	GAUUUCCACCUUUUGCAGUUAAAGC	Cleavage
novel_miR139	isoform_423521	1.5	1	23	600	622	ACCGGGUUAGGUGCACUAUGGAG	:::: :::::::::::.::::::	CUCCCUAGUGCACCUAGCCCGGU	Cleavage
novel_miR139	isoform_185183	1.5	1	23	760	782	ACCGGGUUAGGUGCACUAUGGAG	:::: :::::::::::.::::::	CUCCCUAGUGCACCUAGCCCGGU	Cleavage
novel_miR139	isoform_195281	1.5	1	23	760	782	ACCGGGUUAGGUGCACUAUGGAG	:::: :::::::::::.::::::	CUCCCUAGUGCACCUAGCCCGGU	Cleavage
novel_miR144	isoform_154745	1.5	1	25	2022	2046	AUCCGCUUUUCGGAUAAUGCCGGAU	: :::::.:::::::::::	CUGCAUCCUUAUCUGAAAAGCGGAU	Cleavage
miR160	isoform_203212	1.5	1	21	378	398	UGGCAUACAGGGAGCCAGGCA	: :::::::::::::::.:	CUCAUGGCUCCCUGUAUGCUA	Cleavage
miR168	isoform_384451	1.5	1	20	542	561	UCGCUUGGUGCAGGUCGGGA	:::::: :::::.:::::::	UCCCGAGCUGCAUCAAGCGA	Translation
miR168	isoform_589	1.5	1	20	586	605	UCGCUUGGUGCAGGUCGGGA	:::::: :::::.:::::::	UCCCGAGCUGCAUCAAGCGA	Translation
miR168	isoform_383948	1.5	1	20	544	563	UCGCUUGGUGCAGGUCGGGA	:::::: :::::.:::::::	UCCCGAGCUGCAUCAAGCGA	Translation
miR168	isoform_423310	1.5	1	20	532	551	UCGCUUGGUGCAGGUCGGGA	:::::: :::::.:::::::	UCCCGAGCUGCAUCAAGCGA	Translation
miR168	isoform_509	1.5	1	20	603	622	UCGCUUGGUGCAGGUCGGGA	:::::: :::::.:::::::	UCCCGAGCUGCAUCAAGCGA	Translation
miR168	isoform_162344	1.5	1	20	651	670	UCGCUUGGUGCAGGUCGGGA	:::::: :::::.:::::::	UCCCGAGCUGCAUCAAGCGA	Translation
miR168	isoform_168869	1.5	1	20	658	677	UCGCUUGGUGCAGGUCGGGA	:::::: :::::.:::::::	UCCCGAGCUGCAUCAAGCGA	Translation
miR5141	isoform_496454	1.5	1	24	1559	1582	AGACCCGACGCGACUGACAGAUAA	::::::::::::::::::: ::::	UUAUCUGUCAGUCGCGUCGAGUCU	Cleavage
miR8175	isoform_211091	1.5	1	20	772	791	GAUCCCCGGCAACGGCGCCA	:::::::::::::::::: :	UGGCGCCGUUGCCGGGGACC	Cleavage
miR156f-5p	isoform_32529	1.5	1	20	324	343	CUGACAGAAGAGAGUGAGCA	:::: :::::::::::.::	AGCUCUCUCUCUUCUGUUAG	Translation
miR156g-5p	isoform_447930	1.5	1	21	1287	1307	UUGACAGAAGAUAGAGGGCAC	::::::::: :::::::::::	GUGCCCUCUCUCUUCUGUCAA	Translation
miR156g-5p	isoform_15083	1.5	1	21	1285	1305	UUGACAGAAGAUAGAGGGCAC	::::::::: :::::::::::	GUGCCCUCUCUCUUCUGUCAA	Translation
miR156g-5p	isoform_166070	1.5	1	21	1047	1067	UUGACAGAAGAUAGAGGGCAC	::::::::: :::::::::::	GUGCCCUCUCUCUUCUGUCAA	Translation
miR156g-5p	isoform_150948	1.5	1	21	1176	1196	UUGACAGAAGAUAGAGGGCAC	::::::::: :::::::::::	GUGCCCUCUCUCUUCUGUCAA	Translation
miR156j	isoform_20873	1.5	1	22	1138	1159	GUUGACAGAAGAGAGUGAGCAC	:::::: :::::::::::::.:	GUGCUCUCUCUCUUCUGUCAGC	Cleavage
miR156k	isoform_20873	1.5	1	21	1138	1158	UUGACAGAAGAGAGUGAGCAC	:::::: :::::::::::::.	GUGCUCUCUCUCUUCUGUCAG	Translation
miR160h	isoform_233404	1.5	1	21	583	603	UGCCUGGCUCCCUGCAUGCCA	::::: .:::::::::::::	GGGCAUAUAGGGAGCCAGGCA	Translation
miR166e-3p	isoform_477156	1.5	1	21	492	512	CUCGGACCAGGCUUCAUUCCC	::::::::::::::::::.	UGGAAUGAAGCCUGGUCCGGA	Cleavage
miR166e-3p	isoform_4536	1.5	1	21	317	337	CUCGGACCAGGCUUCAUUCCC	::::::::::::::::::.	UGGAAUGAAGCCUGGUCCGGA	Cleavage
miR166e-3p	isoform_137940	1.5	1	21	788	808	CUCGGACCAGGCUUCAUUCCC	::::::::::::::::::.	UGGAAUGAAGCCUGGUCCGGA	Cleavage
miR166e-3p	isoform_1701	1.5	1	21	826	846	CUCGGACCAGGCUUCAUUCCC	::::::::::::::::::.	UGGAAUGAAGCCUGGUCCGGA	Cleavage
miR166e-3p	isoform_1922	1.5	1	21	793	813	CUCGGACCAGGCUUCAUUCCC	::::::::::::::::::.	UGGAAUGAAGCCUGGUCCGGA	Cleavage
miR166e-3p	isoform_256737	1.5	1	21	728	748	CUCGGACCAGGCUUCAUUCCC	::::::::::::::::::.	UGGAAUGAAGCCUGGUCCGGA	Cleavage
miR166e-3p	isoform_2438	1.5	1	21	634	654	CUCGGACCAGGCUUCAUUCCC	::::::::::::::::::.	UGGAAUGAAGCCUGGUCCGGA	Cleavage
miR166e-3p	isoform_308376	1.5	1	21	442	462	CUCGGACCAGGCUUCAUUCCC	::::::::::::::::::.	UGGAAUGAAGCCUGGUCCGGA	Cleavage
miR166e-3p	isoform_156114	1.5	1	21	263	283	CUCGGACCAGGCUUCAUUCCC	::::::::::::::::::.	UGGAAUGAAGCCUGGUCCGGA	Cleavage
miR166m	isoform_335533	1.5	1	20	1073	1092	CGGACCAGGCUUCAUUCCCC	::.:::::::::::::::	CCGGGAUGAAGCCUGGUCCG	Cleavage
miR166m	isoform_407177	1.5	1	20	694	713	CGGACCAGGCUUCAUUCCCC	::.:::::::::::::::	CUGGGAUGAAGCCUGGUCCG	Cleavage
miR166m	isoform_448703	1.5	1	20	515	534	CGGACCAGGCUUCAUUCCCC	::.:::::::::::::::	CUGGGAUGAAGCCUGGUCCG	Cleavage
miR166m	isoform_502439	1.5	1	20	615	634	CGGACCAGGCUUCAUUCCCC	::.:::::::::::::::	CCGGGAUGAAGCCUGGUCCG	Cleavage
miR166m	isoform_417221	1.5	1	20	525	544	CGGACCAGGCUUCAUUCCCC	::.:::::::::::::::	CUGGGAUGAAGCCUGGUCCG	Cleavage
miR166m	isoform_421471	1.5	1	20	420	439	CGGACCAGGCUUCAUUCCCC	::.:::::::::::::::	CUGGGAUGAAGCCUGGUCCG	Cleavage
miR166m	isoform_1036	1.5	1	20	1077	1096	CGGACCAGGCUUCAUUCCCC	::.:::::::::::::::	CCGGGAUGAAGCCUGGUCCG	Cleavage
miR166m	isoform_1154	1.5	1	20	1065	1084	CGGACCAGGCUUCAUUCCCC	::.:::::::::::::::	CCGGGAUGAAGCCUGGUCCG	Cleavage
miR166m	isoform_1297	1.5	1	20	1067	1086	CGGACCAGGCUUCAUUCCCC	::.:::::::::::::::	CCGGGAUGAAGCCUGGUCCG	Cleavage
miR166m	isoform_247043	1.5	1	20	850	869	CGGACCAGGCUUCAUUCCCC	::.:::::::::::::::	CUGGGAUGAAGCCUGGUCCG	Cleavage
miR168a	isoform_384451	1.5	1	21	541	561	UCGCUUGGUGCAGGUCGGGAC	:::::: :::::.:::::::	CUCCCGAGCUGCAUCAAGCGA	Translation
miR168a	isoform_589	1.5	1	21	585	605	UCGCUUGGUGCAGGUCGGGAC	:::::: :::::.:::::::	CUCCCGAGCUGCAUCAAGCGA	Translation
miR168a	isoform_383948	1.5	1	21	543	563	UCGCUUGGUGCAGGUCGGGAC	:::::: :::::.:::::::	CUCCCGAGCUGCAUCAAGCGA	Translation
miR168a	isoform_423310	1.5	1	21	531	551	UCGCUUGGUGCAGGUCGGGAC	:::::: :::::.:::::::	CUCCCGAGCUGCAUCAAGCGA	Translation
miR168a	isoform_509	1.5	1	21	602	622	UCGCUUGGUGCAGGUCGGGAC	:::::: :::::.:::::::	CUCCCGAGCUGCAUCAAGCGA	Translation
miR168a	isoform_162344	1.5	1	21	650	670	UCGCUUGGUGCAGGUCGGGAC	:::::: :::::.:::::::	CUCCCGAGCUGCAUCAAGCGA	Translation
miR168a	isoform_168869	1.5	1	21	657	677	UCGCUUGGUGCAGGUCGGGAC	:::::: :::::.:::::::	CUCCCGAGCUGCAUCAAGCGA	Translation
miR168a-5p	isoform_384451	1.5	1	21	541	561	UCGCUUGGUGCAGGUCGGGAA	:::::: :::::.:::::::	CUCCCGAGCUGCAUCAAGCGA	Translation
miR168a-5p	isoform_589	1.5	1	21	585	605	UCGCUUGGUGCAGGUCGGGAA	:::::: :::::.:::::::	CUCCCGAGCUGCAUCAAGCGA	Translation
miR168a-5p	isoform_383948	1.5	1	21	543	563	UCGCUUGGUGCAGGUCGGGAA	:::::: :::::.:::::::	CUCCCGAGCUGCAUCAAGCGA	Translation
miR168a-5p	isoform_423310	1.5	1	21	531	551	UCGCUUGGUGCAGGUCGGGAA	:::::: :::::.:::::::	CUCCCGAGCUGCAUCAAGCGA	Translation
miR168a-5p	isoform_509	1.5	1	21	602	622	UCGCUUGGUGCAGGUCGGGAA	:::::: :::::.:::::::	CUCCCGAGCUGCAUCAAGCGA	Translation
miR168a-5p	isoform_162344	1.5	1	21	650	670	UCGCUUGGUGCAGGUCGGGAA	:::::: :::::.:::::::	CUCCCGAGCUGCAUCAAGCGA	Translation
miR168a-5p	isoform_168869	1.5	1	21	657	677	UCGCUUGGUGCAGGUCGGGAA	:::::: :::::.:::::::	CUCCCGAGCUGCAUCAAGCGA	Translation
miR168b	isoform_384451	1.5	1	19	543	561	UCGCUUGGUGCAGGUCGGG	::::: :::::.:::::::	CCCGAGCUGCAUCAAGCGA	Translation
miR168b	isoform_589	1.5	1	19	587	605	UCGCUUGGUGCAGGUCGGG	::::: :::::.:::::::	CCCGAGCUGCAUCAAGCGA	Translation
miR168b	isoform_383948	1.5	1	19	545	563	UCGCUUGGUGCAGGUCGGG	::::: :::::.:::::::	CCCGAGCUGCAUCAAGCGA	Translation
miR168b	isoform_423310	1.5	1	19	533	551	UCGCUUGGUGCAGGUCGGG	::::: :::::.:::::::	CCCGAGCUGCAUCAAGCGA	Translation
miR168b	isoform_509	1.5	1	19	604	622	UCGCUUGGUGCAGGUCGGG	::::: :::::.:::::::	CCCGAGCUGCAUCAAGCGA	Translation
miR168b	isoform_162344	1.5	1	19	652	670	UCGCUUGGUGCAGGUCGGG	::::: :::::.:::::::	CCCGAGCUGCAUCAAGCGA	Translation
miR168b	isoform_168869	1.5	1	19	659	677	UCGCUUGGUGCAGGUCGGG	::::: :::::.:::::::	CCCGAGCUGCAUCAAGCGA	Translation
miR169f	isoform_60131	1.5	1	21	543	563	AAGCCAAGGAUGACUUGCCUA	:::::: ::::.::::::::	AAGGCAAAUCAUUCUUGGCUU	Translation
miR169f	isoform_59727	1.5	1	21	526	546	AAGCCAAGGAUGACUUGCCUA	:::::: ::::.::::::::	AAGGCAAAUCAUUCUUGGCUU	Translation
miR169f	isoform_34104	1.5	1	21	947	967	AAGCCAAGGAUGACUUGCCUA	:::::: ::::.::::::::	AAGGCAAAUCAUUCUUGGCUU	Translation
miR169f	isoform_379365	1.5	1	21	1079	1099	AAGCCAAGGAUGACUUGCCUA	:::::: ::::.::::::::	AAGGCAAAUCAUUCUUGGCUU	Translation
miR169f	isoform_335851	1.5	1	21	1141	1161	AAGCCAAGGAUGACUUGCCUA	:::::: ::::.::::::::	AAGGCAAAUCAUUCUUGGCUU	Translation
miR169f	isoform_214428	1.5	1	21	730	750	AAGCCAAGGAUGACUUGCCUA	:::::: ::::.::::::::	AAGGCAAAUCAUUCUUGGCUU	Translation
miR169f	isoform_30288	1.5	1	21	1072	1092	AAGCCAAGGAUGACUUGCCUA	:::::: ::::.::::::::	AAGGCAAAUCAUUCUUGGCUU	Translation
miR169f	isoform_25038	1.5	1	21	1141	1161	AAGCCAAGGAUGACUUGCCUA	:::::: ::::.::::::::	AAGGCAAAUCAUUCUUGGCUU	Translation
miR169f	isoform_25718	1.5	1	21	1098	1118	AAGCCAAGGAUGACUUGCCUA	:::::: ::::.::::::::	AAGGCAAAUCAUUCUUGGCUU	Translation
miR169v	isoform_32997	1.5	1	21	1088	1108	AAGCCAAGGAUGAAUUGCCGG	::::.:::::::::::::	UGGGCAGUUCAUCCUUGGCUA	Cleavage
miR169v	isoform_416444	1.5	1	21	1018	1038	AAGCCAAGGAUGAAUUGCCGG	::::.:::::::::::::	UGGGCAGUUCAUCCUUGGCUA	Cleavage
miR169v	isoform_37007	1.5	1	21	914	934	AAGCCAAGGAUGAAUUGCCGG	::::.:::::::::::::	UGGGCAGUUCAUCCUUGGCUA	Cleavage
miR169v	isoform_41544	1.5	1	21	929	949	AAGCCAAGGAUGAAUUGCCGG	::::.:::::::::::::	UGGGCAGUUCAUCCUUGGCUA	Cleavage
miR169v	isoform_335851	1.5	1	21	1141	1161	AAGCCAAGGAUGAAUUGCCGG	::::: ::::.::::::::	AAGGCAAAUCAUUCUUGGCUU	Translation
miR169v	isoform_379365	1.5	1	21	1079	1099	AAGCCAAGGAUGAAUUGCCGG	::::: ::::.::::::::	AAGGCAAAUCAUUCUUGGCUU	Translation
miR169v	isoform_34104	1.5	1	21	947	967	AAGCCAAGGAUGAAUUGCCGG	::::: ::::.::::::::	AAGGCAAAUCAUUCUUGGCUU	Translation
miR169v	isoform_59727	1.5	1	21	526	546	AAGCCAAGGAUGAAUUGCCGG	::::: ::::.::::::::	AAGGCAAAUCAUUCUUGGCUU	Translation
miR169v	isoform_60131	1.5	1	21	543	563	AAGCCAAGGAUGAAUUGCCGG	::::: ::::.::::::::	AAGGCAAAUCAUUCUUGGCUU	Translation
miR169v	isoform_30394	1.5	1	21	1089	1109	AAGCCAAGGAUGAAUUGCCGG	::::.:::::::::::::	UGGGCAGUUCAUCCUUGGCUA	Cleavage
miR169v	isoform_25718	1.5	1	21	1098	1118	AAGCCAAGGAUGAAUUGCCGG	::::: ::::.::::::::	AAGGCAAAUCAUUCUUGGCUU	Translation
miR169v	isoform_25038	1.5	1	21	1141	1161	AAGCCAAGGAUGAAUUGCCGG	::::: ::::.::::::::	AAGGCAAAUCAUUCUUGGCUU	Translation
miR169v	isoform_30288	1.5	1	21	1072	1092	AAGCCAAGGAUGAAUUGCCGG	::::: ::::.::::::::	AAGGCAAAUCAUUCUUGGCUU	Translation
miR169v	isoform_214428	1.5	1	21	730	750	AAGCCAAGGAUGAAUUGCCGG	::::: ::::.::::::::	AAGGCAAAUCAUUCUUGGCUU	Translation
miR393-5p	isoform_4170	1.5	1	21	2050	2070	UUCCAAAGGGAUCGCAUUGAU	: :::::::::.::::::::	AACAAUGCGAUUCCUUUGGAU	Cleavage
miR393-5p	isoform_363072	1.5	1	21	1888	1908	UUCCAAAGGGAUCGCAUUGAU	: :::::::::.::::::::	AACAAUGCGAUUCCUUUGGAU	Cleavage
miR393-5p	isoform_359092	1.5	1	21	1340	1360	UUCCAAAGGGAUCGCAUUGAU	: :::::::::.::::::::	AACAAUGCGAUUCCUUUGGAU	Cleavage
miR393-5p	isoform_423512	1.5	1	21	651	671	UUCCAAAGGGAUCGCAUUGAU	: :::::::::.::::::::	AACAAUGCGAUUCCUUUGGAU	Cleavage
miR393-5p	isoform_147099	1.5	1	21	2042	2062	UUCCAAAGGGAUCGCAUUGAU	: :::::::::.::::::::	AACAAUGCGAUUCCUUUGGAU	Cleavage
miR393-5p	isoform_137793	1.5	1	21	1813	1833	UUCCAAAGGGAUCGCAUUGAU	: :::::::::.::::::::	AACAAUGCGAUUCCUUUGGAU	Cleavage
miR393a	isoform_4170	1.5	1	21	2049	2069	UCCAAAGGGAUCGCAUUGAUC	: :::::::::.::::::::	AAACAAUGCGAUUCCUUUGGA	Cleavage
miR393a	isoform_363072	1.5	1	21	1887	1907	UCCAAAGGGAUCGCAUUGAUC	: :::::::::.::::::::	AAACAAUGCGAUUCCUUUGGA	Cleavage
miR393a	isoform_359092	1.5	1	21	1339	1359	UCCAAAGGGAUCGCAUUGAUC	: :::::::::.::::::::	AAACAAUGCGAUUCCUUUGGA	Cleavage
miR393a	isoform_423512	1.5	1	21	650	670	UCCAAAGGGAUCGCAUUGAUC	: :::::::::.::::::::	AAACAAUGCGAUUCCUUUGGA	Cleavage
miR393a	isoform_147099	1.5	1	21	2041	2061	UCCAAAGGGAUCGCAUUGAUC	: :::::::::.::::::::	AAACAAUGCGAUUCCUUUGGA	Cleavage
miR393a	isoform_137793	1.5	1	21	1812	1832	UCCAAAGGGAUCGCAUUGAUC	: :::::::::.::::::::	AAACAAUGCGAUUCCUUUGGA	Cleavage
miR393b-5p	isoform_4170	1.5	1	22	2048	2069	UCCAAAGGGAUCGCAUUGAUCU	: :::::::::.::::::::	GAAACAAUGCGAUUCCUUUGGA	Cleavage
miR393b-5p	isoform_363072	1.5	1	22	1886	1907	UCCAAAGGGAUCGCAUUGAUCU	: :::::::::.::::::::	GAAACAAUGCGAUUCCUUUGGA	Cleavage
miR393b-5p	isoform_359092	1.5	1	22	1338	1359	UCCAAAGGGAUCGCAUUGAUCU	: :::::::::.::::::::	GAAACAAUGCGAUUCCUUUGGA	Cleavage
miR393b-5p	isoform_423512	1.5	1	22	649	670	UCCAAAGGGAUCGCAUUGAUCU	: :::::::::.::::::::	GAAACAAUGCGAUUCCUUUGGA	Cleavage
miR393b-5p	isoform_147099	1.5	1	22	2040	2061	UCCAAAGGGAUCGCAUUGAUCU	: :::::::::.::::::::	GAAACAAUGCGAUUCCUUUGGA	Cleavage
miR393b-5p	isoform_137793	1.5	1	22	1811	1832	UCCAAAGGGAUCGCAUUGAUCU	: :::::::::.::::::::	GAAACAAUGCGAUUCCUUUGGA	Cleavage
miR393h	isoform_4170	1.5	1	22	2049	2070	UUCCAAAGGGAUCGCAUUGAUC	: :::::::::.::::::::	AAACAAUGCGAUUCCUUUGGAU	Cleavage
miR393h	isoform_363072	1.5	1	22	1887	1908	UUCCAAAGGGAUCGCAUUGAUC	: :::::::::.::::::::	AAACAAUGCGAUUCCUUUGGAU	Cleavage
miR393h	isoform_359092	1.5	1	22	1339	1360	UUCCAAAGGGAUCGCAUUGAUC	: :::::::::.::::::::	AAACAAUGCGAUUCCUUUGGAU	Cleavage
miR393h	isoform_423512	1.5	1	22	650	671	UUCCAAAGGGAUCGCAUUGAUC	: :::::::::.::::::::	AAACAAUGCGAUUCCUUUGGAU	Cleavage
miR393h	isoform_147099	1.5	1	22	2041	2062	UUCCAAAGGGAUCGCAUUGAUC	: :::::::::.::::::::	AAACAAUGCGAUUCCUUUGGAU	Cleavage
miR393h	isoform_137793	1.5	1	22	1812	1833	UUCCAAAGGGAUCGCAUUGAUC	: :::::::::.::::::::	AAACAAUGCGAUUCCUUUGGAU	Cleavage
miR396h	isoform_386954	1.5	1	20	389	408	UCCACAGCUUUCUUGAACUG	::: ::::::::.::::::	AAGUACAAGAAAGUUGUGGA	Cleavage
miR396h	isoform_482948	1.5	1	20	361	380	UCCACAGCUUUCUUGAACUG	::: ::::::::.::::::	AAGUACAAGAAAGUUGUGGA	Cleavage
miR396h	isoform_153430	1.5	1	20	458	477	UCCACAGCUUUCUUGAACUG	::: ::::::::.::::::	AAGUACAAGAAAGUUGUGGA	Cleavage
miR396h	isoform_142962	1.5	1	20	399	418	UCCACAGCUUUCUUGAACUG	::: ::::::::.::::::	AAGUACAAGAAAGUUGUGGA	Cleavage
miR396h	isoform_12991	1.5	1	20	282	301	UCCACAGCUUUCUUGAACUG	::: ::::::::.::::::	AAGUACAAGAAAGUUGUGGA	Cleavage
miR396h	isoform_13981	1.5	1	20	282	301	UCCACAGCUUUCUUGAACUG	::: ::::::::.::::::	AAGUACAAGAAAGUUGUGGA	Cleavage
miR399j	isoform_481787	1.5	1	21	597	617	UGCCAAAGGAGAGUUGCCCUA	::::::: ::::::::::::	AAGGGCAAAUCUCCUUUGGCA	Translation
miR399j	isoform_336	1.5	1	21	709	729	UGCCAAAGGAGAGUUGCCCUA	::::::: ::::::::::::	AAGGGCAAAUCUCCUUUGGCA	Translation
miR399j	isoform_165287	1.5	1	21	724	744	UGCCAAAGGAGAGUUGCCCUA	::::::: ::::::::::::	AAGGGCAAAUCUCCUUUGGCA	Translation
miR408b	isoform_9899	1.5	1	21	719	739	UGCACUGCCUCUUCCCUGGCU	::::::::::::::::: :::	AGCCAGGGAAGAGGCAGAGCA	Cleavage
miR408b	isoform_294638	1.5	1	21	808	828	UGCACUGCCUCUUCCCUGGCU	::::::::::::::::: :::	AGCCAGGGAAGAGGCAGAGCA	Cleavage
miR408b	isoform_11811	1.5	1	21	645	665	UGCACUGCCUCUUCCCUGGCU	::::::::::::::::: :::	AGCCAGGGAAGAGGCAGAGCA	Cleavage
miR408b	isoform_290521	1.5	1	21	200	220	UGCACUGCCUCUUCCCUGGCU	::::::::::::::::: :::	AGCCAGGGAAGAGGCAGAGCA	Cleavage
miR408d	isoform_9899	1.5	1	20	720	739	UGCACUGCCUCUUCCCUGGC	:::::::::::::::: :::	GCCAGGGAAGAGGCAGAGCA	Cleavage
miR408d	isoform_294638	1.5	1	20	809	828	UGCACUGCCUCUUCCCUGGC	:::::::::::::::: :::	GCCAGGGAAGAGGCAGAGCA	Cleavage
miR408d	isoform_11811	1.5	1	20	646	665	UGCACUGCCUCUUCCCUGGC	:::::::::::::::: :::	GCCAGGGAAGAGGCAGAGCA	Cleavage
miR408d	isoform_290521	1.5	1	20	201	220	UGCACUGCCUCUUCCCUGGC	:::::::::::::::: :::	GCCAGGGAAGAGGCAGAGCA	Cleavage
miR156	isoform_32529	1.5	1	21	323	343	CUGACAGAAGAGAGUGAGCAC	:::: :::::::::::.::	UAGCUCUCUCUCUUCUGUUAG	Translation
157	isoform_456773	1.5	1	24	670	693	UUUCUGUCUUCUUCAUUCCGCCGU	:: ::::::.:::::::::	CCAAGGGUAUGAAGGAGACAGAAA	Cleavage
157	isoform_218245	1.5	1	24	867	890	UUUCUGUCUUCUUCAUUCCGCCGU	:::: :::::.::::::::	AGCAAGGAACGAAGAGGACAGAAA	Translation
novel_miR2	isoform_476669	2	1	20	1214	1233	AUAAAGCCGGAUAAAAACAA	:: ::::::.:::.:::::	AUGAUUUUAUUCGGUUUUAU	Cleavage
novel_miR2	isoform_58325	2	1	20	766	785	AUAAAGCCGGAUAAAAACAA	:: ::::::.:::.:::::	AUGAUUUUAUUCGGUUUUAU	Cleavage
novel_miR2	isoform_380397	2	1	20	591	610	AUAAAGCCGGAUAAAAACAA	:: ::::::.:::.:::::	AUGAUUUUAUUCGGUUUUAU	Cleavage
novel_miR2	isoform_178760	2	1	20	2588	2607	AUAAAGCCGGAUAAAAACAA	:: ::::::.:::.:::::	AUGAUUUUAUUCGGUUUUAU	Cleavage
novel_miR2	isoform_15941	2	1	20	1367	1386	AUAAAGCCGGAUAAAAACAA	:: ::::::.:::.:::::	AUGAUUUUAUUCGGUUUUAU	Cleavage
novel_miR2	isoform_17555	2	1	20	1367	1386	AUAAAGCCGGAUAAAAACAA	:: ::::::.:::.:::::	AUGAUUUUAUUCGGUUUUAU	Cleavage
novel_miR2	isoform_21798	2	1	20	1413	1432	AUAAAGCCGGAUAAAAACAA	:: ::::::.:::.:::::	AUGAUUUUAUUCGGUUUUAU	Cleavage
novel_miR2	isoform_29878	2	1	20	1193	1212	AUAAAGCCGGAUAAAAACAA	:: ::::::.:::.:::::	AUGAUUUUAUUCGGUUUUAU	Cleavage
novel_miR2	isoform_30724	2	1	20	1217	1236	AUAAAGCCGGAUAAAAACAA	:: ::::::.:::.:::::	AUGAUUUUAUUCGGUUUUAU	Cleavage
novel_miR13	isoform_355162	2	1	23	727	749	ACCCUUGACUUCGAAUUCGUAGC	::::.::::::::::: ::::::	GCUAUGAAUUCGAAGUGAAGGGU	Translation
novel_miR24	isoform_353174	2	1	24	47	70	UGGGGCGGGGUUUAAAAAGUCCGG	.::::::::::::::.::.	UGAAGCUUUUUAAACCCCGUCCUC	Cleavage
novel_miR32	isoform_342515	2	1	25	683	707	CGAGCAACCUUCAAGGACUGCCACC	: :.:::::::::::::.:	ACACAAACUUCUUGAAGGUUGCUUG	Cleavage
novel_miR32	isoform_327081	2	1	25	598	622	CGAGCAACCUUCAAGGACUGCCACC	: :.:::::::::::::.:	ACACAAACUUCUUGAAGGUUGCUUG	Cleavage
novel_miR32	isoform_9959	2	1	25	685	709	CGAGCAACCUUCAAGGACUGCCACC	: :.:::::::::::::.:	ACACAAACUUCUUGAAGGUUGCUUG	Cleavage
novel_miR32	isoform_380128	2	1	25	683	707	CGAGCAACCUUCAAGGACUGCCACC	: :.:::::::::::::.:	ACACAAACUUCUUGAAGGUUGCUUG	Cleavage
novel_miR32	isoform_352270	2	1	25	170	194	CGAGCAACCUUCAAGGACUGCCACC	: :.:::::::::::::.:	ACACAAACUUCUUGAAGGUUGCUUG	Cleavage
novel_miR32	isoform_10381	2	1	25	679	703	CGAGCAACCUUCAAGGACUGCCACC	: :.:::::::::::::.:	ACACAAACUUCUUGAAGGUUGCUUG	Cleavage
novel_miR32	isoform_11125	2	1	25	689	713	CGAGCAACCUUCAAGGACUGCCACC	: :.:::::::::::::.:	ACACAAACUUCUUGAAGGUUGCUUG	Cleavage
novel_miR32	isoform_12243	2	1	25	730	754	CGAGCAACCUUCAAGGACUGCCACC	: :.:::::::::::::.:	ACACAAACUUCUUGAAGGUUGCUUG	Cleavage
novel_miR32	isoform_277655	2	1	25	672	696	CGAGCAACCUUCAAGGACUGCCACC	: :.:::::::::::::.:	ACACAAACUUCUUGAAGGUUGCUUG	Cleavage
novel_miR32	isoform_164191	2	1	25	658	682	CGAGCAACCUUCAAGGACUGCCACC	: :.:::::::::::::.:	ACACAAACUUCUUGAAGGUUGCUUG	Cleavage
novel_miR32	isoform_284449	2	1	25	663	687	CGAGCAACCUUCAAGGACUGCCACC	: :.:::::::::::::.:	ACACAAACUUCUUGAAGGUUGCUUG	Cleavage
novel_miR32	isoform_15872	2	1	25	465	489	CGAGCAACCUUCAAGGACUGCCACC	: :.:::::::::::::.:	ACACAAACUUCUUGAAGGUUGCUUG	Cleavage
novel_miR32	isoform_16492	2	1	25	598	622	CGAGCAACCUUCAAGGACUGCCACC	: :.:::::::::::::.:	ACACAAACUUCUUGAAGGUUGCUUG	Cleavage
novel_miR32	isoform_233188	2	1	25	529	553	CGAGCAACCUUCAAGGACUGCCACC	: :.:::::::::::::.:	ACACAAACUUCUUGAAGGUUGCUUG	Cleavage
novel_miR32	isoform_27036	2	1	25	148	172	CGAGCAACCUUCAAGGACUGCCACC	: :.:::::::::::::.:	ACACAAACUUCUUGAAGGUUGCUUG	Cleavage
novel_miR32	isoform_246591	2	1	25	12	36	CGAGCAACCUUCAAGGACUGCCACC	: :.:::::::::::::.:	ACACAAACUUCUUGAAGGUUGCUUG	Cleavage
novel_miR32	isoform_278181	2	1	25	10	34	CGAGCAACCUUCAAGGACUGCCACC	: :.:::::::::::::.:	ACACAAACUUCUUGAAGGUUGCUUG	Cleavage
novel_miR32	isoform_317508	2	1	25	12	36	CGAGCAACCUUCAAGGACUGCCACC	: :.:::::::::::::.:	ACACAAACUUCUUGAAGGUUGCUUG	Cleavage
novel_miR33	isoform_420644	2	1	24	440	463	AUUUUUUGCGUAUAUUUCUUCAUU	:::::.:.::.::::::.::	CUGAAAGAAGUGUAUGCAAAAGAU	Cleavage
novel_miR33	isoform_460497	2	1	24	920	943	AUUUUUUGCGUAUAUUUCUUCAUU	:: ::: ::.:::::.::::::	CUUGUAGAUAUGUACGCGAAAAAU	Cleavage
novel_miR33	isoform_273685	2	1	24	927	950	AUUUUUUGCGUAUAUUUCUUCAUU	:: ::: ::.:::::.::::::	CUUGUAGAUAUGUACGCGAAAAAU	Cleavage
novel_miR34	isoform_6664	2	1	20	701	720	CGCGGCGGUUGUUUAUGGCC	::::: ::::::::::::	CGCCAUCAACAACCGCCGCC	Translation
novel_miR34	isoform_10126	2	1	20	579	598	CGCGGCGGUUGUUUAUGGCC	::::: ::::::::::::	CGCCAUCAACAACCGCCGCC	Translation
novel_miR34	isoform_225814	2	1	20	339	358	CGCGGCGGUUGUUUAUGGCC	::::: ::::::::::::	CGCCAUCAACAACCGCCGCC	Translation
novel_miR36	isoform_301325	2	1	24	614	637	UGGAGAUUAAGGAGGAGAGUUCAA	.:::::.::.:::.:::.::	CAAUGCUCUCUUCUUUAGUCUUCA	Cleavage
novel_miR36	isoform_300160	2	1	24	1226	1249	UGGAGAUUAAGGAGGAGAGUUCAA	.:::.:::::::::.::.:	UUUUCUUCUUCUCCUUAAUUUCUA	Cleavage
novel_miR36	isoform_16461	2	1	24	1576	1599	UGGAGAUUAAGGAGGAGAGUUCAA	.:::.:::::::::.::.:	UUUUCUUCUUCUCCUUAAUUUCUA	Cleavage
novel_miR46	isoform_240811	2	1	20	2904	2923	UCCUCCUGCCAAUGUCAAAA	:::::..::::::.:::::.	UUUUGGUAUUGGCGGGAGGG	Cleavage
novel_miR54	isoform_452034	2	1	24	2656	2679	AGAGGUCACGAGCUUGUUGAACAA	:.: :::.:::::::::::	CCUAGCGAAAAGUUCGUGACCUCU	Cleavage
novel_miR57	isoform_420602	2	1	23	3212	3234	AAGUUAAAUCAGUUCCGGCUUCC	:::::.::::: ::::::::::	AGAAGCUGGAACCGAUUUAACUU	Translation
novel_miR57	isoform_482714	2	1	23	2891	2913	AAGUUAAAUCAGUUCCGGCUUCC	::.::.::::: ::::::::::	AGAGGCUGGAACCGAUUUAACUU	Translation
novel_miR57	isoform_6992	2	1	23	2021	2043	AAGUUAAAUCAGUUCCGGCUUCC	:::.: ::.:::::::::::	UUCAGCUGUAAUUGAUUUAACUU	Translation
novel_miR57	isoform_5639	2	1	23	2144	2166	AAGUUAAAUCAGUUCCGGCUUCC	:::.: ::.:::::::::::	UUCAGCUGUAAUUGAUUUAACUU	Translation
novel_miR57	isoform_264430	2	1	23	662	684	AAGUUAAAUCAGUUCCGGCUUCC	:::::.::::: ::::::::::	AGAAGCUGGAACCGAUUUAACUU	Translation
novel_miR57	isoform_20	2	1	23	663	685	AAGUUAAAUCAGUUCCGGCUUCC	:::::.::::: ::::::::::	AGAAGCUGGAACCGAUUUAACUU	Translation
novel_miR57	isoform_252483	2	1	23	1050	1072	AAGUUAAAUCAGUUCCGGCUUCC	:::.: ::.:::::::::::	UUCAGCUGUAAUUGAUUUAACUU	Translation
novel_miR57	isoform_249401	2	1	23	1955	1977	AAGUUAAAUCAGUUCCGGCUUCC	:::.: ::.:::::::::::	UUCAGCUGUAAUUGAUUUAACUU	Translation
novel_miR65	isoform_428285	2	1	24	2277	2300	UUGAAAUACUUGCACACAUGUAUG	::: :::: :::::::::::..:	CAUUGAUGUUUGCAAGUAUUUUGA	Translation
novel_miR65	isoform_384605	2	1	24	2780	2803	UUGAAAUACUUGCACACAUGUAUG	..: ::::::::::::::.:	GUAUUGUAUGUGCAAGUAUUUCGA	Cleavage
novel_miR65	isoform_381535	2	1	24	2633	2656	UUGAAAUACUUGCACACAUGUAUG	..: ::::::::::::::.:	GUAUUGUAUGUGCAAGUAUUUCGA	Cleavage
novel_miR65	isoform_252599	2	1	24	2632	2655	UUGAAAUACUUGCACACAUGUAUG	..: ::::::::::::::.:	GUAUUGUAUGUGCAAGUAUUUCGA	Cleavage
novel_miR65	isoform_247866	2	1	24	1128	1151	UUGAAAUACUUGCACACAUGUAUG	..: ::::::::::::::.:	GUAUUGUAUGUGCAAGUAUUUCGA	Cleavage
novel_miR65	isoform_248667	2	1	24	1109	1132	UUGAAAUACUUGCACACAUGUAUG	..: ::::::::::::::.:	GUAUUGUAUGUGCAAGUAUUUCGA	Cleavage
novel_miR66	isoform_76916	2	1	25	253	277	UCUUUUCUGUUGACCUGACACUUGA	: ::: :::::.:.:::::::	UAUCGGGUCCGGUCAGCGGAAAAGA	Cleavage
novel_miR66	isoform_206354	2	1	25	211	235	UCUUUUCUGUUGACCUGACACUUGA	: ::: :::::.:.:::::::	UAUCGGGUCCGGUCAGCGGAAAAGA	Cleavage
novel_miR66	isoform_29889	2	1	25	2	26	UCUUUUCUGUUGACCUGACACUUGA	: ::: :::::.:.:::::::	UAUCGGGUCCGGUCAGCGGAAAAGA	Cleavage
novel_miR66	isoform_18330	2	1	25	230	254	UCUUUUCUGUUGACCUGACACUUGA	: ::: :::::.:.:::::::	UAUCGGGUCCGGUCAGCGGAAAAGA	Cleavage
novel_miR67	isoform_1804	2	1	24	631	654	CUUAUUAGUACAGUCGAUGGUGGA	::::::::.::::::::::: :::	UCCACCAUUGACUGUACUAACAAG	Cleavage
novel_miR71	isoform_387850	2	1	20	720	739	UUUAUUUGGUUUAACCAAAU	:::::::::::: ::::.::	AUUUGGUUAAACAAAAUGAA	Translation
novel_miR71	isoform_324130	2	1	20	1191	1210	UUUAUUUGGUUUAACCAAAU	::::: :::::::::::::	AUUUGAUUAAACCAAAUAAU	Translation
novel_miR71	isoform_400919	2	1	20	85	104	UUUAUUUGGUUUAACCAAAU	:::::::::.:::::::.	UAUUGGUUAAAUCAAAUAAG	Cleavage
novel_miR71	isoform_466529	2	1	20	509	528	UUUAUUUGGUUUAACCAAAU	:::::::::.:::::::.	UAUUGGUUAAAUCAAAUAAG	Cleavage
novel_miR71	isoform_398966	2	1	20	978	997	UUUAUUUGGUUUAACCAAAU	.::: ::::::..:::::::	GUUUUGUUAAAUUAAAUAAA	Cleavage
novel_miR71	isoform_361810	2	1	20	1113	1132	UUUAUUUGGUUUAACCAAAU	.::: ::::::..:::::::	GUUUUGUUAAAUUAAAUAAA	Cleavage
novel_miR71	isoform_180	2	1	20	4122	4141	UUUAUUUGGUUUAACCAAAU	::::: :::::::::::::	AUUUGAUUAAACCAAAUAAU	Translation
novel_miR71	isoform_27680	2	1	20	593	612	UUUAUUUGGUUUAACCAAAU	:::::::::.:::::::.	UAUUGGUUAAAUCAAAUAAG	Cleavage
novel_miR71	isoform_231	2	1	20	1293	1312	UUUAUUUGGUUUAACCAAAU	.::: ::::::..:::::::	GUUUUGUUAAAUUAAAUAAA	Cleavage
novel_miR78	isoform_385514	2	1	25	2091	2113	CGGAAAAAGCCGUCGGAAACCGUCG	:::. :::..::.:::::::::.:	CGAU--UUUUUGAUGGCUUUUUCUG	Cleavage
novel_miR78	isoform_349301	2	1	25	243	267	CGGAAAAAGCCGUCGGAAACCGUCG	: ::::::::: .::::::::	UUGAGCUUUCCGACGAUUUUUUCCG	Translation
novel_miR90	isoform_354714	2	1	25	1183	1207	UUCAACCCGUAUCCGACCCUAUAUG	::::.:::::.::::::..	GGUUGCGGGUUGGAUAUGGGUUGGG	Cleavage
novel_miR99	isoform_482714	2	1	24	6968	6991	GGUCCUCCUGAUUUCCACCAAUCA	:::::.:::::::: ::::	CUGCGGGUGGGAAUCAGGAAGACC	Cleavage
novel_miR99	isoform_142614	2	1	24	935	958	GGUCCUCCUGAUUUCCACCAAUCA	::::::::::::::::::. ::::	UGAUUGGUGGAAAUCAGGGAGACC	Cleavage
novel_miR101	isoform_386059	2	1	24	2620	2643	GGGUUCUGUUUUUUUAUUUUUUUU	:::::::: :::::::::::::..	AAAAAAAAAAAAAAAACAGAACUU	Cleavage
novel_miR101	isoform_8373	2	1	24	390	413	GGGUUCUGUUUUUUUAUUUUUUUU	:::: :::::::::::.::::...	AAAACAAAUAAAAAAAUAGAAUUU	Cleavage
novel_miR101	isoform_460268	2	1	24	299	322	GGGUUCUGUUUUUUUAUUUUUUUU	:: .:::.:::::::::::::...	AAUGAAAGUAAAAAAACAGAAUUU	Cleavage
novel_miR102	isoform_437655	2	1	22	268	289	UUCGCUGUAUGGAUGCUGGAUC	:: ::.::::::::::.:::	AUUCGAGUAUCCAUACAGUGAA	Cleavage
novel_miR102	isoform_473060	2	1	22	784	805	UUCGCUGUAUGGAUGCUGGAUC	:: ::.::::::::::.:::	AUUCGAGUAUCCAUACAGUGAA	Cleavage
novel_miR102	isoform_414555	2	1	22	1249	1270	UUCGCUGUAUGGAUGCUGGAUC	:. ::.::::::::::::::	UUUUGAGUAUCCAUACAGCGAA	Cleavage
novel_miR102	isoform_335444	2	1	22	1244	1265	UUCGCUGUAUGGAUGCUGGAUC	:. ::.::::::::::::::	UUUUGAGUAUCCAUACAGCGAA	Cleavage
novel_miR102	isoform_449764	2	1	22	1280	1301	UUCGCUGUAUGGAUGCUGGAUC	:. ::.::::::::::::::	UUUUGAGUAUCCAUACAGCGAA	Cleavage
novel_miR102	isoform_261551	2	1	22	1397	1418	UUCGCUGUAUGGAUGCUGGAUC	::::::::.::::: :::::::	GAUCCAGCGUCCAUCCAGCGAA	Translation
novel_miR102	isoform_202959	2	1	22	101	122	UUCGCUGUAUGGAUGCUGGAUC	::::::::.::::: :::::::	GAUCCAGCGUCCAUCCAGCGAA	Translation
novel_miR102	isoform_231075	2	1	22	685	706	UUCGCUGUAUGGAUGCUGGAUC	:: ::.::::::::::.:::	AUUCGAGUAUCCAUACAGUGAA	Cleavage
novel_miR102	isoform_148527	2	1	22	1244	1265	UUCGCUGUAUGGAUGCUGGAUC	:. ::.::::::::::::::	UUUUGAGUAUCCAUACAGCGAA	Cleavage
novel_miR102	isoform_2710	2	1	22	1352	1373	UUCGCUGUAUGGAUGCUGGAUC	:. ::.::::::::::::::	UUUUGAGUAUCCAUACAGCGAA	Cleavage
novel_miR102	isoform_2427	2	1	22	1359	1380	UUCGCUGUAUGGAUGCUGGAUC	:. ::.::::::::::::::	UUUUGAGUAUCCAUACAGCGAA	Cleavage
novel_miR108	isoform_501462	2	1	25	1211	1235	GGGCUGUGAUUGGUUGGGGACACGG	.: :: :.:::::::::::::::.	UCAUGGACUCAACCAAUCACAGCCU	Cleavage
novel_miR108	isoform_278108	2	1	25	2097	2121	GGGCUGUGAUUGGUUGGGGACACGG	:::::::: ::::::::.::::.	UAGUGUCCCCCACCAAUCAUAGCCU	Translation
novel_miR108	isoform_11335	2	1	25	1588	1612	GGGCUGUGAUUGGUUGGGGACACGG	.: :: :.:::::::::::::::.	UCAUGGACUCAACCAAUCACAGCCU	Cleavage
novel_miR121	isoform_43959	2	1	21	40	60	UGGCUGUGAUUUUGUUGUUCA	:::::.:::::::::: :::	AGAACAGCAAAAUCACAACCA	Cleavage
novel_miR121	isoform_39098	2	1	21	87	107	UGGCUGUGAUUUUGUUGUUCA	:::::.:::::::::: :::	AGAACAGCAAAAUCACAACCA	Cleavage
novel_miR121	isoform_382789	2	1	21	38	58	UGGCUGUGAUUUUGUUGUUCA	:::::.:::::::::: :::	AGAACAGCAAAAUCACAACCA	Cleavage
novel_miR121	isoform_35147	2	1	21	95	115	UGGCUGUGAUUUUGUUGUUCA	:::::.:::::::::: :::	AGAACAGCAAAAUCACAACCA	Cleavage
novel_miR121	isoform_451760	2	1	21	315	335	UGGCUGUGAUUUUGUUGUUCA	: ::::::: :::.:::::::	UCAACAACAUAAUUACAGCCA	Translation
novel_miR121	isoform_476907	2	1	21	600	620	UGGCUGUGAUUUUGUUGUUCA	: ::::::: :::.:::::::	UCAACAACAUAAUUACAGCCA	Translation
novel_miR121	isoform_326544	2	1	21	7	27	UGGCUGUGAUUUUGUUGUUCA	:::::.::::::: :::::	GCAACAAUAAAAUCAAAGCCA	Translation
novel_miR132	isoform_452070	2	1	24	1678	1701	UAAAAAAAGUGUGAACAAAAUCGG	:::: :::.:.::::::::	UACCAUUUGCUCAUAUUUUUUUUA	Translation
novel_miR132	isoform_253746	2	1	24	2439	2462	UAAAAAAAGUGUGAACAAAAUCGG	.::::::::::.:: ::::::	AGUGUUUUGUUCACGCUAUUUUUA	Translation
novel_miR132	isoform_170046	2	1	24	3393	3416	UAAAAAAAGUGUGAACAAAAUCGG	::::::.:::.:::::::	CAUUCUUUGUUUACAUUUUUUUUC	Cleavage
novel_miR134	isoform_37042	2	1	25	944	968	GAUUUAACUGCAAAAGGUGGAAAUC	:::::.::::::::::: ::::.::	GAUUUUCACCUUUUGCAAUUAAGUC	Translation
novel_miR134	isoform_38941	2	1	25	944	968	GAUUUAACUGCAAAAGGUGGAAAUC	:::::.::::::::::: ::::.::	GAUUUUCACCUUUUGCAAUUAAGUC	Translation
novel_miR134	isoform_40875	2	1	25	944	968	GAUUUAACUGCAAAAGGUGGAAAUC	:::::.::::::::::: ::::.::	GAUUUUCACCUUUUGCAAUUAAGUC	Translation
novel_miR134	isoform_342564	2	1	25	1247	1271	GAUUUAACUGCAAAAGGUGGAAAUC	:.....:::::::::::::::	UCAAUUUGUUUUUUGCAGUUAAAUC	Cleavage
novel_miR134	isoform_490705	2	1	25	1182	1206	GAUUUAACUGCAAAAGGUGGAAAUC	:.....:::::::::::::::	UCAAUUUGUUUUUUGCAGUUAAAUC	Cleavage
novel_miR134	isoform_31302	2	1	25	944	968	GAUUUAACUGCAAAAGGUGGAAAUC	:::::.::::::::::: ::::.::	GAUUUUCACCUUUUGCAAUUAAGUC	Translation
novel_miR134	isoform_262157	2	1	25	1350	1374	GAUUUAACUGCAAAAGGUGGAAAUC	::::.::::::::::::::: :	UGAUUCCGCCUUUUGCAGUUAAACC	Cleavage
novel_miR134	isoform_25216	2	1	25	1390	1414	GAUUUAACUGCAAAAGGUGGAAAUC	:.....:::::::::::::::	UCAAUUUGUUUUUUGCAGUUAAAUC	Cleavage
novel_miR134	isoform_140409	2	1	25	776	800	GAUUUAACUGCAAAAGGUGGAAAUC	:.....:::::::::::::::	UCAAUUUGUUUUUUGCAGUUAAAUC	Cleavage
novel_miR134	isoform_236050	2	1	25	1048	1072	GAUUUAACUGCAAAAGGUGGAAAUC	: .:::::::.::::::::	UGGUGACUUCUUUUGCGGUUAAAUC	Cleavage
novel_miR144	isoform_428123	2	1	25	810	834	AUCCGCUUUUCGGAUAAUGCCGGAU	::::::::.::::::.:::	CGAAAGCAUUAUCUGAAAAGUGGAA	Cleavage
novel_miR144	isoform_352953	2	1	25	831	855	AUCCGCUUUUCGGAUAAUGCCGGAU	::::::::.::::::.:::	CGAAAGCAUUAUCUGAAAAGUGGAA	Cleavage
novel_miR144	isoform_397562	2	1	25	159	183	AUCCGCUUUUCGGAUAAUGCCGGAU	::::::::.::::::.:::	CGAAAGCAUUAUCUGAAAAGUGGAA	Cleavage
novel_miR144	isoform_470700	2	1	25	705	729	AUCCGCUUUUCGGAUAAUGCCGGAU	::::::::.::::::.:::	CGAAAGCAUUAUCUGAAAAGUGGAA	Cleavage
novel_miR144	isoform_152610	2	1	25	1289	1313	AUCCGCUUUUCGGAUAAUGCCGGAU	::::: ::::::.:::::::::: :	AUCCGACAUUAUUCGAAAAGCGGCU	Cleavage
novel_miR144	isoform_1233	2	1	25	770	794	AUCCGCUUUUCGGAUAAUGCCGGAU	::::::::.::::::.:::	CGAAAGCAUUAUCUGAAAAGUGGAA	Cleavage
miR156a	isoform_344601	2	1	21	533	553	UGACAGAAGAGAGUGAGCACA	: ::.:.:.::::::::::.:	UUUGUUUAUUCUCUUCUGUUA	Cleavage
miR156a	isoform_413692	2	1	21	320	340	UGACAGAAGAGAGUGAGCACA	::::: :::::::::::::	AGUGCUAUCUCUCUUCUGUCA	Translation
miR156a	isoform_370274	2	1	21	961	981	UGACAGAAGAGAGUGAGCACA	:: :::: :::::::::::::	UGCGCUCUCUCUCUUCUGUCA	Translation
miR156a	isoform_32029	2	1	21	921	941	UGACAGAAGAGAGUGAGCACA	::::: : :::::::::::::	UGUGCCCUCUCUCUUCUGUCA	Translation
miR156a	isoform_323482	2	1	21	853	873	UGACAGAAGAGAGUGAGCACA	::::: : :::::::::::::	UGUGCCCUCUCUCUUCUGUCA	Translation
miR156a	isoform_447930	2	1	21	1286	1306	UGACAGAAGAGAGUGAGCACA	:::: : :::::::::::::	AGUGCCCUCUCUCUUCUGUCA	Translation
miR156a	isoform_55471	2	1	21	658	678	UGACAGAAGAGAGUGAGCACA	::::: :::::::::::::	AGUGCUAUCUCUCUUCUGUCA	Translation
miR156a	isoform_59876	2	1	21	575	595	UGACAGAAGAGAGUGAGCACA	::::: :::::::::::::	AGUGCUAUCUCUCUUCUGUCA	Translation
miR156a	isoform_60455	2	1	21	522	542	UGACAGAAGAGAGUGAGCACA	::::: :::::::::::::	AGUGCUAUCUCUCUUCUGUCA	Translation
miR156a	isoform_83397	2	1	21	466	486	UGACAGAAGAGAGUGAGCACA	::::: :::::::::::::	AGUGCUAUCUCUCUUCUGUCA	Translation
miR156a	isoform_15867	2	1	21	1093	1113	UGACAGAAGAGAGUGAGCACA	:: :::: :::::::::::::	UGCGCUCUCUCUCUUCUGUCA	Translation
miR156a	isoform_19654	2	1	21	1069	1089	UGACAGAAGAGAGUGAGCACA	:: :::: :::::::::::::	UGCGCUCUCUCUCUUCUGUCA	Translation
miR156a	isoform_21212	2	1	21	1069	1089	UGACAGAAGAGAGUGAGCACA	:: :::: :::::::::::::	UGCGCUCUCUCUCUUCUGUCA	Translation
miR156a	isoform_150240	2	1	21	1067	1087	UGACAGAAGAGAGUGAGCACA	:: :::: :::::::::::::	UGCGCUCUCUCUCUUCUGUCA	Translation
miR156a	isoform_27486	2	1	21	950	970	UGACAGAAGAGAGUGAGCACA	::::: : :::::::::::::	UGUGCCCUCUCUCUUCUGUCA	Translation
miR156a	isoform_212651	2	1	21	885	905	UGACAGAAGAGAGUGAGCACA	::::: : :::::::::::::	UGUGCCCUCUCUCUUCUGUCA	Translation
miR156a	isoform_237882	2	1	21	975	995	UGACAGAAGAGAGUGAGCACA	:: :::: :::::::::::::	UGCGCUCUCUCUCUUCUGUCA	Translation
miR156a	isoform_278205	2	1	21	831	851	UGACAGAAGAGAGUGAGCACA	::::: : :::::::::::::	UGUGCCCUCUCUCUUCUGUCA	Translation
miR156a	isoform_15083	2	1	21	1284	1304	UGACAGAAGAGAGUGAGCACA	:::: : :::::::::::::	AGUGCCCUCUCUCUUCUGUCA	Translation
miR156a	isoform_166070	2	1	21	1046	1066	UGACAGAAGAGAGUGAGCACA	:::: : :::::::::::::	AGUGCCCUCUCUCUUCUGUCA	Translation
miR156a	isoform_150948	2	1	21	1175	1195	UGACAGAAGAGAGUGAGCACA	:::: : :::::::::::::	AGUGCCCUCUCUCUUCUGUCA	Translation
miR156a	isoform_147858	2	1	21	553	573	UGACAGAAGAGAGUGAGCACA	: ::.:.:.::::::::::.:	UUUGUUUAUUCUCUUCUGUUA	Cleavage
miR156a-5p	isoform_344601	2	1	20	534	553	UGACAGAAGAGAGUGAGCAC	::.:.:.::::::::::.:	UUGUUUAUUCUCUUCUGUUA	Cleavage
miR156a-5p	isoform_413692	2	1	20	321	340	UGACAGAAGAGAGUGAGCAC	::::: :::::::::::::	GUGCUAUCUCUCUUCUGUCA	Translation
miR156a-5p	isoform_447930	2	1	20	1287	1306	UGACAGAAGAGAGUGAGCAC	:::: : :::::::::::::	GUGCCCUCUCUCUUCUGUCA	Translation
miR156a-5p	isoform_370274	2	1	20	962	981	UGACAGAAGAGAGUGAGCAC	: :::: :::::::::::::	GCGCUCUCUCUCUUCUGUCA	Translation
miR156a-5p	isoform_32029	2	1	20	922	941	UGACAGAAGAGAGUGAGCAC	:::: : :::::::::::::	GUGCCCUCUCUCUUCUGUCA	Translation
miR156a-5p	isoform_323482	2	1	20	854	873	UGACAGAAGAGAGUGAGCAC	:::: : :::::::::::::	GUGCCCUCUCUCUUCUGUCA	Translation
miR156a-5p	isoform_55471	2	1	20	659	678	UGACAGAAGAGAGUGAGCAC	::::: :::::::::::::	GUGCUAUCUCUCUUCUGUCA	Translation
miR156a-5p	isoform_59876	2	1	20	576	595	UGACAGAAGAGAGUGAGCAC	::::: :::::::::::::	GUGCUAUCUCUCUUCUGUCA	Translation
miR156a-5p	isoform_60455	2	1	20	523	542	UGACAGAAGAGAGUGAGCAC	::::: :::::::::::::	GUGCUAUCUCUCUUCUGUCA	Translation
miR156a-5p	isoform_83397	2	1	20	467	486	UGACAGAAGAGAGUGAGCAC	::::: :::::::::::::	GUGCUAUCUCUCUUCUGUCA	Translation
miR156a-5p	isoform_15083	2	1	20	1285	1304	UGACAGAAGAGAGUGAGCAC	:::: : :::::::::::::	GUGCCCUCUCUCUUCUGUCA	Translation
miR156a-5p	isoform_15867	2	1	20	1094	1113	UGACAGAAGAGAGUGAGCAC	: :::: :::::::::::::	GCGCUCUCUCUCUUCUGUCA	Translation
miR156a-5p	isoform_166070	2	1	20	1047	1066	UGACAGAAGAGAGUGAGCAC	:::: : :::::::::::::	GUGCCCUCUCUCUUCUGUCA	Translation
miR156a-5p	isoform_150948	2	1	20	1176	1195	UGACAGAAGAGAGUGAGCAC	:::: : :::::::::::::	GUGCCCUCUCUCUUCUGUCA	Translation
miR156a-5p	isoform_19654	2	1	20	1070	1089	UGACAGAAGAGAGUGAGCAC	: :::: :::::::::::::	GCGCUCUCUCUCUUCUGUCA	Translation
miR156a-5p	isoform_21212	2	1	20	1070	1089	UGACAGAAGAGAGUGAGCAC	: :::: :::::::::::::	GCGCUCUCUCUCUUCUGUCA	Translation
miR156a-5p	isoform_150240	2	1	20	1068	1087	UGACAGAAGAGAGUGAGCAC	: :::: :::::::::::::	GCGCUCUCUCUCUUCUGUCA	Translation
miR156a-5p	isoform_27486	2	1	20	951	970	UGACAGAAGAGAGUGAGCAC	:::: : :::::::::::::	GUGCCCUCUCUCUUCUGUCA	Translation
miR156a-5p	isoform_212651	2	1	20	886	905	UGACAGAAGAGAGUGAGCAC	:::: : :::::::::::::	GUGCCCUCUCUCUUCUGUCA	Translation
miR156a-5p	isoform_237882	2	1	20	976	995	UGACAGAAGAGAGUGAGCAC	: :::: :::::::::::::	GCGCUCUCUCUCUUCUGUCA	Translation
miR156a-5p	isoform_278205	2	1	20	832	851	UGACAGAAGAGAGUGAGCAC	:::: : :::::::::::::	GUGCCCUCUCUCUUCUGUCA	Translation
miR156a-5p	isoform_147858	2	1	20	554	573	UGACAGAAGAGAGUGAGCAC	::.:.:.::::::::::.:	UUGUUUAUUCUCUUCUGUUA	Cleavage
miR156d-3p	isoform_65511	2	1	22	479	500	GCUCUCUAUGCUUCUGUCAUCA	:: :::.::.:::::::::	CUUUGCCAGGAGUAUAGAGAGC	Cleavage
miR156d-3p	isoform_413529	2	1	22	405	426	GCUCUCUAUGCUUCUGUCAUCA	:: :::.::.:::::::::	CUUUGCCAGGAGUAUAGAGAGC	Cleavage
miR156f-5p	isoform_479207	2	1	20	1092	1111	CUGACAGAAGAGAGUGAGCA	::::: :::::::::::::	UGCUCUCUCUCUUCUGUCAA	Translation
miR156f-5p	isoform_370274	2	1	20	963	982	CUGACAGAAGAGAGUGAGCA	:::: :::::::::::::	CGCUCUCUCUCUUCUGUCAA	Translation
miR156f-5p	isoform_31309	2	1	20	974	993	CUGACAGAAGAGAGUGAGCA	::::: :::::::::::::	UGCUCUCUCUCUUCUGUCAA	Translation
miR156f-5p	isoform_15867	2	1	20	1095	1114	CUGACAGAAGAGAGUGAGCA	:::: :::::::::::::	CGCUCUCUCUCUUCUGUCAA	Translation
miR156f-5p	isoform_19654	2	1	20	1071	1090	CUGACAGAAGAGAGUGAGCA	:::: :::::::::::::	CGCUCUCUCUCUUCUGUCAA	Translation
miR156f-5p	isoform_21212	2	1	20	1071	1090	CUGACAGAAGAGAGUGAGCA	:::: :::::::::::::	CGCUCUCUCUCUUCUGUCAA	Translation
miR156f-5p	isoform_150240	2	1	20	1069	1088	CUGACAGAAGAGAGUGAGCA	:::: :::::::::::::	CGCUCUCUCUCUUCUGUCAA	Translation
miR156f-5p	isoform_237882	2	1	20	977	996	CUGACAGAAGAGAGUGAGCA	:::: :::::::::::::	CGCUCUCUCUCUUCUGUCAA	Translation
miR156g-5p	isoform_479207	2	1	21	1091	1111	UUGACAGAAGAUAGAGGGCAC	::::.:::: :::::::::::	GUGCUCUCUCUCUUCUGUCAA	Translation
miR156g-5p	isoform_370274	2	1	21	962	982	UUGACAGAAGAUAGAGGGCAC	: ::.:::: :::::::::::	GCGCUCUCUCUCUUCUGUCAA	Translation
miR156g-5p	isoform_31309	2	1	21	973	993	UUGACAGAAGAUAGAGGGCAC	::::.:::: :::::::::::	GUGCUCUCUCUCUUCUGUCAA	Translation
miR156g-5p	isoform_15867	2	1	21	1094	1114	UUGACAGAAGAUAGAGGGCAC	: ::.:::: :::::::::::	GCGCUCUCUCUCUUCUGUCAA	Translation
miR156g-5p	isoform_19654	2	1	21	1070	1090	UUGACAGAAGAUAGAGGGCAC	: ::.:::: :::::::::::	GCGCUCUCUCUCUUCUGUCAA	Translation
miR156g-5p	isoform_21212	2	1	21	1070	1090	UUGACAGAAGAUAGAGGGCAC	: ::.:::: :::::::::::	GCGCUCUCUCUCUUCUGUCAA	Translation
miR156g-5p	isoform_150240	2	1	21	1068	1088	UUGACAGAAGAUAGAGGGCAC	: ::.:::: :::::::::::	GCGCUCUCUCUCUUCUGUCAA	Translation
miR156g-5p	isoform_237882	2	1	21	976	996	UUGACAGAAGAUAGAGGGCAC	: ::.:::: :::::::::::	GCGCUCUCUCUCUUCUGUCAA	Translation
miR156j	isoform_322785	2	1	22	632	653	GUUGACAGAAGAGAGUGAGCAC	.:::.::::::::::.:.:	AAAUUCAUUCUCUUCUGUUAGC	Cleavage
miR156j	isoform_447930	2	1	22	1287	1308	GUUGACAGAAGAGAGUGAGCAC	:::: : :::::::::::::::	GUGCCCUCUCUCUUCUGUCAAC	Cleavage
miR156j	isoform_15083	2	1	22	1285	1306	GUUGACAGAAGAGAGUGAGCAC	:::: : :::::::::::::::	GUGCCCUCUCUCUUCUGUCAAC	Cleavage
miR156j	isoform_166070	2	1	22	1047	1068	GUUGACAGAAGAGAGUGAGCAC	:::: : :::::::::::::::	GUGCCCUCUCUCUUCUGUCAAC	Cleavage
miR156j	isoform_150948	2	1	22	1176	1197	GUUGACAGAAGAGAGUGAGCAC	:::: : :::::::::::::::	GUGCCCUCUCUCUUCUGUCAAC	Cleavage
miR156k	isoform_32529	2	1	21	323	343	UUGACAGAAGAGAGUGAGCAC	:::: :::::::::::.:.	UAGCUCUCUCUCUUCUGUUAG	Translation
miR156k	isoform_447930	2	1	21	1287	1307	UUGACAGAAGAGAGUGAGCAC	:::: : ::::::::::::::	GUGCCCUCUCUCUUCUGUCAA	Translation
miR156k	isoform_15083	2	1	21	1285	1305	UUGACAGAAGAGAGUGAGCAC	:::: : ::::::::::::::	GUGCCCUCUCUCUUCUGUCAA	Translation
miR156k	isoform_166070	2	1	21	1047	1067	UUGACAGAAGAGAGUGAGCAC	:::: : ::::::::::::::	GUGCCCUCUCUCUUCUGUCAA	Translation
miR156k	isoform_150948	2	1	21	1176	1196	UUGACAGAAGAGAGUGAGCAC	:::: : ::::::::::::::	GUGCCCUCUCUCUUCUGUCAA	Translation
miR157d-3p	isoform_65511	2	1	21	480	500	GCUCUCUAUGCUUCUGUCAUC	:: :::.::.:::::::::	UUUGCCAGGAGUAUAGAGAGC	Cleavage
miR157d-3p	isoform_413529	2	1	21	406	426	GCUCUCUAUGCUUCUGUCAUC	:: :::.::.:::::::::	UUUGCCAGGAGUAUAGAGAGC	Cleavage
miR159a	isoform_356900	2	1	21	952	972	UUUGGAUUGAAGGGAGCUCUA	:::: :::::::::::::::	UAGAACUCCCUUCAAUCCAAU	Cleavage
miR159a	isoform_36079	2	1	21	779	799	UUUGGAUUGAAGGGAGCUCUA	:::.::.::::::::..::	CUGAGUUCUCUUCAAUCUGAA	Cleavage
miR159a	isoform_22924	2	1	21	409	429	UUUGGAUUGAAGGGAGCUCUA	:::::.::::::::.:::	ACGAGCUUCCUUCAAUUCAAU	Cleavage
miR159a	isoform_211711	2	1	21	1046	1066	UUUGGAUUGAAGGGAGCUCUA	:::.::.::::::::..::	CUGAGUUCUCUUCAAUCUGAA	Cleavage
miR159a	isoform_26717	2	1	21	1028	1048	UUUGGAUUGAAGGGAGCUCUA	:::.::.::::::::..::	CUGAGUUCUCUUCAAUCUGAA	Cleavage
miR159a	isoform_307631	2	1	21	1066	1086	UUUGGAUUGAAGGGAGCUCUA	:::.::.::::::::..::	CUGAGUUCUCUUCAAUCUGAA	Cleavage
miR159a	isoform_24269	2	1	21	1024	1044	UUUGGAUUGAAGGGAGCUCUA	:::.::.::::::::..::	CUGAGUUCUCUUCAAUCUGAA	Cleavage
miR160a-5p	isoform_497070	2	1	21	1438	1458	UGCCUGGCUCCCUGUAUGCCA	:::::::::::: .::::::	AGGCAUACAGGGAUUCAGGCA	Translation
miR160b	isoform_497070	2	1	20	1439	1458	UGCCUGGCUCCCUGUAUGCC	:::::::::::: .::::::	GGCAUACAGGGAUUCAGGCA	Translation
miR164a	isoform_428004	2	1	21	1607	1627	UGGAGAAGCAGGGCACUUGCU	: ::::::::.:::::::...	AUCAAGUGCCUUGCUUCUUUG	Cleavage
miR166e	isoform_477156	2	1	19	491	509	GGACCAGGCUUCAUUCCCC	:::::::::::::::::	UUGGAAUGAAGCCUGGUCC	Cleavage
miR166e	isoform_4536	2	1	19	316	334	GGACCAGGCUUCAUUCCCC	:::::::::::::::::	UUGGAAUGAAGCCUGGUCC	Cleavage
miR166e	isoform_137940	2	1	19	787	805	GGACCAGGCUUCAUUCCCC	:::::::::::::::::	UUGGAAUGAAGCCUGGUCC	Cleavage
miR166e	isoform_1701	2	1	19	825	843	GGACCAGGCUUCAUUCCCC	:::::::::::::::::	UUGGAAUGAAGCCUGGUCC	Cleavage
miR166e	isoform_1922	2	1	19	792	810	GGACCAGGCUUCAUUCCCC	:::::::::::::::::	UUGGAAUGAAGCCUGGUCC	Cleavage
miR166e	isoform_256737	2	1	19	727	745	GGACCAGGCUUCAUUCCCC	:::::::::::::::::	UUGGAAUGAAGCCUGGUCC	Cleavage
miR166e	isoform_2438	2	1	19	633	651	GGACCAGGCUUCAUUCCCC	:::::::::::::::::	UUGGAAUGAAGCCUGGUCC	Cleavage
miR166e	isoform_308376	2	1	19	441	459	GGACCAGGCUUCAUUCCCC	:::::::::::::::::	UUGGAAUGAAGCCUGGUCC	Cleavage
miR166e	isoform_156114	2	1	19	262	280	GGACCAGGCUUCAUUCCCC	:::::::::::::::::	UUGGAAUGAAGCCUGGUCC	Cleavage
miR166e-3p	isoform_335533	2	1	21	1074	1094	CUCGGACCAGGCUUCAUUCCC	::.:::::::::::::::.	CGGGAUGAAGCCUGGUCCGGA	Cleavage
miR166e-3p	isoform_407177	2	1	21	695	715	CUCGGACCAGGCUUCAUUCCC	::.:::::::::::::::.	UGGGAUGAAGCCUGGUCCGGA	Cleavage
miR166e-3p	isoform_448703	2	1	21	516	536	CUCGGACCAGGCUUCAUUCCC	::.:::::::::::::::.	UGGGAUGAAGCCUGGUCCGGA	Cleavage
miR166e-3p	isoform_502439	2	1	21	616	636	CUCGGACCAGGCUUCAUUCCC	::.:::::::::::::::.	CGGGAUGAAGCCUGGUCCGGA	Cleavage
miR166e-3p	isoform_417221	2	1	21	526	546	CUCGGACCAGGCUUCAUUCCC	::.:::::::::::::::.	UGGGAUGAAGCCUGGUCCGGA	Cleavage
miR166e-3p	isoform_421471	2	1	21	421	441	CUCGGACCAGGCUUCAUUCCC	::.:::::::::::::::.	UGGGAUGAAGCCUGGUCCGGA	Cleavage
miR166e-3p	isoform_1036	2	1	21	1078	1098	CUCGGACCAGGCUUCAUUCCC	::.:::::::::::::::.	CGGGAUGAAGCCUGGUCCGGA	Cleavage
miR166e-3p	isoform_1154	2	1	21	1066	1086	CUCGGACCAGGCUUCAUUCCC	::.:::::::::::::::.	CGGGAUGAAGCCUGGUCCGGA	Cleavage
miR166e-3p	isoform_1297	2	1	21	1068	1088	CUCGGACCAGGCUUCAUUCCC	::.:::::::::::::::.	CGGGAUGAAGCCUGGUCCGGA	Cleavage
miR166e-3p	isoform_247043	2	1	21	851	871	CUCGGACCAGGCUUCAUUCCC	::.:::::::::::::::.	UGGGAUGAAGCCUGGUCCGGA	Cleavage
miR169v	isoform_496877	2	1	21	1017	1037	AAGCCAAGGAUGAAUUGCCGG	::::.:::::.:::::::	UGGGCAGUUCAUUCUUGGCUA	Cleavage
miR395p-3p	isoform_420992	2	1	20	1005	1024	UGAAGUGUUUGGAGGAACUC	:::.::::::::.:::::	UUGUUUCUCCAAACGCUUCA	Cleavage
miR395p-3p	isoform_384073	2	1	20	289	308	UGAAGUGUUUGGAGGAACUC	.::::::::::::::: ::	CGGUUCCUCCAAACACUACA	Cleavage
miR395p-3p	isoform_36233	2	1	20	74	93	UGAAGUGUUUGGAGGAACUC	: ::::::::::.:.::::	CAAUUCCUCCAAAUAUUUCA	Cleavage
miR396a-5p	isoform_386954	2	1	21	389	409	UUCCACAGCUUUCUUGAACUG	::: ::::::::.::::::.	AAGUACAAGAAAGUUGUGGAG	Cleavage
miR396a-5p	isoform_482948	2	1	21	361	381	UUCCACAGCUUUCUUGAACUG	::: ::::::::.::::::.	AAGUACAAGAAAGUUGUGGAG	Cleavage
miR396a-5p	isoform_368224	2	1	21	1428	1448	UUCCACAGCUUUCUUGAACUG	.:::: ::::.:.:::::::	AGGUUCUAGAAGGUUGUGGAA	Translation
miR396a-5p	isoform_494529	2	1	21	1370	1390	UUCCACAGCUUUCUUGAACUG	.:::: ::::.:.:::::::	AGGUUCUAGAAGGUUGUGGAA	Translation
miR396a-5p	isoform_153430	2	1	21	458	478	UUCCACAGCUUUCUUGAACUG	::: ::::::::.::::::.	AAGUACAAGAAAGUUGUGGAG	Cleavage
miR396a-5p	isoform_142962	2	1	21	399	419	UUCCACAGCUUUCUUGAACUG	::: ::::::::.::::::.	AAGUACAAGAAAGUUGUGGAG	Cleavage
miR396a-5p	isoform_12991	2	1	21	282	302	UUCCACAGCUUUCUUGAACUG	::: ::::::::.::::::.	AAGUACAAGAAAGUUGUGGAG	Cleavage
miR396a-5p	isoform_13981	2	1	21	282	302	UUCCACAGCUUUCUUGAACUG	::: ::::::::.::::::.	AAGUACAAGAAAGUUGUGGAG	Cleavage
miR396a-5p	isoform_204810	2	1	21	1427	1447	UUCCACAGCUUUCUUGAACUG	.:::: ::::.:.:::::::	AGGUUCUAGAAGGUUGUGGAA	Translation
miR396a-5p	isoform_264792	2	1	21	365	385	UUCCACAGCUUUCUUGAACUG	.:::: ::::.:.:::::::	AGGUUCUAGAAGGUUGUGGAA	Translation
miR396b	isoform_386954	2	1	20	390	409	UUCCACAGCUUUCUUGAACU	::: ::::::::.::::::.	AGUACAAGAAAGUUGUGGAG	Cleavage
miR396b	isoform_482948	2	1	20	362	381	UUCCACAGCUUUCUUGAACU	::: ::::::::.::::::.	AGUACAAGAAAGUUGUGGAG	Cleavage
miR396b	isoform_368224	2	1	20	1429	1448	UUCCACAGCUUUCUUGAACU	.:::: ::::.:.:::::::	GGUUCUAGAAGGUUGUGGAA	Translation
miR396b	isoform_494529	2	1	20	1371	1390	UUCCACAGCUUUCUUGAACU	.:::: ::::.:.:::::::	GGUUCUAGAAGGUUGUGGAA	Translation
miR396b	isoform_153430	2	1	20	459	478	UUCCACAGCUUUCUUGAACU	::: ::::::::.::::::.	AGUACAAGAAAGUUGUGGAG	Cleavage
miR396b	isoform_142962	2	1	20	400	419	UUCCACAGCUUUCUUGAACU	::: ::::::::.::::::.	AGUACAAGAAAGUUGUGGAG	Cleavage
miR396b	isoform_12991	2	1	20	283	302	UUCCACAGCUUUCUUGAACU	::: ::::::::.::::::.	AGUACAAGAAAGUUGUGGAG	Cleavage
miR396b	isoform_13981	2	1	20	283	302	UUCCACAGCUUUCUUGAACU	::: ::::::::.::::::.	AGUACAAGAAAGUUGUGGAG	Cleavage
miR396b	isoform_204810	2	1	20	1428	1447	UUCCACAGCUUUCUUGAACU	.:::: ::::.:.:::::::	GGUUCUAGAAGGUUGUGGAA	Translation
miR396b	isoform_264792	2	1	20	366	385	UUCCACAGCUUUCUUGAACU	.:::: ::::.:.:::::::	GGUUCUAGAAGGUUGUGGAA	Translation
miR396h	isoform_9387	2	1	20	1056	1075	UCCACAGCUUUCUUGAACUG	: ::::::::::.:::::.	GAUUUCAAGAAAGUUGUGGG	Cleavage
miR396h	isoform_414265	2	1	20	1007	1026	UCCACAGCUUUCUUGAACUG	: ::::::::::.:::::.	GAUUUCAAGAAAGUUGUGGG	Cleavage
miR396h	isoform_426545	2	1	20	916	935	UCCACAGCUUUCUUGAACUG	: ::::::::::.:::::.	GAUUUCAAGAAAGUUGUGGG	Cleavage
miR396h	isoform_492009	2	1	20	806	825	UCCACAGCUUUCUUGAACUG	: ::::::::::.:::::.	GAUUUCAAGAAAGUUGUGGG	Cleavage
miR396h	isoform_396286	2	1	20	173	192	UCCACAGCUUUCUUGAACUG	: ::::::::::.:::::.	GAUUUCAAGAAAGUUGUGGG	Cleavage
miR396h	isoform_12063	2	1	20	1024	1043	UCCACAGCUUUCUUGAACUG	: ::::::::::.:::::.	GAUUUCAAGAAAGUUGUGGG	Cleavage
miR396h	isoform_148417	2	1	20	920	939	UCCACAGCUUUCUUGAACUG	: ::::::::::.:::::.	GAUUUCAAGAAAGUUGUGGG	Cleavage
miR396h	isoform_31119	2	1	20	381	400	UCCACAGCUUUCUUGAACUG	: ::::::::::.:::::.	GAUUUCAAGAAAGUUGUGGG	Cleavage
miR396h	isoform_271854	2	1	20	56	75	UCCACAGCUUUCUUGAACUG	: ::::::::::.:::::.	GAUUUCAAGAAAGUUGUGGG	Cleavage
miR399f	isoform_34202	2	1	19	217	235	UGCCAAAGGAGAAUUGCAC	::::::::.::::::: ::	GUGCAAUUUUCCUUUGCCA	Cleavage
miR399f	isoform_31667	2	1	19	217	235	UGCCAAAGGAGAAUUGCAC	::::::::.::::::: ::	GUGCAAUUUUCCUUUGCCA	Cleavage
miR399f	isoform_140067	2	1	19	217	235	UGCCAAAGGAGAAUUGCAC	::::::::.::::::: ::	GUGCAAUUUUCCUUUGCCA	Cleavage
miR399j	isoform_481787	2	1	21	336	356	UGCCAAAGGAGAGUUGCCCUA	:::::::: :::.::::::::	UAGGGCAAAUCUUCUUUGGCA	Translation
miR399j	isoform_336	2	1	21	449	469	UGCCAAAGGAGAGUUGCCCUA	:::::::: :::.::::::::	UAGGGCAAAUCUUCUUUGGCA	Translation
miR399j	isoform_165287	2	1	21	463	483	UGCCAAAGGAGAGUUGCCCUA	:::::::: :::.::::::::	UAGGGCAAAUCUUCUUUGGCA	Translation
miR156	isoform_479207	2	1	21	1091	1111	CUGACAGAAGAGAGUGAGCAC	:::::: :::::::::::::	GUGCUCUCUCUCUUCUGUCAA	Translation
miR156	isoform_370274	2	1	21	962	982	CUGACAGAAGAGAGUGAGCAC	: :::: :::::::::::::	GCGCUCUCUCUCUUCUGUCAA	Translation
miR156	isoform_31309	2	1	21	973	993	CUGACAGAAGAGAGUGAGCAC	:::::: :::::::::::::	GUGCUCUCUCUCUUCUGUCAA	Translation
miR156	isoform_15867	2	1	21	1094	1114	CUGACAGAAGAGAGUGAGCAC	: :::: :::::::::::::	GCGCUCUCUCUCUUCUGUCAA	Translation
miR156	isoform_19654	2	1	21	1070	1090	CUGACAGAAGAGAGUGAGCAC	: :::: :::::::::::::	GCGCUCUCUCUCUUCUGUCAA	Translation
miR156	isoform_21212	2	1	21	1070	1090	CUGACAGAAGAGAGUGAGCAC	: :::: :::::::::::::	GCGCUCUCUCUCUUCUGUCAA	Translation
miR156	isoform_150240	2	1	21	1068	1088	CUGACAGAAGAGAGUGAGCAC	: :::: :::::::::::::	GCGCUCUCUCUCUUCUGUCAA	Translation
miR156	isoform_237882	2	1	21	976	996	CUGACAGAAGAGAGUGAGCAC	: :::: :::::::::::::	GCGCUCUCUCUCUUCUGUCAA	Translation
157	isoform_463966	2	1	24	2528	2551	UUUCUGUCUUCUUCAUUCCGCCGU	.:::: :::::.::.:::::	GCACUGGAAGGAAGAGGAUAGAAA	Translation
157	isoform_339589	2	1	24	2403	2426	UUUCUGUCUUCUUCAUUCCGCCGU	.:::: :::::.::.:::::	GCACUGGAAGGAAGAGGAUAGAAA	Translation
157	isoform_3319	2	1	24	2110	2133	UUUCUGUCUUCUUCAUUCCGCCGU	.: :.:::::::::.:::::	GUAUUGCAGUGAAGAAGAUAGAAA	Cleavage
157	isoform_4683	2	1	24	2062	2085	UUUCUGUCUUCUUCAUUCCGCCGU	.: :.:::::::::.:::::	GUAUUGCAGUGAAGAAGAUAGAAA	Cleavage
157	isoform_353651	2	1	24	1688	1711	UUUCUGUCUUCUUCAUUCCGCCGU	.: :.:::::::::.:::::	GUAUUGCAGUGAAGAAGAUAGAAA	Cleavage
157	isoform_430925	2	1	24	1074	1097	UUUCUGUCUUCUUCAUUCCGCCGU	.: :.:::::::::.:::::	GUAUUGCAGUGAAGAAGAUAGAAA	Cleavage
157	isoform_344954	2	1	24	170	193	UUUCUGUCUUCUUCAUUCCGCCGU	:::::::: ::::::::.:	GAGUGGGAAUGAACAAGACAGAGA	Translation
157	isoform_223553	2	1	24	2422	2445	UUUCUGUCUUCUUCAUUCCGCCGU	.:::: :::::.::.:::::	GCACUGGAAGGAAGAGGAUAGAAA	Translation
157	isoform_195212	2	1	24	266	289	UUUCUGUCUUCUUCAUUCCGCCGU	:::.::::::::: :::::	AGCAAGGAGUGAAGAAGAAAGAAA	Translation
157	isoform_268668	2	1	24	2186	2209	UUUCUGUCUUCUUCAUUCCGCCGU	.:::: :::::.::.:::::	GCACUGGAAGGAAGAGGAUAGAAA	Translation
157	isoform_276870	2	1	24	1376	1399	UUUCUGUCUUCUUCAUUCCGCCGU	.: :.:::::::::.:::::	GUAUUGCAGUGAAGAAGAUAGAAA	Cleavage
157	isoform_304616	2	1	24	1254	1277	UUUCUGUCUUCUUCAUUCCGCCGU	.: :.:::::::::.:::::	GUAUUGCAGUGAAGAAGAUAGAAA	Cleavage
157	isoform_184450	2	1	24	976	999	UUUCUGUCUUCUUCAUUCCGCCGU	.: :.:::::::::.:::::	GUAUUGCAGUGAAGAAGAUAGAAA	Cleavage
novel_miR1	isoform_11730	2.5	1	24	891	914	ACGGGCGGCGAAAGUGACAAAAGG	::::.:::.:::::.:::	AUUGGAGUCAUUUUUGCCGCUCGU	Cleavage
novel_miR2	isoform_32424	2.5	1	20	891	910	AUAAAGCCGGAUAAAAACAA	::::::::::. ::::::.:	UUGUUUUUAUUGGGCUUUGU	Translation
novel_miR2	isoform_36604	2.5	1	20	919	938	AUAAAGCCGGAUAAAAACAA	::::::::::. ::::::.:	UUGUUUUUAUUGGGCUUUGU	Translation
novel_miR2	isoform_45342	2.5	1	20	834	853	AUAAAGCCGGAUAAAAACAA	::::::::::. ::::::.:	UUGUUUUUAUUGGGCUUUGU	Translation
novel_miR2	isoform_64267	2.5	1	20	487	506	AUAAAGCCGGAUAAAAACAA	::::::::::. ::::::.:	UUGUUUUUAUUGGGCUUUGU	Translation
novel_miR3	isoform_158131	2.5	1	24	2333	2356	AGCUUUGGUAUCAUUCUAAUGUUG	:::.:::::.:.::::::	AUUGCCUAGGAUGAUGCUAAAGCU	Cleavage
novel_miR12	isoform_396198	2.5	1	24	4059	4082	GAAUUCAUAUUGUUAAUUCGGUUG	... .::::: ::::::: :::::	UGGAUGAAUUUACAAUAUAAAUUC	Translation
novel_miR12	isoform_476855	2.5	1	24	988	1011	GAAUUCAUAUUGUUAAUUCGGUUG	::: :::.:.:.:::::::	GGGAAGAAGUAAUAGUGUGAAUUC	Cleavage
novel_miR12	isoform_9529	2.5	1	24	1804	1827	GAAUUCAUAUUGUUAAUUCGGUUG	::: :::.:.:.:::::::	GGGAAGAAGUAAUAGUGUGAAUUC	Cleavage
novel_miR12	isoform_164440	2.5	1	24	10	33	GAAUUCAUAUUGUUAAUUCGGUUG	..:.:::::::: ::::.:::	GGUUUGGAUUAACAAAAUGAGUUC	Translation
novel_miR12	isoform_165488	2.5	1	24	2704	2727	GAAUUCAUAUUGUUAAUUCGGUUG	... .::::: ::::::: :::::	UGGAUGAAUUUACAAUAUAAAUUC	Translation
novel_miR12	isoform_305707	2.5	1	24	1634	1657	GAAUUCAUAUUGUUAAUUCGGUUG	::.: .:::::.:::::::	AAGAAGAGUCGACAAUGUGAAUUC	Translation
novel_miR12	isoform_314883	2.5	1	24	1556	1579	GAAUUCAUAUUGUUAAUUCGGUUG	::.: .:::::.:::::::	AAGAAGAGUCGACAAUGUGAAUUC	Translation
novel_miR12	isoform_2482	2.5	1	24	2246	2269	GAAUUCAUAUUGUUAAUUCGGUUG	::.: .:::::.:::::::	AAGAAGAGUCGACAAUGUGAAUUC	Translation
novel_miR12	isoform_2983	2.5	1	24	2240	2263	GAAUUCAUAUUGUUAAUUCGGUUG	::.: .:::::.:::::::	AAGAAGAGUCGACAAUGUGAAUUC	Translation
novel_miR12	isoform_143519	2.5	1	24	2261	2284	GAAUUCAUAUUGUUAAUUCGGUUG	::.: .:::::.:::::::	AAGAAGAGUCGACAAUGUGAAUUC	Translation
novel_miR19	isoform_490998	2.5	1	21	1459	1479	AUUAUGCUGCAGGAAGGUAUC	:::: :::::::::: :::::	GAUAGCUUCCUGCAGAAUAAU	Translation
novel_miR19	isoform_390454	2.5	1	21	428	448	AUUAUGCUGCAGGAAGGUAUC	:: .::::.::::::::.::	CAUUUCUUCUUGCAGCAUGAU	Cleavage
novel_miR19	isoform_426609	2.5	1	21	477	497	AUUAUGCUGCAGGAAGGUAUC	:: .::::.::::::::.::	CAUUUCUUCUUGCAGCAUGAU	Cleavage
novel_miR19	isoform_16543	2.5	1	21	544	564	AUUAUGCUGCAGGAAGGUAUC	:: .::::.::::::::.::	CAUUUCUUCUUGCAGCAUGAU	Cleavage
novel_miR19	isoform_16391	2.5	1	21	517	537	AUUAUGCUGCAGGAAGGUAUC	:: .::::.::::::::.::	CAUUUCUUCUUGCAGCAUGAU	Cleavage
novel_miR19	isoform_14928	2.5	1	21	517	537	AUUAUGCUGCAGGAAGGUAUC	:: .::::.::::::::.::	CAUUUCUUCUUGCAGCAUGAU	Cleavage
novel_miR23	isoform_352049	2.5	1	22	894	915	AUAUUUCUCUCAUUUCUCAAAA	:: :::::.::: :::::::.:	UUAUGAGAGAUGUGAGAAAUGU	Translation
novel_miR23	isoform_472585	2.5	1	22	286	307	AUAUUUCUCUCAUUUCUCAAAA	: :::: :::.:::::::::	GCUGGAGAUAUGGGAGAAAUAU	Translation
novel_miR23	isoform_33984	2.5	1	22	358	379	AUAUUUCUCUCAUUUCUCAAAA	: :::: :::.:::::::::	GCUGGAGAUAUGGGAGAAAUAU	Translation
novel_miR23	isoform_150216	2.5	1	22	550	571	AUAUUUCUCUCAUUUCUCAAAA	:: :::::.::: :::::::.:	UUAUGAGAGAUGUGAGAAAUGU	Translation
novel_miR23	isoform_180604	2.5	1	22	386	407	AUAUUUCUCUCAUUUCUCAAAA	: :::: :::.:::::::::	GCUGGAGAUAUGGGAGAAAUAU	Translation
novel_miR23	isoform_220267	2.5	1	22	391	412	AUAUUUCUCUCAUUUCUCAAAA	: :::: :::.:::::::::	GCUGGAGAUAUGGGAGAAAUAU	Translation
novel_miR23	isoform_174015	2.5	1	22	288	309	AUAUUUCUCUCAUUUCUCAAAA	: :::: :::.:::::::::	GCUGGAGAUAUGGGAGAAAUAU	Translation
novel_miR23	isoform_169729	2.5	1	22	848	869	AUAUUUCUCUCAUUUCUCAAAA	::. :::::.:::::.:::	GGAUGGUAAAUGGGAGAAGUAU	Cleavage
novel_miR24	isoform_470166	2.5	1	24	239	262	UGGGGCGGGGUUUAAAAAGUCCGG	.::::::.:::::::.::.	UGAAGCUUUUUGAACCCCGUCCUC	Cleavage
novel_miR24	isoform_402750	2.5	1	24	116	139	UGGGGCGGGGUUUAAAAAGUCCGG	.::::::.:::::::.::.	UGAAGCUUUUUGAACCCCGUCCUC	Cleavage
novel_miR24	isoform_229647	2.5	1	24	190	213	UGGGGCGGGGUUUAAAAAGUCCGG	.::::::.:::::::.::.	UGAAGCUUUUUGAACCCCGUCCUC	Cleavage
novel_miR24	isoform_14469	2.5	1	24	334	357	UGGGGCGGGGUUUAAAAAGUCCGG	.::::::.:::::::.::.	UGAAGCUUUUUGAACCCCGUCCUC	Cleavage
novel_miR24	isoform_1056	2.5	1	24	299	322	UGGGGCGGGGUUUAAAAAGUCCGG	.::::::.:::::::.::.	UGAAGCUUUUUGAACCCCGUCCUC	Cleavage
novel_miR26	isoform_468648	2.5	1	23	507	529	CUUGUGGCCAGUUUUGUUGAGAA	: ::::: .::::::::::::	AUAUCAACUGAACUGGCCACAAU	Translation
novel_miR26	isoform_215669	2.5	1	23	57	79	CUUGUGGCCAGUUUUGUUGAGAA	: ::::: .::::::::::::	AUAUCAACUGAACUGGCCACAAU	Translation
novel_miR26	isoform_148267	2.5	1	23	57	79	CUUGUGGCCAGUUUUGUUGAGAA	: ::::: .::::::::::::	AUAUCAACUGAACUGGCCACAAU	Translation
novel_miR29	isoform_358858	2.5	1	23	1418	1440	CUAAAUUGUAGUCUGGAGAAGCG	.:::::::::.::.::::: :	UCUUUCUCCAGAUUAUAAUUUCG	Cleavage
novel_miR30	isoform_143661	2.5	1	25	1244	1268	GAUAGAGUGUUUUGUUCACAUCCCU	.:::::::::::::::: .:.	GCAAGUGUGAACAAAACACUCGGUU	Cleavage
novel_miR32	isoform_5546	2.5	1	25	1657	1681	CGAGCAACCUUCAAGGACUGCCACC	:: .: ::: :::::::::.:::	UGUCAUACUCCGUGAAGGUUGUUCG	Translation
novel_miR32	isoform_334062	2.5	1	25	1034	1058	CGAGCAACCUUCAAGGACUGCCACC	:: .: ::: :::::::::.:::	UGUCAUACUCCGUGAAGGUUGUUCG	Translation
novel_miR32	isoform_479718	2.5	1	25	929	953	CGAGCAACCUUCAAGGACUGCCACC	:: .: ::: :::::::::.:::	UGUCAUACUCCGUGAAGGUUGUUCG	Translation
novel_miR32	isoform_161024	2.5	1	25	1512	1536	CGAGCAACCUUCAAGGACUGCCACC	:: .: ::: :::::::::.:::	UGUCAUACUCCGUGAAGGUUGUUCG	Translation
novel_miR33	isoform_48133	2.5	1	24	19	42	AUUUUUUGCGUAUAUUUCUUCAUU	::::..:::: :::.::::::.::	AAUGGGGAAAAAUAUGCAAAAGAU	Translation
novel_miR33	isoform_39515	2.5	1	24	158	181	AUUUUUUGCGUAUAUUUCUUCAUU	::::..:::: :::.::::::.::	AAUGGGGAAAAAUAUGCAAAAGAU	Translation
novel_miR33	isoform_33955	2.5	1	24	261	284	AUUUUUUGCGUAUAUUUCUUCAUU	::::..:::: :::.::::::.::	AAUGGGGAAAAAUAUGCAAAAGAU	Translation
novel_miR33	isoform_474818	2.5	1	24	667	690	AUUUUUUGCGUAUAUUUCUUCAUU	..:::::::::::.: ::.:::::	GGUGAAGAAAUAUGCACAGAAAAU	Translation
novel_miR33	isoform_416676	2.5	1	24	696	719	AUUUUUUGCGUAUAUUUCUUCAUU	:::.::: :::::.:::..::::	UAUGGAGAUAUAUAUGCAGGAAAU	Cleavage
novel_miR33	isoform_5868	2.5	1	24	924	947	AUUUUUUGCGUAUAUUUCUUCAUU	:::.::: :::::.:::..::::	UAUGGAGAUAUAUAUGCAGGAAAU	Cleavage
novel_miR33	isoform_323178	2.5	1	24	994	1017	AUUUUUUGCGUAUAUUUCUUCAUU	:::.::: :::::.:::..::::	UAUGGAGAUAUAUAUGCAGGAAAU	Cleavage
novel_miR33	isoform_7120	2.5	1	24	827	850	AUUUUUUGCGUAUAUUUCUUCAUU	:: .::::.:::..::.:.::::	UAUUGAGAAGUAUGUGCGAGAAAU	Cleavage
novel_miR33	isoform_449200	2.5	1	24	3468	3491	AUUUUUUGCGUAUAUUUCUUCAUU	::::: .:::::::::::..:	AUAGAAGACGUAUACGCAAAAGGU	Cleavage
novel_miR33	isoform_407299	2.5	1	24	530	553	AUUUUUUGCGUAUAUUUCUUCAUU	:: :::::::: .:::.:::::	CCUGUAGAAAUAUCUGCAGAAAAU	Translation
novel_miR33	isoform_3380	2.5	1	24	1486	1509	AUUUUUUGCGUAUAUUUCUUCAUU	:: :::::::: .:::.:::::	CCUGUAGAAAUAUCUGCAGAAAAU	Translation
novel_miR33	isoform_64007	2.5	1	24	502	525	AUUUUUUGCGUAUAUUUCUUCAUU	.:: ::::::::.::.:.::::	GAUAUAGAAAUAUGCGUAGAAAAA	Cleavage
novel_miR33	isoform_429985	2.5	1	24	848	871	AUUUUUUGCGUAUAUUUCUUCAUU	.:: ::::::::.::.:.::::	GAUAUAGAAAUAUGCGUAGAAAAA	Cleavage
novel_miR33	isoform_57279	2.5	1	24	617	640	AUUUUUUGCGUAUAUUUCUUCAUU	:. : :::::::::.:::::.: :	AGAGCAGAAAUAUAUGCAAAGAUU	Cleavage
novel_miR33	isoform_278614	2.5	1	24	469	492	AUUUUUUGCGUAUAUUUCUUCAUU	::::..:::: :::.::::::.::	AAUGGGGAAAAAUAUGCAAAAGAU	Translation
novel_miR33	isoform_218181	2.5	1	24	614	637	AUUUUUUGCGUAUAUUUCUUCAUU	::::..:::: :::.::::::.::	AAUGGGGAAAAAUAUGCAAAAGAU	Translation
novel_miR33	isoform_144414	2.5	1	24	631	654	AUUUUUUGCGUAUAUUUCUUCAUU	::::..:::: :::.::::::.::	AAUGGGGAAAAAUAUGCAAAAGAU	Translation
novel_miR33	isoform_15854	2.5	1	24	764	787	AUUUUUUGCGUAUAUUUCUUCAUU	::::..:::: :::.::::::.::	AAUGGGGAAAAAUAUGCAAAAGAU	Translation
novel_miR33	isoform_11283	2.5	1	24	911	934	AUUUUUUGCGUAUAUUUCUUCAUU	::::..:::: :::.::::::.::	AAUGGGGAAAAAUAUGCAAAAGAU	Translation
novel_miR33	isoform_295977	2.5	1	24	754	777	AUUUUUUGCGUAUAUUUCUUCAUU	::::..:::: :::.::::::.::	AAUGGGGAAAAAUAUGCAAAAGAU	Translation
novel_miR33	isoform_299505	2.5	1	24	654	677	AUUUUUUGCGUAUAUUUCUUCAUU	:::::::::::::::::::	UGAGAAGAAAUAUACGCAAAAACC	Cleavage
novel_miR33	isoform_164027	2.5	1	24	565	588	AUUUUUUGCGUAUAUUUCUUCAUU	:::.::: :::::.:::..::::	UAUGGAGAUAUAUAUGCAGGAAAU	Cleavage
novel_miR33	isoform_166415	2.5	1	24	872	895	AUUUUUUGCGUAUAUUUCUUCAUU	:::.::: :::::.:::..::::	UAUGGAGAUAUAUAUGCAGGAAAU	Cleavage
novel_miR33	isoform_12133	2.5	1	24	731	754	AUUUUUUGCGUAUAUUUCUUCAUU	:: .::::.:::..::.:.::::	UAUUGAGAAGUAUGUGCGAGAAAU	Cleavage
novel_miR33	isoform_15138	2.5	1	24	186	209	AUUUUUUGCGUAUAUUUCUUCAUU	::::: .:::::::::::..:	AUAGAAGACGUAUACGCAAAAGGU	Cleavage
novel_miR33	isoform_186213	2.5	1	24	939	962	AUUUUUUGCGUAUAUUUCUUCAUU	::::: .:::::::::::..:	AUAGAAGACGUAUACGCAAAAGGU	Cleavage
novel_miR33	isoform_162214	2.5	1	24	2997	3020	AUUUUUUGCGUAUAUUUCUUCAUU	::::: .:::::::::::..:	AUAGAAGACGUAUACGCAAAAGGU	Cleavage
novel_miR33	isoform_178897	2.5	1	24	3271	3294	AUUUUUUGCGUAUAUUUCUUCAUU	::::: .:::::::::::..:	AUAGAAGACGUAUACGCAAAAGGU	Cleavage
novel_miR36	isoform_319615	2.5	1	24	131	156	UGGAGAUUAAGGAGGAGAGU--UCAA	:::: :.:::..:.:::.:::::::	UUGACGAUUCUUUUUCUUGAUCUCCA	Cleavage
novel_miR36	isoform_66585	2.5	1	24	55	78	UGGAGAUUAAGGAGGAGAGUUCAA	:::::.::.:: ::::::::	CUCCACUCUUCUUCUCAAUCUCCA	Translation
novel_miR36	isoform_39337	2.5	1	24	134	157	UGGAGAUUAAGGAGGAGAGUUCAA	::.:::::::::::. :::	CACUUCUUUCCUCCUUAAUUACCA	Cleavage
novel_miR36	isoform_41399	2.5	1	24	141	164	UGGAGAUUAAGGAGGAGAGUUCAA	::.:::::::::::. :::	CACUUCUUUCCUCCUUAAUUACCA	Cleavage
novel_miR36	isoform_44555	2.5	1	24	118	141	UGGAGAUUAAGGAGGAGAGUUCAA	::.:::::::::::. :::	CACUUCUUUCCUCCUUAAUUACCA	Cleavage
novel_miR36	isoform_350235	2.5	1	23	1	23	UGGAGAUUAAGGAGGAGAGUUCA	::.:::::::::::. :::	ACUUCUUUCCUCCUUAAUUACCA	Cleavage
novel_miR36	isoform_47699	2.5	1	23	1	23	UGGAGAUUAAGGAGGAGAGUUCA	::.:::::::::::. :::	ACUUCUUUCCUCCUUAAUUACCA	Cleavage
novel_miR36	isoform_358644	2.5	1	23	1	23	UGGAGAUUAAGGAGGAGAGUUCA	::.:::::::::::. :::	ACUUCUUUCCUCCUUAAUUACCA	Cleavage
novel_miR36	isoform_195850	2.5	1	24	39	62	UGGAGAUUAAGGAGGAGAGUUCAA	:::::.::.:: ::::::::	CUCCACUCUUCUUCUCAAUCUCCA	Translation
novel_miR39	isoform_505824	2.5	1	23	1366	1388	AGAGUAGUACUAGGAUGGGUGAC	:.:..:::..::::::::.:::	UUUAUUCAUUUUAGUACUAUUCU	Cleavage
novel_miR39	isoform_32225	2.5	1	23	1241	1263	AGAGUAGUACUAGGAUGGGUGAC	:.:..:::..::::::::.:::	UUUAUUCAUUUUAGUACUAUUCU	Cleavage
novel_miR39	isoform_27461	2.5	1	23	1314	1336	AGAGUAGUACUAGGAUGGGUGAC	:.:..:::..::::::::.:::	UUUAUUCAUUUUAGUACUAUUCU	Cleavage
novel_miR39	isoform_26336	2.5	1	23	1257	1279	AGAGUAGUACUAGGAUGGGUGAC	:.:..:::..::::::::.:::	UUUAUUCAUUUUAGUACUAUUCU	Cleavage
novel_miR39	isoform_24940	2.5	1	23	1352	1374	AGAGUAGUACUAGGAUGGGUGAC	:.:..:::..::::::::.:::	UUUAUUCAUUUUAGUACUAUUCU	Cleavage
novel_miR39	isoform_21580	2.5	1	23	1390	1412	AGAGUAGUACUAGGAUGGGUGAC	:.:..:::..::::::::.:::	UUUAUUCAUUUUAGUACUAUUCU	Cleavage
novel_miR39	isoform_315567	2.5	1	23	2600	2622	AGAGUAGUACUAGGAUGGGUGAC	:: :::.::::: :::::.:::	AUCUCCCGUCCUAAUACUAUUCU	Translation
novel_miR40	isoform_346911	2.5	1	20	1638	1657	AGGAUCCAGUGGUUGAGAUU	..:.:..::::::::::.::	GGUUUUGACCACUGGAUUCU	Cleavage
novel_miR40	isoform_322292	2.5	1	20	1142	1161	AGGAUCCAGUGGUUGAGAUU	..:.:..::::::::::.::	GGUUUUGACCACUGGAUUCU	Cleavage
novel_miR40	isoform_3543	2.5	1	20	1639	1658	AGGAUCCAGUGGUUGAGAUU	..:.:..::::::::::.::	GGUUUUGACCACUGGAUUCU	Cleavage
novel_miR40	isoform_451533	2.5	1	20	1756	1775	AGGAUCCAGUGGUUGAGAUU	..:.:..::::::::::.::	GGUUUUGACCACUGGAUUCU	Cleavage
novel_miR40	isoform_276397	2.5	1	20	79	98	AGGAUCCAGUGGUUGAGAUU	..:.:..::::::::::.::	GGUUUUGACCACUGGAUUCU	Cleavage
novel_miR40	isoform_27996	2.5	1	20	428	447	AGGAUCCAGUGGUUGAGAUU	..:.:..::::::::::.::	GGUUUUGACCACUGGAUUCU	Cleavage
novel_miR40	isoform_22498	2.5	1	20	539	558	AGGAUCCAGUGGUUGAGAUU	..:.:..::::::::::.::	GGUUUUGACCACUGGAUUCU	Cleavage
novel_miR40	isoform_12822	2.5	1	20	203	222	AGGAUCCAGUGGUUGAGAUU	.::::::::::. ::::.::	GAUCUCAACCAUCGGAUUCU	Translation
novel_miR40	isoform_138284	2.5	1	20	1135	1154	AGGAUCCAGUGGUUGAGAUU	..:.:..::::::::::.::	GGUUUUGACCACUGGAUUCU	Cleavage
novel_miR40	isoform_3091	2.5	1	20	1640	1659	AGGAUCCAGUGGUUGAGAUU	..:.:..::::::::::.::	GGUUUUGACCACUGGAUUCU	Cleavage
novel_miR40	isoform_2380	2.5	1	20	1803	1822	AGGAUCCAGUGGUUGAGAUU	..:.:..::::::::::.::	GGUUUUGACCACUGGAUUCU	Cleavage
novel_miR40	isoform_191077	2.5	1	20	1690	1709	AGGAUCCAGUGGUUGAGAUU	..:.:..::::::::::.::	GGUUUUGACCACUGGAUUCU	Cleavage
novel_miR40	isoform_250282	2.5	1	20	1835	1854	AGGAUCCAGUGGUUGAGAUU	..:.:..::::::::::.::	GGUUUUGACCACUGGAUUCU	Cleavage
novel_miR43	isoform_455784	2.5	1	24	442	465	UUGGCGUCCGACGCGUCCGAUGCC	::: :.::..:::::::.::.:::	GGCCUUGGGUGCGUCGGGCGUCAA	Cleavage
novel_miR43	isoform_37794	2.5	1	24	499	522	UUGGCGUCCGACGCGUCCGAUGCC	::: :.::..:::::::.::.:::	GGCCUUGGGUGCGUCGGGCGUCAA	Cleavage
novel_miR43	isoform_48083	2.5	1	24	493	516	UUGGCGUCCGACGCGUCCGAUGCC	::: :.::..:::::::.::.:::	GGCCUUGGGUGCGUCGGGCGUCAA	Cleavage
novel_miR43	isoform_320564	2.5	1	24	493	516	UUGGCGUCCGACGCGUCCGAUGCC	::: :.::..:::::::.::.:::	GGCCUUGGGUGCGUCGGGCGUCAA	Cleavage
novel_miR45	isoform_448484	2.5	1	22	1847	1868	CGAGUGUUUUGUUGACAUCCCU	::: :: :::::::::::.:	GAGGAAGUAAACAAAACACUUG	Translation
novel_miR45	isoform_419067	2.5	1	22	839	860	CGAGUGUUUUGUUGACAUCCCU	: ::: :::::::::.::::	UGCGAUUUCAACAAAAUACUCU	Cleavage
novel_miR45	isoform_390785	2.5	1	22	421	442	CGAGUGUUUUGUUGACAUCCCU	.::: :::::::::::::	GCAAGUGUGAACAAAACACUCG	Translation
novel_miR45	isoform_321880	2.5	1	22	642	663	CGAGUGUUUUGUUGACAUCCCU	.::: :::::::::::::	GCAAGUGUGAACAAAACACUCG	Translation
novel_miR45	isoform_408135	2.5	1	22	642	663	CGAGUGUUUUGUUGACAUCCCU	.::: :::::::::::::	GCAAGUGUGAACAAAACACUCG	Translation
novel_miR45	isoform_9772	2.5	1	22	1646	1667	CGAGUGUUUUGUUGACAUCCCU	.::: :::::::::::::	UUAAGUGUGAACAAAACACUCG	Translation
novel_miR45	isoform_226569	2.5	1	22	456	477	CGAGUGUUUUGUUGACAUCCCU	.::: :::::::::::::	GCAAGUGUGAACAAAACACUCG	Translation
novel_miR45	isoform_25265	2.5	1	22	1261	1282	CGAGUGUUUUGUUGACAUCCCU	.::: :::::::::::::	GCAAGUGUGAACAAAACACUCG	Translation
novel_miR45	isoform_143661	2.5	1	22	1244	1265	CGAGUGUUUUGUUGACAUCCCU	.::: :::::::::::::	GCAAGUGUGAACAAAACACUCG	Translation
novel_miR45	isoform_22658	2.5	1	22	1256	1277	CGAGUGUUUUGUUGACAUCCCU	.::: :::::::::::::	GCAAGUGUGAACAAAACACUCG	Translation
novel_miR46	isoform_292957	2.5	1	20	1422	1441	UCCUCCUGCCAAUGUCAAAA	:::::.:::::::::. ::	AUUUGAUAUUGGCAGGGUGA	Cleavage
novel_miR46	isoform_18523	2.5	1	20	1481	1500	UCCUCCUGCCAAUGUCAAAA	:::::.:::::::::. ::	AUUUGAUAUUGGCAGGGUGA	Cleavage
novel_miR47	isoform_38403	2.5	1	24	1051	1074	UUGGGCACACCGGACCAGAGAAAA	: ::.:.::::..::::::..:::	UCUUUUUUGGUUUGGUGUGUUCAA	Cleavage
novel_miR47	isoform_281559	2.5	1	24	1116	1139	UUGGGCACACCGGACCAGAGAAAA	: ::.:.::::..::::::..:::	UCUUUUUUGGUUUGGUGUGUUCAA	Cleavage
novel_miR50	isoform_452070	2.5	1	23	465	487	UUCAAAUCCUGUCAUCCCUACCA	:: : :::::: ::::::::::	UGUGAAGGAUGAGAGGAUUUGAA	Translation
novel_miR54	isoform_52627	2.5	1	24	439	462	AGAGGUCACGAGCUUGUUGAACAA	::.::::::.::::..:.:	AGAACCAGCAAGCUUGUGAUUUUU	Cleavage
novel_miR54	isoform_59204	2.5	1	24	331	354	AGAGGUCACGAGCUUGUUGAACAA	::.::::::.::::..:.:	AGAACCAGCAAGCUUGUGAUUUUU	Cleavage
novel_miR54	isoform_61739	2.5	1	24	322	345	AGAGGUCACGAGCUUGUUGAACAA	::.::::::.::::..:.:	AGAACCAGCAAGCUUGUGAUUUUU	Cleavage
novel_miR54	isoform_185051	2.5	1	24	262	285	AGAGGUCACGAGCUUGUUGAACAA	::.::::::.::::..:.:	AGAACCAGCAAGCUUGUGAUUUUU	Cleavage
novel_miR55	isoform_7198	2.5	1	25	2032	2056	CAAAAUGCUAGCUCUCAUGGCCUCC	::::::.::::::::::	UGAUUGGUUGAGAGUUAGCAUUUUG	Cleavage
novel_miR55	isoform_423139	2.5	1	25	2050	2074	CAAAAUGCUAGCUCUCAUGGCCUCC	::::::.::::::::::	UGAUUGGUUGAGAGUUAGCAUUUUG	Cleavage
novel_miR55	isoform_7719	2.5	1	25	2037	2061	CAAAAUGCUAGCUCUCAUGGCCUCC	::::::.::::::::::	UGAUUGGUUGAGAGUUAGCAUUUUG	Cleavage
novel_miR55	isoform_369067	2.5	1	25	1568	1592	CAAAAUGCUAGCUCUCAUGGCCUCC	::::::.::::::::::	UGAUUGGUUGAGAGUUAGCAUUUUG	Cleavage
novel_miR55	isoform_733	2.5	1	25	3217	3241	CAAAAUGCUAGCUCUCAUGGCCUCC	::: :. :::::::::::::::	ACAGGACGGGAGAGCUAGCAUUUUC	Cleavage
novel_miR55	isoform_923	2.5	1	25	3088	3112	CAAAAUGCUAGCUCUCAUGGCCUCC	::: :. :::::::::::::::	ACAGGACGGGAGAGCUAGCAUUUUC	Cleavage
novel_miR55	isoform_142686	2.5	1	25	2029	2053	CAAAAUGCUAGCUCUCAUGGCCUCC	::::::.::::::::::	UGAUUGGUUGAGAGUUAGCAUUUUG	Cleavage
novel_miR57	isoform_464557	2.5	1	23	175	197	AAGUUAAAUCAGUUCCGGCUUCC	..:::: :.:::::::.:.::	AAGGGCCGUAGCUGAUUUGAUUU	Translation
novel_miR57	isoform_480156	2.5	1	23	113	135	AAGUUAAAUCAGUUCCGGCUUCC	..:::: :.:::::::.:.::	AAGGGCCGUAGCUGAUUUGAUUU	Translation
novel_miR57	isoform_5716	2.5	1	23	205	227	AAGUUAAAUCAGUUCCGGCUUCC	..:::: :.:::::::.:.::	AAGGGCCGUAGCUGAUUUGAUUU	Translation
novel_miR57	isoform_279416	2.5	1	23	218	240	AAGUUAAAUCAGUUCCGGCUUCC	..:::: :.:::::::.:.::	AAGGGCCGUAGCUGAUUUGAUUU	Translation
novel_miR58	isoform_471942	2.5	1	22	1049	1070	CACAUGGAAACAUCGGAGUUGG	:.:. ::::::::.:::::	UGUAUUUGGAUGUUUCUAUGUG	Translation
novel_miR58	isoform_55114	2.5	1	22	810	831	CACAUGGAAACAUCGGAGUUGG	:.:. ::::::::.:::::	UGUAUUUGGAUGUUUCUAUGUG	Translation
novel_miR58	isoform_55804	2.5	1	22	842	863	CACAUGGAAACAUCGGAGUUGG	:.:. ::::::::.:::::	UGUAUUUGGAUGUUUCUAUGUG	Translation
novel_miR59	isoform_328195	2.5	1	25	630	654	UCUAGUGGUUCAUAUCUUGCAUGUU	..: ::::: ::::::::::.:	UUUGUUCAAGAAAUGAACCACUGGC	Translation
novel_miR59	isoform_501029	2.5	1	25	1637	1660	UCUAGUGGUUCAUAUCUUGCAUGUU	::: : ::::: :::::::: ::::	AACCU-CAAGAGAUGAACCAAUAGA	Translation
novel_miR59	isoform_273270	2.5	1	25	630	654	UCUAGUGGUUCAUAUCUUGCAUGUU	..: ::::: ::::::::::.:	UUUGUUCAAGAAAUGAACCACUGGC	Translation
novel_miR59	isoform_172113	2.5	1	25	268	291	UCUAGUGGUUCAUAUCUUGCAUGUU	::: : ::::: :::::::: ::::	AACCU-CAAGAGAUGAACCAAUAGA	Translation
novel_miR59	isoform_190515	2.5	1	25	1015	1038	UCUAGUGGUUCAUAUCUUGCAUGUU	::: : ::::: :::::::: ::::	AACCU-CAAGAGAUGAACCAAUAGA	Translation
novel_miR59	isoform_156142	2.5	1	25	1834	1857	UCUAGUGGUUCAUAUCUUGCAUGUU	::: : ::::: :::::::: ::::	AACCU-CAAGAGAUGAACCAAUAGA	Translation
novel_miR65	isoform_3742	2.5	1	24	258	281	UUGAAAUACUUGCACACAUGUAUG	: .:::: :: ::::::::::::	GAAGCAUGAGUUCAAGUAUUUCAA	Translation
novel_miR65	isoform_336733	2.5	1	24	630	653	UUGAAAUACUUGCACACAUGUAUG	: : ::::::::::::::: ::	GAAAAAUGUGUGCAAGUAUUACAU	Cleavage
novel_miR65	isoform_426784	2.5	1	24	596	619	UUGAAAUACUUGCACACAUGUAUG	: : ::::::::::::::: ::	GAAAAAUGUGUGCAAGUAUUACAU	Cleavage
novel_miR65	isoform_410493	2.5	1	24	630	653	UUGAAAUACUUGCACACAUGUAUG	: : ::::::::::::::: ::	GAAAAAUGUGUGCAAGUAUUACAU	Cleavage
novel_miR65	isoform_322423	2.5	1	24	369	392	UUGAAAUACUUGCACACAUGUAUG	:::: :::::::: :::::	AGGCAAUGUAUGCAAGUACUUCAA	Translation
novel_miR65	isoform_43681	2.5	1	24	460	483	UUGAAAUACUUGCACACAUGUAUG	:::: :::::::: :::::	AGGCAAUGUAUGCAAGUACUUCAA	Translation
novel_miR65	isoform_47644	2.5	1	24	354	377	UUGAAAUACUUGCACACAUGUAUG	:::: :::::::: :::::	AGGCAAUGUAUGCAAGUACUUCAA	Translation
novel_miR65	isoform_402282	2.5	1	24	327	350	UUGAAAUACUUGCACACAUGUAUG	:::: :::::::: :::::	AGGCAAUGUAUGCAAGUACUUCAA	Translation
novel_miR65	isoform_3154	2.5	1	24	243	266	UUGAAAUACUUGCACACAUGUAUG	: .:::: :: ::::::::::::	GAAGCAUGAGUUCAAGUAUUUCAA	Translation
novel_miR65	isoform_13687	2.5	1	24	630	653	UUGAAAUACUUGCACACAUGUAUG	: : ::::::::::::::: ::	GAAAAAUGUGUGCAAGUAUUACAU	Cleavage
novel_miR65	isoform_273658	2.5	1	24	561	584	UUGAAAUACUUGCACACAUGUAUG	: : ::::::::::::::: ::	GAAAAAUGUGUGCAAGUAUUACAU	Cleavage
novel_miR65	isoform_190328	2.5	1	24	586	609	UUGAAAUACUUGCACACAUGUAUG	: : ::::::::::::::: ::	GAAAAAUGUGUGCAAGUAUUACAU	Cleavage
novel_miR65	isoform_198329	2.5	1	24	151	174	UUGAAAUACUUGCACACAUGUAUG	: : ::::::::::::::: ::	GAAAAAUGUGUGCAAGUAUUACAU	Cleavage
novel_miR65	isoform_276464	2.5	1	24	453	476	UUGAAAUACUUGCACACAUGUAUG	:::::: :::::::::..:	AGCUAAUGUGUUCAAGUAUUUUGA	Translation
novel_miR65	isoform_181736	2.5	1	24	327	350	UUGAAAUACUUGCACACAUGUAUG	:::: :::::::: :::::	AGGCAAUGUAUGCAAGUACUUCAA	Translation
novel_miR66	isoform_482147	2.5	1	25	247	271	UCUUUUCUGUUGACCUGACACUUGA	: ::: :::::...:::::::	UAUCGGGUCCGGUCAGUGGAAAAGA	Cleavage
novel_miR66	isoform_185573	2.5	1	25	48	72	UCUUUUCUGUUGACCUGACACUUGA	: ::: :::::...:::::::	UAUCGGGUCCGGUCAGUGGAAAAGA	Cleavage
novel_miR66	isoform_21972	2.5	1	25	253	277	UCUUUUCUGUUGACCUGACACUUGA	: ::: :::::...:::::::	UAUCGGGUCCGGUCAGUGGAAAAGA	Cleavage
novel_miR66	isoform_291129	2.5	1	25	1335	1359	UCUUUUCUGUUGACCUGACACUUGA	: ::: :::::...:::::::	UAUCGGGUCCGGUCAGUGGAAAAGA	Cleavage
novel_miR67	isoform_403792	2.5	1	24	380	403	CUUAUUAGUACAGUCGAUGGUGGA	:::: :::::.::.::.::	CUGCGCAUCAACUGUGCUGAUGAG	Translation
novel_miR68	isoform_499497	2.5	1	24	227	250	AGCCAUUGUUUCGAAUCGUCUUCA	:: ..: :::::::::::::.:	CAAAUGUGUUUCGAAACAAUGGUU	Cleavage
novel_miR68	isoform_375234	2.5	1	24	1021	1044	AGCCAUUGUUUCGAAUCGUCUUCA	:: ..: :::::::::::::.:	CAAAUGUGUUUCGAAACAAUGGUU	Cleavage
novel_miR68	isoform_356770	2.5	1	24	524	547	AGCCAUUGUUUCGAAUCGUCUUCA	:: ..: :::::::::::::.:	CAAAUGUGUUUCGAAACAAUGGUU	Cleavage
novel_miR68	isoform_5760	2.5	1	24	1017	1040	AGCCAUUGUUUCGAAUCGUCUUCA	:: ..: :::::::::::::.:	CAAAUGUGUUUCGAAACAAUGGUU	Cleavage
novel_miR68	isoform_451696	2.5	1	24	790	813	AGCCAUUGUUUCGAAUCGUCUUCA	:: ..: :::::::::::::.:	CAAAUGUGUUUCGAAACAAUGGUU	Cleavage
novel_miR68	isoform_4320	2.5	1	24	1028	1051	AGCCAUUGUUUCGAAUCGUCUUCA	:: ..: :::::::::::::.:	CAAAUGUGUUUCGAAACAAUGGUU	Cleavage
novel_miR68	isoform_384379	2.5	1	24	1021	1044	AGCCAUUGUUUCGAAUCGUCUUCA	:: ..: :::::::::::::.:	CAAAUGUGUUUCGAAACAAUGGUU	Cleavage
novel_miR68	isoform_3441	2.5	1	24	1088	1111	AGCCAUUGUUUCGAAUCGUCUUCA	:: ..: :::::::::::::.:	CAAAUGUGUUUCGAAACAAUGGUU	Cleavage
novel_miR68	isoform_433536	2.5	1	24	1324	1347	AGCCAUUGUUUCGAAUCGUCUUCA	.::::.:::.::::::::	CUUUUCUGAUUUGAAGCAAUGGCU	Cleavage
novel_miR68	isoform_316171	2.5	1	24	1023	1046	AGCCAUUGUUUCGAAUCGUCUUCA	:: ..: :::::::::::::.:	CAAAUGUGUUUCGAAACAAUGGUU	Cleavage
novel_miR68	isoform_180640	2.5	1	24	1015	1038	AGCCAUUGUUUCGAAUCGUCUUCA	:: ..: :::::::::::::.:	CAAAUGUGUUUCGAAACAAUGGUU	Cleavage
novel_miR68	isoform_251538	2.5	1	24	788	811	AGCCAUUGUUUCGAAUCGUCUUCA	:: ..: :::::::::::::.:	CAAAUGUGUUUCGAAACAAUGGUU	Cleavage
novel_miR68	isoform_225978	2.5	1	24	1015	1038	AGCCAUUGUUUCGAAUCGUCUUCA	:: ..: :::::::::::::.:	CAAAUGUGUUUCGAAACAAUGGUU	Cleavage
novel_miR68	isoform_225465	2.5	1	24	1017	1040	AGCCAUUGUUUCGAAUCGUCUUCA	:: ..: :::::::::::::.:	CAAAUGUGUUUCGAAACAAUGGUU	Cleavage
novel_miR68	isoform_140429	2.5	1	24	1470	1493	AGCCAUUGUUUCGAAUCGUCUUCA	.::::.:::.::::::::	CUUUUCUGAUUUGAAGCAAUGGCU	Cleavage
novel_miR68	isoform_220046	2.5	1	24	1806	1829	AGCCAUUGUUUCGAAUCGUCUUCA	.::::.:::.::::::::	CUUUUCUGAUUUGAAGCAAUGGCU	Cleavage
novel_miR68	isoform_287524	2.5	1	24	1442	1465	AGCCAUUGUUUCGAAUCGUCUUCA	.::::.:::.::::::::	CUUUUCUGAUUUGAAGCAAUGGCU	Cleavage
novel_miR68	isoform_16654	2.5	1	24	1524	1547	AGCCAUUGUUUCGAAUCGUCUUCA	.::::.:::.::::::::	CUUUUCUGAUUUGAAGCAAUGGCU	Cleavage
novel_miR68	isoform_19787	2.5	1	24	1522	1545	AGCCAUUGUUUCGAAUCGUCUUCA	.::::.:::.::::::::	CUUUUCUGAUUUGAAGCAAUGGCU	Cleavage
novel_miR69	isoform_72956	2.5	1	24	524	547	AACAAAACUUCCACCCCUGAUUGG	.::.: : :::::::::::::	AGUGUCGGUGCUGGAAGUUUUGUU	Translation
novel_miR69	isoform_76301	2.5	1	24	523	546	AACAAAACUUCCACCCCUGAUUGG	.::.: : :::::::::::::	AGUGUCGGUGCUGGAAGUUUUGUU	Translation
novel_miR69	isoform_83556	2.5	1	24	557	580	AACAAAACUUCCACCCCUGAUUGG	.::.: : :::::::::::::	AGUGUCGGUGCUGGAAGUUUUGUU	Translation
novel_miR71	isoform_40056	2.5	1	20	1083	1102	UUUAUUUGGUUUAACCAAAU	::::::::::.:::.:::.	AUUUGGUUAAGCCAGAUAGU	Cleavage
novel_miR71	isoform_447870	2.5	1	20	540	559	UUUAUUUGGUUUAACCAAAU	::::::::::.:::::..	UCUUGGUUAAACUAAAUAGG	Cleavage
novel_miR71	isoform_332628	2.5	1	20	342	361	UUUAUUUGGUUUAACCAAAU	:::::::.:.:::.:::..	UUUUGGUUGAGCCAGAUAGG	Cleavage
novel_miR71	isoform_377907	2.5	1	20	430	449	UUUAUUUGGUUUAACCAAAU	:::::::.:.:::.:::..	UUUUGGUUGAGCCAGAUAGG	Cleavage
novel_miR71	isoform_272485	2.5	1	20	706	725	UUUAUUUGGUUUAACCAAAU	::::::: :.::::.::::	UUUUGGUUUAGCCAAGUAAA	Translation
novel_miR71	isoform_14803	2.5	1	20	242	261	UUUAUUUGGUUUAACCAAAU	:: :: :::::::::.::::	AUAUGCUUAAACCAAGUAAA	Translation
novel_miR72	isoform_474482	2.5	1	22	232	253	UUGGGUUGCCGAUGCUUGGAAA	: ::::::.::.::::::...:	UCUCCAAGUAUUGGCAACUUGA	Cleavage
novel_miR72	isoform_9053	2.5	1	22	234	255	UUGGGUUGCCGAUGCUUGGAAA	: ::::::.::.::::::...:	UCUCCAAGUAUUGGCAACUUGA	Cleavage
novel_miR72	isoform_8300	2.5	1	22	231	252	UUGGGUUGCCGAUGCUUGGAAA	: ::::::.::.::::::...:	UCUCCAAGUAUUGGCAACUUGA	Cleavage
novel_miR72	isoform_8032	2.5	1	22	356	377	UUGGGUUGCCGAUGCUUGGAAA	: ::::::.::.::::::...:	UCUCCAAGUAUUGGCAACUUGA	Cleavage
novel_miR72	isoform_6489	2.5	1	22	375	396	UUGGGUUGCCGAUGCUUGGAAA	: ::::::.::.::::::...:	UCUCCAAGUAUUGGCAACUUGA	Cleavage
novel_miR72	isoform_350331	2.5	1	22	2105	2126	UUGGGUUGCCGAUGCUUGGAAA	: ::::::.::.::::::...:	UCUCCAAGUAUUGGCAACUUGA	Cleavage
novel_miR72	isoform_26135	2.5	1	22	541	562	UUGGGUUGCCGAUGCUUGGAAA	: ::::::.::.::::::...:	UCUCCAAGUAUUGGCAACUUGA	Cleavage
novel_miR78	isoform_49143	2.5	1	25	768	792	CGGAAAAAGCCGUCGGAAACCGUCG	:: :: :::..::.::.:::::.::	CGUCGUUUUUUGAUGGUUUUUUUCG	Cleavage
novel_miR83	isoform_276789	2.5	1	24	1221	1244	AGUGGCGGCUGAAAUGAGAAGAGG	::.::.::::.:..::::::	UGCAUUUUCGUUUCGGUUGCCACU	Cleavage
novel_miR83	isoform_20133	2.5	1	24	1244	1267	AGUGGCGGCUGAAAUGAGAAGAGG	::.::.::::.:..::::::	UGCAUUUUCGUUUCGGUUGCCACU	Cleavage
novel_miR83	isoform_172724	2.5	1	24	1035	1058	AGUGGCGGCUGAAAUGAGAAGAGG	::.::.::::.:..::::::	UGCAUUUUCGUUUCGGUUGCCACU	Cleavage
novel_miR86	isoform_73656	2.5	1	23	477	499	AUAACCGAGCCCAUAACCGAGCU	: .::::: ::::::::::::.	AUUUCGGUAAUGGGCUCGGUUGG	Translation
novel_miR86	isoform_78946	2.5	1	23	479	501	AUAACCGAGCCCAUAACCGAGCU	: .::::: ::::::::::::.	AUUUCGGUAAUGGGCUCGGUUGG	Translation
novel_miR86	isoform_138551	2.5	1	23	477	499	AUAACCGAGCCCAUAACCGAGCU	: .::::: ::::::::::::.	AUUUCGGUAAUGGGCUCGGUUGG	Translation
novel_miR89	isoform_492757	2.5	1	19	182	200	AAGAUCUGUACUUACAGAG	:::: :::::::.:::::	CUCUUUAAGUACGGAUCUA	Translation
novel_miR89	isoform_431364	2.5	1	19	128	146	AAGAUCUGUACUUACAGAG	:::: :::::::.:::::	CUCUUUAAGUACGGAUCUA	Translation
novel_miR89	isoform_151719	2.5	1	19	304	322	AAGAUCUGUACUUACAGAG	:::: :::::::.:::::	CUCUUUAAGUACGGAUCUA	Translation
novel_miR89	isoform_272176	2.5	1	19	180	198	AAGAUCUGUACUUACAGAG	:::: :::::::.:::::	CUCUUUAAGUACGGAUCUA	Translation
novel_miR89	isoform_28657	2.5	1	19	309	327	AAGAUCUGUACUUACAGAG	:::: :::::::.:::::	CUCUUUAAGUACGGAUCUA	Translation
novel_miR89	isoform_24399	2.5	1	19	367	385	AAGAUCUGUACUUACAGAG	:::: :::::::.:::::	CUCUUUAAGUACGGAUCUA	Translation
novel_miR89	isoform_165860	2.5	1	19	1142	1160	AAGAUCUGUACUUACAGAG	.::: :::::.:.::::::	UUCUCUAAGUGCGGAUCUU	Translation
novel_miR89	isoform_267253	2.5	1	19	1144	1162	AAGAUCUGUACUUACAGAG	.::: :::::.:.::::::	UUCUCUAAGUGCGGAUCUU	Translation
novel_miR89	isoform_236798	2.5	1	19	1142	1160	AAGAUCUGUACUUACAGAG	.::: :::::.:.::::::	UUCUCUAAGUGCGGAUCUU	Translation
novel_miR94	isoform_330437	2.5	1	24	2388	2411	UCGAAAUUGGUUAAGGGGACUCCC	: ::.:::::::::: ::.::	CAUAUUCUCCUUAACCAAGUUUGA	Translation
novel_miR94	isoform_196679	2.5	1	24	2244	2267	UCGAAAUUGGUUAAGGGGACUCCC	: ::.:::::::::: ::.::	CAUAUUCUCCUUAACCAAGUUUGA	Translation
novel_miR99	isoform_420602	2.5	1	24	7296	7319	GGUCCUCCUGAUUUCCACCAAUCA	:::::.:.:::::: ::::	UUGCGGGUGGGAGUCAGGAAGACC	Cleavage
novel_miR99	isoform_451	2.5	1	24	2650	2673	GGUCCUCCUGAUUUCCACCAAUCA	:::::.:.:::::: ::::	UUGCGGGUGGGAGUCAGGAAGACC	Cleavage
novel_miR99	isoform_475952	2.5	1	24	1624	1647	GGUCCUCCUGAUUUCCACCAAUCA	:::::.:.:::::: ::::	UUGCGGGUGGGAGUCAGGAAGACC	Cleavage
novel_miR99	isoform_3307	2.5	1	24	1492	1515	GGUCCUCCUGAUUUCCACCAAUCA	:::::.:.:::::: ::::	UUGCGGGUGGGAGUCAGGAAGACC	Cleavage
novel_miR99	isoform_450147	2.5	1	24	1214	1237	GGUCCUCCUGAUUUCCACCAAUCA	:::::.:.:::::: ::::	UUGCGGGUGGGAGUCAGGAAGACC	Cleavage
novel_miR99	isoform_20	2.5	1	24	4756	4779	GGUCCUCCUGAUUUCCACCAAUCA	:::::.:.:::::: ::::	UUGCGGGUGGGAGUCAGGAAGACC	Cleavage
novel_miR99	isoform_302170	2.5	1	24	3865	3888	GGUCCUCCUGAUUUCCACCAAUCA	:::::.:.:::::: ::::	UUGCGGGUGGGAGUCAGGAAGACC	Cleavage
novel_miR99	isoform_138313	2.5	1	24	3349	3372	GGUCCUCCUGAUUUCCACCAAUCA	:::::.:.:::::: ::::	UUGCGGGUGGGAGUCAGGAAGACC	Cleavage
novel_miR99	isoform_1384	2.5	1	24	2007	2030	GGUCCUCCUGAUUUCCACCAAUCA	:::::.:.:::::: ::::	UUGCGGGUGGGAGUCAGGAAGACC	Cleavage
novel_miR99	isoform_291850	2.5	1	24	1953	1976	GGUCCUCCUGAUUUCCACCAAUCA	:::::.:.:::::: ::::	UUGCGGGUGGGAGUCAGGAAGACC	Cleavage
novel_miR99	isoform_1750	2.5	1	24	1860	1883	GGUCCUCCUGAUUUCCACCAAUCA	:::::.:.:::::: ::::	UUGCGGGUGGGAGUCAGGAAGACC	Cleavage
novel_miR99	isoform_162400	2.5	1	24	1763	1786	GGUCCUCCUGAUUUCCACCAAUCA	:::::.:.:::::: ::::	UUGCGGGUGGGAGUCAGGAAGACC	Cleavage
novel_miR99	isoform_232580	2.5	1	24	878	901	GGUCCUCCUGAUUUCCACCAAUCA	:::::.:.:::::: ::::	UUGCGGGUGGGAGUCAGGAAGACC	Cleavage
novel_miR99	isoform_220823	2.5	1	24	218	241	GGUCCUCCUGAUUUCCACCAAUCA	:::::.:.:::::: ::::	UUGCGGGUGGGAGUCAGGAAGACC	Cleavage
novel_miR99	isoform_29407	2.5	1	24	223	246	GGUCCUCCUGAUUUCCACCAAUCA	:::::.:.:::::: ::::	UUGCGGGUGGGAGUCAGGAAGACC	Cleavage
novel_miR99	isoform_31654	2.5	1	24	220	243	GGUCCUCCUGAUUUCCACCAAUCA	:::::.:.:::::: ::::	UUGCGGGUGGGAGUCAGGAAGACC	Cleavage
novel_miR99	isoform_148670	2.5	1	24	218	241	GGUCCUCCUGAUUUCCACCAAUCA	:::::.:.:::::: ::::	UUGCGGGUGGGAGUCAGGAAGACC	Cleavage
novel_miR99	isoform_174391	2.5	1	24	1507	1530	GGUCCUCCUGAUUUCCACCAAUCA	: :: ::::::::::::.::	UUUGUAGUAGAAAUCAGGAGGGCC	Cleavage
novel_miR101	isoform_453412	2.5	1	24	157	180	GGGUUCUGUUUUUUUAUUUUUUUU	:::::::: ::::::::::.:.:.	AAAAAAAAAAAAAAAACAGGAUCU	Cleavage
novel_miR101	isoform_464034	2.5	1	24	1380	1403	GGGUUCUGUUUUUUUAUUUUUUUU	:::::::: ::::::: :::::::	AAAAAAAAAAAAAAAAAAGAACCC	Translation
novel_miR101	isoform_5150	2.5	1	24	2031	2054	GGGUUCUGUUUUUUUAUUUUUUUU	::::: ::::.:::::::::.:.:	AAAAACAAUAGAAAAACAGAGCUC	Cleavage
novel_miR101	isoform_381419	2.5	1	24	1980	2003	GGGUUCUGUUUUUUUAUUUUUUUU	::::: ::::.:::::::::.:.:	AAAAACAAUAGAAAAACAGAGCUC	Cleavage
novel_miR101	isoform_471948	2.5	1	24	1064	1087	GGGUUCUGUUUUUUUAUUUUUUUU	::::: ::::.:::::::::.:.:	AAAAACAAUAGAAAAACAGAGCUC	Cleavage
novel_miR101	isoform_404660	2.5	1	24	823	846	GGGUUCUGUUUUUUUAUUUUUUUU	::::: ::::.:::::::::.:.:	AAAAACAAUAGAAAAACAGAGCUC	Cleavage
novel_miR101	isoform_42590	2.5	1	24	26	49	GGGUUCUGUUUUUUUAUUUUUUUU	:::::::: :::::::::::: ::	AAAAAAAAAAAAAAAACAGAAACC	Cleavage
novel_miR101	isoform_347052	2.5	1	24	21	44	GGGUUCUGUUUUUUUAUUUUUUUU	:::::::: :::::::::::: ::	AAAAAAAAAAAAAAAACAGAAACC	Cleavage
novel_miR101	isoform_53416	2.5	1	24	38	61	GGGUUCUGUUUUUUUAUUUUUUUU	:::.:::.:::::.:::::::: :	AAAGAAAGUAAAAGAACAGAACAC	Cleavage
novel_miR101	isoform_143384	2.5	1	24	2357	2380	GGGUUCUGUUUUUUUAUUUUUUUU	::::: ::::.:::::::::.:.:	AAAAACAAUAGAAAAACAGAGCUC	Cleavage
novel_miR101	isoform_194267	2.5	1	24	404	427	GGGUUCUGUUUUUUUAUUUUUUUU	:::::::: :::::::..:::.::	AAAAAAAAAAAAAAAAUGGAAUCC	Cleavage
novel_miR101	isoform_2871	2.5	1	24	2358	2381	GGGUUCUGUUUUUUUAUUUUUUUU	::::: ::::.:::::::::.:.:	AAAAACAAUAGAAAAACAGAGCUC	Cleavage
novel_miR101	isoform_194741	2.5	1	24	812	835	GGGUUCUGUUUUUUUAUUUUUUUU	:::::::: ::::::::.:..:::	AAAAAAAAAAAAAAAACGGGGCCC	Cleavage
novel_miR101	isoform_254267	2.5	1	24	1831	1854	GGGUUCUGUUUUUUUAUUUUUUUU	::::: ::::.:::::::::.:.:	AAAAACAAUAGAAAAACAGAGCUC	Cleavage
novel_miR101	isoform_164479	2.5	1	24	1587	1610	GGGUUCUGUUUUUUUAUUUUUUUU	::::: ::::.:::::::::.:.:	AAAAACAAUAGAAAAACAGAGCUC	Cleavage
novel_miR101	isoform_233508	2.5	1	24	1477	1500	GGGUUCUGUUUUUUUAUUUUUUUU	::::: ::::.:::::::::.:.:	AAAAACAAUAGAAAAACAGAGCUC	Cleavage
novel_miR101	isoform_140242	2.5	1	24	1275	1298	GGGUUCUGUUUUUUUAUUUUUUUU	::::: ::::.:::::::::.:.:	AAAAACAAUAGAAAAACAGAGCUC	Cleavage
novel_miR101	isoform_151789	2.5	1	24	22	45	GGGUUCUGUUUUUUUAUUUUUUUU	:::::::: :::::::::::: ::	AAAAAAAAAAAAAAAACAGAAACC	Cleavage
novel_miR101	isoform_142525	2.5	1	24	611	634	GGGUUCUGUUUUUUUAUUUUUUUU	::::: ::::.:::::::::.:.:	AAAAACAAUAGAAAAACAGAGCUC	Cleavage
novel_miR101	isoform_25559	2.5	1	24	944	967	GGGUUCUGUUUUUUUAUUUUUUUU	.:.::: ::::.:::::::.::.	UGAGAAACUAAAGAAACAGAGCCU	Cleavage
novel_miR101	isoform_26151	2.5	1	24	878	901	GGGUUCUGUUUUUUUAUUUUUUUU	.:.::: ::::.:::::::.::.	UGAGAAACUAAAGAAACAGAGCCU	Cleavage
novel_miR101	isoform_217493	2.5	1	24	837	860	GGGUUCUGUUUUUUUAUUUUUUUU	.:.::: ::::.:::::::.::.	UGAGAAACUAAAGAAACAGAGCCU	Cleavage
novel_miR101	isoform_219250	2.5	1	24	834	857	GGGUUCUGUUUUUUUAUUUUUUUU	.:.::: ::::.:::::::.::.	UGAGAAACUAAAGAAACAGAGCCU	Cleavage
novel_miR102	isoform_324108	2.5	1	22	1073	1094	UUCGCUGUAUGGAUGCUGGAUC	:.: :::..::::::::::	UUCCUAUCAUUUAUACAGCGAA	Cleavage
novel_miR102	isoform_3301	2.5	1	22	1038	1059	UUCGCUGUAUGGAUGCUGGAUC	:.: :::..::::::::::	UUCCUAUCAUUUAUACAGCGAA	Cleavage
novel_miR102	isoform_342699	2.5	1	22	1139	1160	UUCGCUGUAUGGAUGCUGGAUC	:.: :::..::::::::::	UUCCUAUCAUUUAUACAGCGAA	Cleavage
novel_miR102	isoform_445135	2.5	1	22	1855	1876	UUCGCUGUAUGGAUGCUGGAUC	:.: :::..::::::::::	UUCCUAUCAUUUAUACAGCGAA	Cleavage
novel_miR102	isoform_905	2.5	1	22	1857	1878	UUCGCUGUAUGGAUGCUGGAUC	:.: :::..::::::::::	UUCCUAUCAUUUAUACAGCGAA	Cleavage
novel_miR102	isoform_716	2.5	1	22	1934	1955	UUCGCUGUAUGGAUGCUGGAUC	:.: :::..::::::::::	UUCCUAUCAUUUAUACAGCGAA	Cleavage
novel_miR102	isoform_359555	2.5	1	22	1970	1991	UUCGCUGUAUGGAUGCUGGAUC	:.: :::..::::::::::	UUCCUAUCAUUUAUACAGCGAA	Cleavage
novel_miR102	isoform_18056	2.5	1	22	112	133	UUCGCUGUAUGGAUGCUGGAUC	:.: :::..::::::::::	UUCCUAUCAUUUAUACAGCGAA	Cleavage
novel_miR102	isoform_1663	2.5	1	22	1433	1454	UUCGCUGUAUGGAUGCUGGAUC	:.: :::..::::::::::	UUCCUAUCAUUUAUACAGCGAA	Cleavage
novel_miR102	isoform_258981	2.5	1	22	1544	1565	UUCGCUGUAUGGAUGCUGGAUC	:.: :::..::::::::::	UUCCUAUCAUUUAUACAGCGAA	Cleavage
novel_miR102	isoform_1097	2.5	1	22	1728	1749	UUCGCUGUAUGGAUGCUGGAUC	:.: :::..::::::::::	UUCCUAUCAUUUAUACAGCGAA	Cleavage
novel_miR104	isoform_48447	2.5	1	23	354	376	GGUUGGGUUGAAGUAUGGGUUGG	: :.:.:::::::::::.:::.	CGAGCUCAUACUUCAACUCAAUG	Cleavage
novel_miR104	isoform_37136	2.5	1	23	624	646	GGUUGGGUUGAAGUAUGGGUUGG	: :.:.:::::::::::.:::.	CGAGCUCAUACUUCAACUCAAUG	Cleavage
novel_miR104	isoform_35143	2.5	1	23	601	623	GGUUGGGUUGAAGUAUGGGUUGG	: :.:.:::::::::::.:::.	CGAGCUCAUACUUCAACUCAAUG	Cleavage
novel_miR104	isoform_32107	2.5	1	23	616	638	GGUUGGGUUGAAGUAUGGGUUGG	: :.:.:::::::::::.:::.	CGAGCUCAUACUUCAACUCAAUG	Cleavage
novel_miR104	isoform_356957	2.5	1	23	85	107	GGUUGGGUUGAAGUAUGGGUUGG	:: .:.:. :::::::::::.::	CCUGCUCGCACUUCAACCCAGCC	Translation
novel_miR104	isoform_417809	2.5	1	23	45	67	GGUUGGGUUGAAGUAUGGGUUGG	:. ::::::::.:::.::::.	GAAGACCAUACUUUAACUCAACU	Cleavage
novel_miR104	isoform_69579	2.5	1	23	144	166	GGUUGGGUUGAAGUAUGGGUUGG	:. ::::::::.:::.::::.	GAAGACCAUACUUUAACUCAACU	Cleavage
novel_miR104	isoform_352261	2.5	1	23	261	283	GGUUGGGUUGAAGUAUGGGUUGG	:. ::::::::.:::.::::.	GAAGACCAUACUUUAACUCAACU	Cleavage
novel_miR104	isoform_44665	2.5	1	23	553	575	GGUUGGGUUGAAGUAUGGGUUGG	:. ::::::::.:::.::::.	GAAGACCAUACUUUAACUCAACU	Cleavage
novel_miR104	isoform_42458	2.5	1	23	545	567	GGUUGGGUUGAAGUAUGGGUUGG	:. ::::::::.:::.::::.	GAAGACCAUACUUUAACUCAACU	Cleavage
novel_miR104	isoform_37795	2.5	1	23	560	582	GGUUGGGUUGAAGUAUGGGUUGG	:. ::::::::.:::.::::.	GAAGACCAUACUUUAACUCAACU	Cleavage
novel_miR104	isoform_37425	2.5	1	23	533	555	GGUUGGGUUGAAGUAUGGGUUGG	:. ::::::::.:::.::::.	GAAGACCAUACUUUAACUCAACU	Cleavage
novel_miR104	isoform_32261	2.5	1	23	680	702	GGUUGGGUUGAAGUAUGGGUUGG	:. ::::::::.:::.::::.	GAAGACCAUACUUUAACUCAACU	Cleavage
novel_miR104	isoform_322006	2.5	1	23	762	784	GGUUGGGUUGAAGUAUGGGUUGG	:.::: :.::::::.:::::	GAUAUCCACAUUUCAACUCAACC	Translation
novel_miR104	isoform_364666	2.5	1	23	34	56	GGUUGGGUUGAAGUAUGGGUUGG	:.. ::::::::.::::::	CUCUCUUCUACUUCAAUCCAACC	Cleavage
novel_miR104	isoform_7258	2.5	1	23	116	138	GGUUGGGUUGAAGUAUGGGUUGG	:::: ::::::::: ::::	CUCUCCCAAACUUCAACCAAACC	Translation
novel_miR104	isoform_392918	2.5	1	23	15	37	GGUUGGGUUGAAGUAUGGGUUGG	:::: ::::::::: ::::	CUCUCCCAAACUUCAACCAAACC	Translation
novel_miR104	isoform_139716	2.5	1	23	57	79	GGUUGGGUUGAAGUAUGGGUUGG	: :.:.:::::::::::.:::.	CGAGCUCAUACUUCAACUCAAUG	Cleavage
novel_miR104	isoform_273324	2.5	1	23	9	31	GGUUGGGUUGAAGUAUGGGUUGG	:: .:.:. :::::::::::.::	CCUGCUCGCACUUCAACCCAGCC	Translation
novel_miR104	isoform_142587	2.5	1	23	153	175	GGUUGGGUUGAAGUAUGGGUUGG	:. ::::::::.:::.::::.	GAAGACCAUACUUUAACUCAACU	Cleavage
novel_miR104	isoform_317649	2.5	1	23	513	535	GGUUGGGUUGAAGUAUGGGUUGG	:. ::::::::.:::.::::.	GAAGACCAUACUUUAACUCAACU	Cleavage
novel_miR104	isoform_11730	2.5	1	23	34	56	GGUUGGGUUGAAGUAUGGGUUGG	:.. ::::::::.::::::	CUCUCUUCUACUUCAAUCCAACC	Cleavage
novel_miR104	isoform_167579	2.5	1	23	1	23	GGUUGGGUUGAAGUAUGGGUUGG	:::: ::::::::: ::::	CUCUCCCAAACUUCAACCAAACC	Translation
novel_miR108	isoform_37444	2.5	1	25	829	853	GGGCUGUGAUUGGUUGGGGACACGG	: :::: :.:: :::::::::::::	CGGUGUGCUCAUCCAAUCACAGCCC	Translation
novel_miR108	isoform_427588	2.5	1	25	823	847	GGGCUGUGAUUGGUUGGGGACACGG	: :::: :.:: :::::::::::::	CGGUGUGCUCAUCCAAUCACAGCCC	Translation
novel_miR108	isoform_425058	2.5	1	25	505	529	GGGCUGUGAUUGGUUGGGGACACGG	:: : : :::::::::::::: :::	CCCUAUACCCAACCAAUCACAACCC	Cleavage
novel_miR117	isoform_483210	2.5	1	25	1740	1764	CAGGGGUGGAAUUGGUUCGGUACCG	.::::::::::..::::::::.::	UGGUACCGAACUGAUUCCACCUCUA	Cleavage
novel_miR117	isoform_990	2.5	1	25	1705	1729	CAGGGGUGGAAUUGGUUCGGUACCG	: .: :::::::::::...:::	GAAUCUCUAACCAAUUCCAUUUCUG	Cleavage
novel_miR117	isoform_918	2.5	1	25	1704	1728	CAGGGGUGGAAUUGGUUCGGUACCG	: .: :::::::::::...:::	GAAUCUCUAACCAAUUCCAUUUCUG	Cleavage
novel_miR117	isoform_5640	2.5	1	25	130	154	CAGGGGUGGAAUUGGUUCGGUACCG	: : : ::::::::..:::.:::	GAGAAACUAACCAAUUUUACCUCUG	Cleavage
novel_miR117	isoform_392740	2.5	1	25	203	227	CAGGGGUGGAAUUGGUUCGGUACCG	: : : ::::::::..:::.:::	GAGAAACUAACCAAUUUUACCUCUG	Cleavage
novel_miR117	isoform_248072	2.5	1	25	2415	2438	CAGGGGUGGAAUUGGUUCGGUACCG	.::: : :::::::::.:::::::	UGGU-CAGAACCAAUUUCACCCCUU	Cleavage
novel_miR117	isoform_319050	2.5	1	25	73	97	CAGGGGUGGAAUUGGUUCGGUACCG	..:::::.::::::: ::.::	CUCAGUCGAACUAAUUCCAGCCUUG	Translation
novel_miR117	isoform_1179	2.5	1	25	1711	1735	CAGGGGUGGAAUUGGUUCGGUACCG	: .: :::::::::::...:::	GAAUCUCUAACCAAUUCCAUUUCUG	Cleavage
novel_miR120	isoform_198451	2.5	1	24	347	370	UUAGUUGGUGGAGCGAUUUGUCUG	..::::::::.:::::.::	AUUUUGAAUCGCUCUACCAAUUAU	Cleavage
novel_miR120	isoform_281821	2.5	1	24	339	362	UUAGUUGGUGGAGCGAUUUGUCUG	..::::::::.:::::.::	AUUUUGAAUCGCUCUACCAAUUAU	Cleavage
novel_miR120	isoform_275079	2.5	1	24	63	86	UUAGUUGGUGGAGCGAUUUGUCUG	:.::::.::..:.::::::	AAUUGAGAUCGUUCUGCUAACUAA	Cleavage
novel_miR121	isoform_429920	2.5	1	21	932	952	UGGCUGUGAUUUUGUUGUUCA	::...::::.::::::::.::	UGGGUAACAGAAUCACAGUCA	Cleavage
novel_miR121	isoform_353839	2.5	1	21	185	205	UGGCUGUGAUUUUGUUGUUCA	: ::: ::.::::..::::::	UAAACUACGAAAUUGCAGCCA	Cleavage
novel_miR121	isoform_349984	2.5	1	21	304	324	UGGCUGUGAUUUUGUUGUUCA	:: .:::::::.::::::.	AAAAAGACAAAAUUACAGCCG	Cleavage
novel_miR121	isoform_4453	2.5	1	21	1142	1162	UGGCUGUGAUUUUGUUGUUCA	:: .:::::::.::::::.	AAAAAGACAAAAUUACAGCCG	Cleavage
novel_miR121	isoform_4348	2.5	1	21	1155	1175	UGGCUGUGAUUUUGUUGUUCA	:: .:::::::.::::::.	AAAAAGACAAAAUUACAGCCG	Cleavage
novel_miR121	isoform_374685	2.5	1	21	264	284	UGGCUGUGAUUUUGUUGUUCA	::..: :::.:::::::::	CCAAUGAAAAAGUCACAGCCA	Translation
novel_miR121	isoform_346681	2.5	1	21	387	407	UGGCUGUGAUUUUGUUGUUCA	::::: .:::::::::..:	AAAACAAAGAAAUCACAGUUA	Translation
novel_miR121	isoform_473666	2.5	1	21	1175	1195	UGGCUGUGAUUUUGUUGUUCA	::::: .:::::::::..:	AAAACAAAGAAAUCACAGUUA	Translation
novel_miR121	isoform_143627	2.5	1	21	260	280	UGGCUGUGAUUUUGUUGUUCA	: ::: ::.::::..::::::	UAAACUACGAAAUUGCAGCCA	Cleavage
novel_miR121	isoform_255312	2.5	1	21	651	671	UGGCUGUGAUUUUGUUGUUCA	:: .:::::::.::::::.	AAAAAGACAAAAUUACAGCCG	Cleavage
novel_miR121	isoform_189504	2.5	1	21	1150	1170	UGGCUGUGAUUUUGUUGUUCA	:: .:::::::.::::::.	AAAAAGACAAAAUUACAGCCG	Cleavage
novel_miR121	isoform_182390	2.5	1	21	1142	1162	UGGCUGUGAUUUUGUUGUUCA	:: .:::::::.::::::.	AAAAAGACAAAAUUACAGCCG	Cleavage
novel_miR121	isoform_315346	2.5	1	21	509	529	UGGCUGUGAUUUUGUUGUUCA	::::: .:::::::::..:	AAAACAAAGAAAUCACAGUUA	Translation
novel_miR123	isoform_199881	2.5	1	25	1671	1695	GUCGGACGCCAAUGGUUACUUUUCC	::.:::.::::::::::.	CAUUGUGUGACCGUUGGCGUCCGGA	Cleavage
novel_miR126	isoform_484954	2.5	1	21	1532	1552	GUGCACGCAGAACGGGAAGUU	::: .:::::::.:::.::	GCCUUAUCGUUCUGUGUGUAC	Cleavage
novel_miR126	isoform_368497	2.5	1	21	975	995	GUGCACGCAGAACGGGAAGUU	::: .:::::::.:::.::	GCCUUAUCGUUCUGUGUGUAC	Cleavage
novel_miR126	isoform_13510	2.5	1	21	1576	1596	GUGCACGCAGAACGGGAAGUU	::: .:::::::.:::.::	GCCUUAUCGUUCUGUGUGUAC	Cleavage
novel_miR126	isoform_15489	2.5	1	21	1569	1589	GUGCACGCAGAACGGGAAGUU	::: .:::::::.:::.::	GCCUUAUCGUUCUGUGUGUAC	Cleavage
novel_miR126	isoform_20327	2.5	1	21	1387	1407	GUGCACGCAGAACGGGAAGUU	::: .:::::::.:::.::	GCCUUAUCGUUCUGUGUGUAC	Cleavage
novel_miR126	isoform_200327	2.5	1	21	965	985	GUGCACGCAGAACGGGAAGUU	::: .:::::::.:::.::	GCCUUAUCGUUCUGUGUGUAC	Cleavage
novel_miR129	isoform_448447	2.5	1	24	3979	4002	CAAUUACCAUUACCGUACCGUAUA	:::: :::::::::.:::	UAACAUGUACAGUAAUGGUAGUUG	Translation
novel_miR129	isoform_328320	2.5	1	24	3538	3561	CAAUUACCAUUACCGUACCGUAUA	:::: :::::::::.:::	UAACAUGUACAGUAAUGGUAGUUG	Translation
novel_miR132	isoform_50086	2.5	1	24	611	634	UAAAAAAAGUGUGAACAAAAUCGG	::::::::::::: ::::::	AGAAUUUUGUUCACACCUUUUUUC	Translation
novel_miR132	isoform_51168	2.5	1	24	563	586	UAAAAAAAGUGUGAACAAAAUCGG	::::::::::::: ::::::	AGAAUUUUGUUCACACCUUUUUUC	Translation
novel_miR132	isoform_59579	2.5	1	24	519	542	UAAAAAAAGUGUGAACAAAAUCGG	::::::::::::: ::::::	AGAAUUUUGUUCACACCUUUUUUC	Translation
novel_miR132	isoform_465631	2.5	1	24	452	475	UAAAAAAAGUGUGAACAAAAUCGG	::::::::::::: ::::::	AGAAUUUUGUUCACACCUUUUUUC	Translation
novel_miR132	isoform_905	2.5	1	24	46	69	UAAAAAAAGUGUGAACAAAAUCGG	: :::::::.:: .::::::::	AAGUUUUUGUUUACUUUUUUUUUA	Translation
novel_miR132	isoform_362067	2.5	1	24	246	269	UAAAAAAAGUGUGAACAAAAUCGG	::::::::::: :::::::	AAUUUUUUGUUCACAAUUUUUUUC	Translation
novel_miR132	isoform_484630	2.5	1	24	72	95	UAAAAAAAGUGUGAACAAAAUCGG	: :::::::.:: .::::::::	AAGUUUUUGUUUACUUUUUUUUUA	Translation
novel_miR132	isoform_58015	2.5	1	24	872	895	UAAAAAAAGUGUGAACAAAAUCGG	: ::::::::...:::::::	AUUAAUUUGUUCAUGUUUUUUUUU	Cleavage
novel_miR132	isoform_359980	2.5	1	24	298	321	UAAAAAAAGUGUGAACAAAAUCGG	::::::..::.:::::::	AAAUCUUUGUUUGCAUUUUUUUUU	Cleavage
novel_miR132	isoform_391719	2.5	1	24	574	597	UAAAAAAAGUGUGAACAAAAUCGG	: :::: ::::::::::: ::	GGCAAUUUGAUCACACUUUUUCUA	Translation
novel_miR132	isoform_18425	2.5	1	24	543	566	UAAAAAAAGUGUGAACAAAAUCGG	: :::: ::::::::::: ::	GGCAAUUUGAUCACACUUUUUCUA	Translation
novel_miR134	isoform_32805	2.5	1	25	913	937	GAUUUAACUGCAAAAGGUGGAAAUC	:::::.:::.::::::: ::::.::	GAUUUUCACUUUUUGCAAUUAAGUC	Translation
novel_miR134	isoform_35729	2.5	1	25	896	920	GAUUUAACUGCAAAAGGUGGAAAUC	:::::.:::.::::::: ::::.::	GAUUUUCACUUUUUGCAAUUAAGUC	Translation
novel_miR134	isoform_34660	2.5	1	25	917	941	GAUUUAACUGCAAAAGGUGGAAAUC	:::::.:::.::::::: ::::.::	GAUUUUCACUUUUUGCAAUUAAGUC	Translation
novel_miR134	isoform_38915	2.5	1	25	896	920	GAUUUAACUGCAAAAGGUGGAAAUC	:::::.:::.::::::: ::::.::	GAUUUUCACUUUUUGCAAUUAAGUC	Translation
novel_miR134	isoform_40142	2.5	1	25	917	941	GAUUUAACUGCAAAAGGUGGAAAUC	:::::.:::.::::::: ::::.::	GAUUUUCACUUUUUGCAAUUAAGUC	Translation
novel_miR134	isoform_40605	2.5	1	25	899	923	GAUUUAACUGCAAAAGGUGGAAAUC	:::::.:::.::::::: ::::.::	GAUUUUCACUUUUUGCAAUUAAGUC	Translation
novel_miR134	isoform_13070	2.5	1	25	1633	1657	GAUUUAACUGCAAAAGGUGGAAAUC	:: .:::::::: :::::..:::	UAUCGUCACCUUUUUCAGUUGGAUC	Translation
novel_miR139	isoform_276449	2.5	1	23	761	783	ACCGGGUUAGGUGCACUAUGGAG	:::: :::::::::::.:::::	CUCCCUAGUGCACCUAGCCCGGC	Cleavage
novel_miR144	isoform_198966	2.5	1	25	319	343	AUCCGCUUUUCGGAUAAUGCCGGAU	.: :.:::::::.::::::	UCUCUCUACUGUCCGAAAGGCGGAU	Cleavage
novel_miR144	isoform_242889	2.5	1	25	1727	1751	AUCCGCUUUUCGGAUAAUGCCGGAU	.: :.:::::::.::::::	UCUCUCUACUGUCCGAAAGGCGGAU	Cleavage
novel_miR144	isoform_213874	2.5	1	25	1873	1897	AUCCGCUUUUCGGAUAAUGCCGGAU	.: :.:::::::.::::::	UCUCUCUACUGUCCGAAAGGCGGAU	Cleavage
novel_miR144	isoform_138528	2.5	1	25	1942	1966	AUCCGCUUUUCGGAUAAUGCCGGAU	.: :.:::::::.::::::	UCUCUCUACUGUCCGAAAGGCGGAU	Cleavage
novel_miR146	isoform_5485	2.5	1	22	630	651	CCCUUCGCCGAGUCGUUAGAAA	.:.::::.:.::.::::::	UGAUUGACGAUUUGGUGAAGGG	Cleavage
novel_miR146	isoform_198159	2.5	1	22	500	521	CCCUUCGCCGAGUCGUUAGAAA	.:.::::.:.::.::::::	UGAUUGACGAUUUGGUGAAGGG	Cleavage
novel_miR146	isoform_310179	2.5	1	22	574	595	CCCUUCGCCGAGUCGUUAGAAA	.:.::::.:.::.::::::	UGAUUGACGAUUUGGUGAAGGG	Cleavage
novel_miR146	isoform_163991	2.5	1	22	540	561	CCCUUCGCCGAGUCGUUAGAAA	.:.::::.:.::.::::::	UGAUUGACGAUUUGGUGAAGGG	Cleavage
novel_miR148	isoform_9085	2.5	1	21	737	757	CCGUCCGAUUGCAAUCCGUGG	:. :::::::.:::::.::	UGAUUGAUUGCAGUCGGAUGG	Cleavage
novel_miR148	isoform_475691	2.5	1	21	727	747	CCGUCCGAUUGCAAUCCGUGG	:. :::::::.:::::.::	UGAUUGAUUGCAGUCGGAUGG	Cleavage
novel_miR148	isoform_10544	2.5	1	21	759	779	CCGUCCGAUUGCAAUCCGUGG	:. :::::::.:::::.::	UGAUUGAUUGCAGUCGGAUGG	Cleavage
novel_miR150	isoform_496299	2.5	1	21	162	182	CCAAACGGCCGGUCGAGUUUG	.: ::::.:::.:::::::	UUGAAUCGAUCGGUCGUUUGG	Cleavage
novel_miR150	isoform_452500	2.5	1	21	469	489	CCAAACGGCCGGUCGAGUUUG	:.::: :::::..::::::	GCAGCUCCACCGGUUGUUUGG	Translation
novel_miR150	isoform_179692	2.5	1	21	898	918	CCAAACGGCCGGUCGAGUUUG	:::::::::::::::::: :	CAAACUCGACCGGCCGUUGGU	Cleavage
novel_miR150	isoform_238514	2.5	1	21	493	513	CCAAACGGCCGGUCGAGUUUG	:.::: :::::..::::::	GCAGCUCCACCGGUUGUUUGG	Translation
novel_miR150	isoform_29783	2.5	1	21	497	517	CCAAACGGCCGGUCGAGUUUG	:.::: :::::..::::::	GCAGCUCCACCGGUUGUUUGG	Translation
novel_miR150	isoform_278935	2.5	1	21	497	517	CCAAACGGCCGGUCGAGUUUG	:.::: :::::..::::::	GCAGCUCCACCGGUUGUUUGG	Translation
miR5083	isoform_464253	2.5	1	20	839	858	AGACUACAAUUAUCUGAUCA	::::::::.::: :.::::	GGAUCAGAUGAUUUUGGUCU	Translation
miR5083	isoform_343763	2.5	1	20	782	801	AGACUACAAUUAUCUGAUCA	::::::::.::: :.::::	GGAUCAGAUGAUUUUGGUCU	Translation
miR5083	isoform_371221	2.5	1	20	2570	2589	AGACUACAAUUAUCUGAUCA	::::::::.::: :.::::	GGAUCAGAUGAUUUUGGUCU	Translation
miR5083	isoform_459069	2.5	1	20	2800	2819	AGACUACAAUUAUCUGAUCA	::::::::.::: :.::::	GGAUCAGAUGAUUUUGGUCU	Translation
miR5083	isoform_445779	2.5	1	20	2716	2735	AGACUACAAUUAUCUGAUCA	::::::::.::: :.::::	GGAUCAGAUGAUUUUGGUCU	Translation
miR5083	isoform_201434	2.5	1	20	2882	2901	AGACUACAAUUAUCUGAUCA	::::::::.::: :.::::	GGAUCAGAUGAUUUUGGUCU	Translation
miR5139	isoform_441114	2.5	1	19	2327	2345	AAACCUGGCUCUGAUACCA	:::::::::::::: :::	UGGUAUCAGAGCCAAGUUA	Cleavage
miR5139	isoform_160936	2.5	1	19	1455	1473	AAACCUGGCUCUGAUACCA	::::::::::::: ::::	UGGUAUCAGAGCCUGGUUA	Translation
miR5139	isoform_244952	2.5	1	19	226	244	AAACCUGGCUCUGAUACCA	::::::::::::: ::::	UGGUAUCAGAGCCUGGUUA	Translation
miR5368	isoform_414838	2.5	1	19	571	589	GGACAGUCUCAGGUAGACA	: : :::::::::::::.:	UAUGUACCUGAGACUGUUC	Cleavage
miR5368	isoform_423663	2.5	1	19	649	667	GGACAGUCUCAGGUAGACA	: : :::::::::::::.:	UAUGUACCUGAGACUGUUC	Cleavage
miR5368	isoform_505451	2.5	1	19	685	703	GGACAGUCUCAGGUAGACA	: : :::::::::::::.:	UAUGUACCUGAGACUGUUC	Cleavage
miR5368	isoform_390478	2.5	1	19	121	139	GGACAGUCUCAGGUAGACA	: : :::::::::::::.:	UAUGUACCUGAGACUGUUC	Cleavage
miR5368	isoform_11904	2.5	1	19	750	768	GGACAGUCUCAGGUAGACA	: : :::::::::::::.:	UAUGUACCUGAGACUGUUC	Cleavage
miR5368	isoform_203894	2.5	1	19	641	659	GGACAGUCUCAGGUAGACA	: : :::::::::::::.:	UAUGUACCUGAGACUGUUC	Cleavage
miR5368	isoform_14568	2.5	1	19	755	773	GGACAGUCUCAGGUAGACA	: : :::::::::::::.:	UAUGUACCUGAGACUGUUC	Cleavage
miR5368	isoform_15688	2.5	1	19	716	734	GGACAGUCUCAGGUAGACA	: : :::::::::::::.:	UAUGUACCUGAGACUGUUC	Cleavage
miR5368	isoform_166490	2.5	1	19	571	589	GGACAGUCUCAGGUAGACA	: : :::::::::::::.:	UAUGUACCUGAGACUGUUC	Cleavage
miR5368	isoform_17548	2.5	1	19	656	674	GGACAGUCUCAGGUAGACA	: : :::::::::::::.:	UAUGUACCUGAGACUGUUC	Cleavage
miR5368	isoform_18253	2.5	1	19	670	688	GGACAGUCUCAGGUAGACA	: : :::::::::::::.:	UAUGUACCUGAGACUGUUC	Cleavage
miR5368	isoform_18988	2.5	1	19	610	628	GGACAGUCUCAGGUAGACA	: : :::::::::::::.:	UAUGUACCUGAGACUGUUC	Cleavage
miR5368	isoform_288740	2.5	1	19	385	403	GGACAGUCUCAGGUAGACA	: : :::::::::::::.:	UAUGUACCUGAGACUGUUC	Cleavage
miR5368	isoform_24318	2.5	1	19	565	583	GGACAGUCUCAGGUAGACA	: : :::::::::::::.:	UAUGUACCUGAGACUGUUC	Cleavage
miR5368	isoform_27232	2.5	1	19	389	407	GGACAGUCUCAGGUAGACA	: : :::::::::::::.:	UAUGUACCUGAGACUGUUC	Cleavage
miR156a	isoform_32529	2.5	1	21	322	342	UGACAGAAGAGAGUGAGCACA	:::: :::::::::::.:	UUAGCUCUCUCUCUUCUGUUA	Translation
miR156a	isoform_31183	2.5	1	21	1225	1245	UGACAGAAGAGAGUGAGCACA	:::.:.:.::::::::::..	AGUGUUUAUUCUCUUCUGUUG	Cleavage
miR156a-5p	isoform_32529	2.5	1	20	323	342	UGACAGAAGAGAGUGAGCAC	:::: :::::::::::.:	UAGCUCUCUCUCUUCUGUUA	Translation
miR156a-5p	isoform_31183	2.5	1	20	1226	1245	UGACAGAAGAGAGUGAGCAC	:::.:.:.::::::::::..	GUGUUUAUUCUCUUCUGUUG	Cleavage
miR156d-3p	isoform_409742	2.5	1	22	3944	3965	GCUCUCUAUGCUUCUGUCAUCA	::: ::::::::.:::::	AACUGAAAGAAGCAUGGAGAGA	Cleavage
miR156d-3p	isoform_437738	2.5	1	22	2836	2857	GCUCUCUAUGCUUCUGUCAUCA	::: ::::::::.:::::	AACUGAAAGAAGCAUGGAGAGA	Cleavage
miR156d-3p	isoform_3428	2.5	1	22	562	583	GCUCUCUAUGCUUCUGUCAUCA	: ::: ::::::::: :::::	AGCUGAGAGAAGCAUAUAGAGC	Translation
miR156d-3p	isoform_473720	2.5	1	22	572	593	GCUCUCUAUGCUUCUGUCAUCA	: ::: ::::::::: :::::	AGCUGAGAGAAGCAUAUAGAGC	Translation
miR156d-3p	isoform_4252	2.5	1	22	469	490	GCUCUCUAUGCUUCUGUCAUCA	: ::: ::::::::: :::::	AGCUGAGAGAAGCAUAUAGAGC	Translation
miR156d-3p	isoform_384399	2.5	1	22	400	421	GCUCUCUAUGCUUCUGUCAUCA	: ::: ::::::::: :::::	AGCUGAGAGAAGCAUAUAGAGC	Translation
miR156d-3p	isoform_341911	2.5	1	22	300	321	GCUCUCUAUGCUUCUGUCAUCA	: ::: ::::::::: :::::	AGCUGAGAGAAGCAUAUAGAGC	Translation
miR156d-3p	isoform_491826	2.5	1	22	467	488	GCUCUCUAUGCUUCUGUCAUCA	: .::::::.::::::::.	CACUUGCAGAAGUAUAGAGAGU	Cleavage
miR156d-3p	isoform_16500	2.5	1	22	1015	1036	GCUCUCUAUGCUUCUGUCAUCA	:. :::::::::::: :::::	AGGAGACAGAAGCAUACAGAGC	Translation
miR156d-3p	isoform_188131	2.5	1	22	3936	3957	GCUCUCUAUGCUUCUGUCAUCA	::: ::::::::.:::::	AACUGAAAGAAGCAUGGAGAGA	Cleavage
miR156d-3p	isoform_179335	2.5	1	22	474	495	GCUCUCUAUGCUUCUGUCAUCA	: ::: ::::::::: :::::	AGCUGAGAGAAGCAUAUAGAGC	Translation
miR156d-3p	isoform_199828	2.5	1	22	465	486	GCUCUCUAUGCUUCUGUCAUCA	: ::: ::::::::: :::::	AGCUGAGAGAAGCAUAUAGAGC	Translation
miR156d-3p	isoform_168271	2.5	1	22	390	411	GCUCUCUAUGCUUCUGUCAUCA	: ::: ::::::::: :::::	AGCUGAGAGAAGCAUAUAGAGC	Translation
miR156d-3p	isoform_167294	2.5	1	22	1199	1220	GCUCUCUAUGCUUCUGUCAUCA	::: ::::::::.:::::	AACUGAAAGAAGCAUGGAGAGA	Cleavage
miR156d-3p	isoform_184278	2.5	1	22	908	929	GCUCUCUAUGCUUCUGUCAUCA	::: ::::::::.:::::	AACUGAAAGAAGCAUGGAGAGA	Cleavage
miR156f-5p	isoform_67256	2.5	1	20	695	714	CUGACAGAAGAGAGUGAGCA	.:::.::::::::::.::	AAUUCAUUCUCUUCUGUUAG	Cleavage
miR156f-5p	isoform_322785	2.5	1	20	633	652	CUGACAGAAGAGAGUGAGCA	.:::.::::::::::.::	AAUUCAUUCUCUUCUGUUAG	Cleavage
miR156f-5p	isoform_273889	2.5	1	20	633	652	CUGACAGAAGAGAGUGAGCA	.:::.::::::::::.::	AAUUCAUUCUCUUCUGUUAG	Cleavage
miR156f-5p	isoform_10730	2.5	1	20	957	976	CUGACAGAAGAGAGUGAGCA	:::..::::: ::::::::	GGCUUGCUCUCAUCUGUCAG	Translation
miR156f-5p	isoform_185196	2.5	1	20	620	639	CUGACAGAAGAGAGUGAGCA	:::::::.:.:::: ::::	CGCUCACUUUUUUCUCUCAG	Cleavage
miR156g-5p	isoform_32029	2.5	1	21	922	942	UUGACAGAAGAUAGAGGGCAC	::::::::: ::::::::::	GUGCCCUCUCUCUUCUGUCAU	Translation
miR156g-5p	isoform_323482	2.5	1	21	854	874	UUGACAGAAGAUAGAGGGCAC	::::::::: ::::::::::	GUGCCCUCUCUCUUCUGUCAU	Translation
miR156g-5p	isoform_27486	2.5	1	21	951	971	UUGACAGAAGAUAGAGGGCAC	::::::::: ::::::::::	GUGCCCUCUCUCUUCUGUCAU	Translation
miR156g-5p	isoform_212651	2.5	1	21	886	906	UUGACAGAAGAUAGAGGGCAC	::::::::: ::::::::::	GUGCCCUCUCUCUUCUGUCAU	Translation
miR156g-5p	isoform_278205	2.5	1	21	832	852	UUGACAGAAGAUAGAGGGCAC	::::::::: ::::::::::	GUGCCCUCUCUCUUCUGUCAU	Translation
miR156g-5p	isoform_20873	2.5	1	21	1138	1158	UUGACAGAAGAUAGAGGGCAC	::::.:::: ::::::::::.	GUGCUCUCUCUCUUCUGUCAG	Translation
miR156j	isoform_67256	2.5	1	22	694	715	GUUGACAGAAGAGAGUGAGCAC	.:::.::::::::::.:..	AAAUUCAUUCUCUUCUGUUAGU	Cleavage
miR156j	isoform_67256	2.5	1	22	732	753	GUUGACAGAAGAGAGUGAGCAC	::::.::::::::::.: :	AAACUCAUUCUCUUCUGUUAUC	Cleavage
miR156j	isoform_418599	2.5	1	22	119	140	GUUGACAGAAGAGAGUGAGCAC	: ::::: .::::::::.::.	UUACUCACCUUCUUCUGUUAAU	Translation
miR156j	isoform_9290	2.5	1	22	152	173	GUUGACAGAAGAGAGUGAGCAC	: ::::: .::::::::.::.	UUACUCACCUUCUUCUGUUAAU	Translation
miR156j	isoform_273889	2.5	1	22	632	653	GUUGACAGAAGAGAGUGAGCAC	.:::.::::::::::.:..	AAAUUCAUUCUCUUCUGUUAGU	Cleavage
miR156j	isoform_273889	2.5	1	22	668	689	GUUGACAGAAGAGAGUGAGCAC	::::.::::::::::.: :	AAACUCAUUCUCUUCUGUUAUC	Cleavage
miR156j	isoform_10592	2.5	1	22	154	175	GUUGACAGAAGAGAGUGAGCAC	: ::::: .::::::::.::.	UUACUCACCUUCUUCUGUUAAU	Translation
miR156j	isoform_262735	2.5	1	22	117	138	GUUGACAGAAGAGAGUGAGCAC	::: ::: :::::::::::	UCUCUCCCUCCCUUCUGUCAAC	Translation
miR156k	isoform_31183	2.5	1	21	1226	1246	UUGACAGAAGAGAGUGAGCAC	:::.:.:.::::::::::..:	GUGUUUAUUCUCUUCUGUUGA	Cleavage
miR156k	isoform_138886	2.5	1	21	124	144	UUGACAGAAGAGAGUGAGCAC	: ::::::::::::.: ::.:	GGGCUCACUCUCUUUUCUCGA	Cleavage
miR157d-3p	isoform_409742	2.5	1	21	3945	3965	GCUCUCUAUGCUUCUGUCAUC	::: ::::::::.:::::	ACUGAAAGAAGCAUGGAGAGA	Cleavage
miR157d-3p	isoform_437738	2.5	1	21	2837	2857	GCUCUCUAUGCUUCUGUCAUC	::: ::::::::.:::::	ACUGAAAGAAGCAUGGAGAGA	Cleavage
miR157d-3p	isoform_3428	2.5	1	21	563	583	GCUCUCUAUGCUUCUGUCAUC	: ::: ::::::::: :::::	GCUGAGAGAAGCAUAUAGAGC	Translation
miR157d-3p	isoform_473720	2.5	1	21	573	593	GCUCUCUAUGCUUCUGUCAUC	: ::: ::::::::: :::::	GCUGAGAGAAGCAUAUAGAGC	Translation
miR157d-3p	isoform_4252	2.5	1	21	470	490	GCUCUCUAUGCUUCUGUCAUC	: ::: ::::::::: :::::	GCUGAGAGAAGCAUAUAGAGC	Translation
miR157d-3p	isoform_384399	2.5	1	21	401	421	GCUCUCUAUGCUUCUGUCAUC	: ::: ::::::::: :::::	GCUGAGAGAAGCAUAUAGAGC	Translation
miR157d-3p	isoform_341911	2.5	1	21	301	321	GCUCUCUAUGCUUCUGUCAUC	: ::: ::::::::: :::::	GCUGAGAGAAGCAUAUAGAGC	Translation
miR157d-3p	isoform_491826	2.5	1	21	468	488	GCUCUCUAUGCUUCUGUCAUC	: .::::::.::::::::.	ACUUGCAGAAGUAUAGAGAGU	Cleavage
miR157d-3p	isoform_16500	2.5	1	21	1016	1036	GCUCUCUAUGCUUCUGUCAUC	:. :::::::::::: :::::	GGAGACAGAAGCAUACAGAGC	Translation
miR157d-3p	isoform_188131	2.5	1	21	3937	3957	GCUCUCUAUGCUUCUGUCAUC	::: ::::::::.:::::	ACUGAAAGAAGCAUGGAGAGA	Cleavage
miR157d-3p	isoform_179335	2.5	1	21	475	495	GCUCUCUAUGCUUCUGUCAUC	: ::: ::::::::: :::::	GCUGAGAGAAGCAUAUAGAGC	Translation
miR157d-3p	isoform_199828	2.5	1	21	466	486	GCUCUCUAUGCUUCUGUCAUC	: ::: ::::::::: :::::	GCUGAGAGAAGCAUAUAGAGC	Translation
miR157d-3p	isoform_168271	2.5	1	21	391	411	GCUCUCUAUGCUUCUGUCAUC	: ::: ::::::::: :::::	GCUGAGAGAAGCAUAUAGAGC	Translation
miR157d-3p	isoform_167294	2.5	1	21	1200	1220	GCUCUCUAUGCUUCUGUCAUC	::: ::::::::.:::::	ACUGAAAGAAGCAUGGAGAGA	Cleavage
miR157d-3p	isoform_184278	2.5	1	21	909	929	GCUCUCUAUGCUUCUGUCAUC	::: ::::::::.:::::	ACUGAAAGAAGCAUGGAGAGA	Cleavage
miR159a	isoform_35667	2.5	1	21	210	230	UUUGGAUUGAAGGGAGCUCUA	:::::: :::::::::::	GCAAGCUCCAUUCAAUCCAAA	Translation
miR159a	isoform_8051	2.5	1	21	713	733	UUUGGAUUGAAGGGAGCUCUA	::.:.::::::.::::::	AGAAGUUUCCUUCAGUCCAAA	Cleavage
miR159a	isoform_7006	2.5	1	21	714	734	UUUGGAUUGAAGGGAGCUCUA	::.:.::::::.::::::	AGAAGUUUCCUUCAGUCCAAA	Cleavage
miR159a	isoform_47357	2.5	1	21	148	168	UUUGGAUUGAAGGGAGCUCUA	:.::: ::::::.::.:::	AUGGGCUGCCUUCAGUCUAAA	Translation
miR159a	isoform_44478	2.5	1	21	258	278	UUUGGAUUGAAGGGAGCUCUA	:.::: ::::::.::.:::	AUGGGCUGCCUUCAGUCUAAA	Translation
miR159a	isoform_40302	2.5	1	21	148	168	UUUGGAUUGAAGGGAGCUCUA	:.::: ::::::.::.:::	AUGGGCUGCCUUCAGUCUAAA	Translation
miR159a	isoform_38878	2.5	1	21	269	289	UUUGGAUUGAAGGGAGCUCUA	:.::: ::::::.::.:::	AUGGGCUGCCUUCAGUCUAAA	Translation
miR159a	isoform_33369	2.5	1	21	269	289	UUUGGAUUGAAGGGAGCUCUA	:.::: ::::::.::.:::	AUGGGCUGCCUUCAGUCUAAA	Translation
miR159a	isoform_31847	2.5	1	21	219	239	UUUGGAUUGAAGGGAGCUCUA	:::::: :::::::::::	GCAAGCUCCAUUCAAUCCAAA	Translation
miR159a	isoform_236303	2.5	1	21	338	358	UUUGGAUUGAAGGGAGCUCUA	:::::: :::::::::::	GCAAGCUCCAUUCAAUCCAAA	Translation
miR159a	isoform_200370	2.5	1	21	335	355	UUUGGAUUGAAGGGAGCUCUA	:::::: :::::::::::	GCAAGCUCCAUUCAAUCCAAA	Translation
miR159a	isoform_151959	2.5	1	21	31	51	UUUGGAUUGAAGGGAGCUCUA	:.::: ::::::.::.:::	AUGGGCUGCCUUCAGUCUAAA	Translation
miR159a	isoform_172727	2.5	1	21	149	169	UUUGGAUUGAAGGGAGCUCUA	:.::: ::::::.::.:::	AUGGGCUGCCUUCAGUCUAAA	Translation
miR159a	isoform_200725	2.5	1	21	209	229	UUUGGAUUGAAGGGAGCUCUA	:.::: ::::::.::.:::	AUGGGCUGCCUUCAGUCUAAA	Translation
miR164a	isoform_452410	2.5	1	21	1270	1290	UGGAGAAGCAGGGCACUUGCU	.::::::::: :::::.::	UUUAAGUGCCCUUCUUCUUCA	Translation
miR164a	isoform_6541	2.5	1	21	1125	1145	UGGAGAAGCAGGGCACUUGCU	::: ::::::::::::.:	GCCAAAUGCCCUGCUUCUUCU	Cleavage
miR164a	isoform_177769	2.5	1	21	618	638	UGGAGAAGCAGGGCACUUGCU	.::::::::: :::::.::	UUUAAGUGCCCUUCUUCUUCA	Translation
miR164b	isoform_493708	2.5	1	20	380	399	UGGAGAAGCAGGGCACGUGC	..: ::.::::::::::::	UUGCUUGUCCUGCUUCUCCA	Cleavage
miR166e	isoform_335533	2.5	1	19	1073	1091	GGACCAGGCUUCAUUCCCC	::.::::::::::::::	CCGGGAUGAAGCCUGGUCC	Cleavage
miR166e	isoform_407177	2.5	1	19	694	712	GGACCAGGCUUCAUUCCCC	::.::::::::::::::	CUGGGAUGAAGCCUGGUCC	Cleavage
miR166e	isoform_448703	2.5	1	19	515	533	GGACCAGGCUUCAUUCCCC	::.::::::::::::::	CUGGGAUGAAGCCUGGUCC	Cleavage
miR166e	isoform_502439	2.5	1	19	615	633	GGACCAGGCUUCAUUCCCC	::.::::::::::::::	CCGGGAUGAAGCCUGGUCC	Cleavage
miR166e	isoform_417221	2.5	1	19	525	543	GGACCAGGCUUCAUUCCCC	::.::::::::::::::	CUGGGAUGAAGCCUGGUCC	Cleavage
miR166e	isoform_421471	2.5	1	19	420	438	GGACCAGGCUUCAUUCCCC	::.::::::::::::::	CUGGGAUGAAGCCUGGUCC	Cleavage
miR166e	isoform_1036	2.5	1	19	1077	1095	GGACCAGGCUUCAUUCCCC	::.::::::::::::::	CCGGGAUGAAGCCUGGUCC	Cleavage
miR166e	isoform_1154	2.5	1	19	1065	1083	GGACCAGGCUUCAUUCCCC	::.::::::::::::::	CCGGGAUGAAGCCUGGUCC	Cleavage
miR166e	isoform_1297	2.5	1	19	1067	1085	GGACCAGGCUUCAUUCCCC	::.::::::::::::::	CCGGGAUGAAGCCUGGUCC	Cleavage
miR166e	isoform_247043	2.5	1	19	850	868	GGACCAGGCUUCAUUCCCC	::.::::::::::::::	CUGGGAUGAAGCCUGGUCC	Cleavage
miR166e	isoform_1921	2.5	1	19	752	770	GGACCAGGCUUCAUUCCCC	::.::::::::::::::	CUGGGAUGAAGCCUGGUCC	Cleavage
miR166e-3p	isoform_1921	2.5	1	21	753	773	CUCGGACCAGGCUUCAUUCCC	::.:::::::::::::: .:	UGGGAUGAAGCCUGGUCCCGG	Cleavage
miR166h-3p-1	isoform_9091	2.5	1	21	862	882	UCUCGGACCAGGCUUCAUUCC	.: : ::::::::::::::	UUGAAGCAGCCUGGUCCGAGA	Translation
miR166h-3p-1	isoform_39930	2.5	1	21	51	71	UCUCGGACCAGGCUUCAUUCC	.: : ::::::::::::::	UUGAAGCAGCCUGGUCCGAGA	Translation
miR166h-3p-1	isoform_1921	2.5	1	21	754	774	UCUCGGACCAGGCUUCAUUCC	::.:::::::::::::: .::	GGGAUGAAGCCUGGUCCCGGA	Cleavage
miR166m	isoform_492455	2.5	1	20	526	545	CGGACCAGGCUUCAUUCCCC	::::.: :::::.:::::.:	GGGGGAAGAAGCUUGGUCUG	Translation
miR166m	isoform_1921	2.5	1	20	752	771	CGGACCAGGCUUCAUUCCCC	::.::::::::::::::	CUGGGAUGAAGCCUGGUCCC	Cleavage
miR166u	isoform_9091	2.5	1	20	863	882	UCUCGGACCAGGCUUCAUUC	.: : ::::::::::::::	UGAAGCAGCCUGGUCCGAGA	Translation
miR166u	isoform_39930	2.5	1	20	52	71	UCUCGGACCAGGCUUCAUUC	.: : ::::::::::::::	UGAAGCAGCCUGGUCCGAGA	Translation
miR166u	isoform_1921	2.5	1	20	755	774	UCUCGGACCAGGCUUCAUUC	:.:::::::::::::: .::	GGAUGAAGCCUGGUCCCGGA	Cleavage
miR169f	isoform_41544	2.5	1	21	929	949	AAGCCAAGGAUGACUUGCCUA	:.::::. ::::::::::::	UGGGCAGUUCAUCCUUGGCUA	Translation
miR169f	isoform_37007	2.5	1	21	914	934	AAGCCAAGGAUGACUUGCCUA	:.::::. ::::::::::::	UGGGCAGUUCAUCCUUGGCUA	Translation
miR169f	isoform_416444	2.5	1	21	1018	1038	AAGCCAAGGAUGACUUGCCUA	:.::::. ::::::::::::	UGGGCAGUUCAUCCUUGGCUA	Translation
miR169f	isoform_32997	2.5	1	21	1088	1108	AAGCCAAGGAUGACUUGCCUA	:.::::. ::::::::::::	UGGGCAGUUCAUCCUUGGCUA	Translation
miR169f	isoform_339172	2.5	1	21	2921	2941	AAGCCAAGGAUGACUUGCCUA	: ::.::::::::.::::.:	UUGGUAAGUCAUCUUUGGUUG	Cleavage
miR169f	isoform_30394	2.5	1	21	1089	1109	AAGCCAAGGAUGACUUGCCUA	:.::::. ::::::::::::	UGGGCAGUUCAUCCUUGGCUA	Translation
miR169f	isoform_182888	2.5	1	21	2307	2327	AAGCCAAGGAUGACUUGCCUA	: ::.::::::::.::::.:	UUGGUAAGUCAUCUUUGGUUG	Cleavage
miR169f	isoform_207586	2.5	1	21	594	614	AAGCCAAGGAUGACUUGCCUA	:: ::: ::::::::::::	CUGGGAAGACAUCCUUGGCUU	Translation
miR169f	isoform_1399	2.5	1	21	1657	1677	AAGCCAAGGAUGACUUGCCUA	:: ::: ::::::::::::	CUGGGAAGACAUCCUUGGCUU	Translation
miR394a-1	isoform_474358	2.5	1	20	1298	1317	UUGGCAUUCUGUCCACCUCC	: ::: ::.::::::::::	UGUGGUAGAUAGAAUGCCAA	Translation
miR394a-1	isoform_446315	2.5	1	20	1225	1244	UUGGCAUUCUGUCCACCUCC	: ::: ::.::::::::::	UGUGGUAGAUAGAAUGCCAA	Translation
miR394a-1	isoform_239588	2.5	1	20	1311	1330	UUGGCAUUCUGUCCACCUCC	: ::: ::.::::::::::	UGUGGUAGAUAGAAUGCCAA	Translation
miR395p-3p	isoform_417127	2.5	1	20	833	852	UGAAGUGUUUGGAGGAACUC	::::::.:::::....::::	GAGUUCUUCCAAGUGUUUCA	Cleavage
miR395p-3p	isoform_386701	2.5	1	20	96	115	UGAAGUGUUUGGAGGAACUC	::::..:..::.:::::::	AAGUUUUUUUAAGCACUUCA	Cleavage
miR395p-3p	isoform_108647	2.5	1	20	11	30	UGAAGUGUUUGGAGGAACUC	: :: .:::::::::::::	AACUUGUUCCAAACACUUCA	Translation
miR395p-3p	isoform_293440	2.5	1	20	314	333	UGAAGUGUUUGGAGGAACUC	::::::.:::::....::::	GAGUUCUUCCAAGUGUUUCA	Cleavage
miR395p-3p	isoform_265688	2.5	1	20	845	864	UGAAGUGUUUGGAGGAACUC	::::::.:::::....::::	GAGUUCUUCCAAGUGUUUCA	Cleavage
miR395p-3p	isoform_11672	2.5	1	20	1135	1154	UGAAGUGUUUGGAGGAACUC	::::::.:::::....::::	GAGUUCUUCCAAGUGUUUCA	Cleavage
miR395p-3p	isoform_288523	2.5	1	20	1103	1122	UGAAGUGUUUGGAGGAACUC	::::::.:::::....::::	GAGUUCUUCCAAGUGUUUCA	Cleavage
miR395p-3p	isoform_305410	2.5	1	20	1079	1098	UGAAGUGUUUGGAGGAACUC	::::::.:::::....::::	GAGUUCUUCCAAGUGUUUCA	Cleavage
miR395p-3p	isoform_295351	2.5	1	20	994	1013	UGAAGUGUUUGGAGGAACUC	::::::.:::::....::::	GAGUUCUUCCAAGUGUUUCA	Cleavage
miR395p-3p	isoform_2080	2.5	1	20	1255	1274	UGAAGUGUUUGGAGGAACUC	:. ::::::::..:::::::	GGCUUCCUCCAGGCACUUCA	Cleavage
miR395p-3p	isoform_263452	2.5	1	20	1253	1272	UGAAGUGUUUGGAGGAACUC	:. ::::::::..:::::::	GGCUUCCUCCAGGCACUUCA	Cleavage
miR395p-3p	isoform_30515	2.5	1	20	25	44	UGAAGUGUUUGGAGGAACUC	:: :::::::::::.:::	AAGAUCCUCCAAACAUUUCC	Cleavage
miR395p-3p	isoform_165819	2.5	1	20	1011	1030	UGAAGUGUUUGGAGGAACUC	::: .:::::.:::.::::	AAGUCUCUCCAGACAUUUCA	Cleavage
miR395p-3p	isoform_179268	2.5	1	20	1252	1271	UGAAGUGUUUGGAGGAACUC	::: .:::::.:::.::::	AAGUCUCUCCAGACAUUUCA	Cleavage
miR395p-3p	isoform_314213	2.5	1	20	1146	1165	UGAAGUGUUUGGAGGAACUC	::: .:::::.:::.::::	AAGUCUCUCCAGACAUUUCA	Cleavage
miR395p-3p	isoform_14991	2.5	1	20	1303	1322	UGAAGUGUUUGGAGGAACUC	::: .:::::.:::.::::	AAGUCUCUCCAGACAUUUCA	Cleavage
miR395p-3p	isoform_205028	2.5	1	20	1420	1439	UGAAGUGUUUGGAGGAACUC	::: .:::::.:::.::::	AAGUCUCUCCAGACAUUUCA	Cleavage
miR395p-3p	isoform_14343	2.5	1	20	1283	1302	UGAAGUGUUUGGAGGAACUC	::: .:::::.:::.::::	AAGUCUCUCCAGACAUUUCA	Cleavage
miR395p-3p	isoform_138796	2.5	1	20	1284	1303	UGAAGUGUUUGGAGGAACUC	::: .:::::.:::.::::	AAGUCUCUCCAGACAUUUCA	Cleavage
miR395p-3p	isoform_222005	2.5	1	20	1393	1412	UGAAGUGUUUGGAGGAACUC	::: .:::::.:::.::::	AAGUCUCUCCAGACAUUUCA	Cleavage
miR396a-5p	isoform_388713	2.5	1	21	1424	1444	UUCCACAGCUUUCUUGAACUG	::::.:.::::::::::.	GCAUUCAGGGAAGCUGUGGAG	Cleavage
miR396a-5p	isoform_401701	2.5	1	21	1401	1421	UUCCACAGCUUUCUUGAACUG	::::.:.::::::::::.	GCAUUCAGGGAAGCUGUGGAG	Cleavage
miR396a-5p	isoform_376500	2.5	1	21	1241	1261	UUCCACAGCUUUCUUGAACUG	::::.:.::::::::::.	GCAUUCAGGGAAGCUGUGGAG	Cleavage
miR396a-5p	isoform_361134	2.5	1	21	821	841	UUCCACAGCUUUCUUGAACUG	::::.:.::::::::::.	GCAUUCAGGGAAGCUGUGGAG	Cleavage
miR396a-5p	isoform_15029	2.5	1	21	1400	1420	UUCCACAGCUUUCUUGAACUG	::::.:.::::::::::.	GCAUUCAGGGAAGCUGUGGAG	Cleavage
miR396a-5p	isoform_15815	2.5	1	21	1417	1437	UUCCACAGCUUUCUUGAACUG	::::.:.::::::::::.	GCAUUCAGGGAAGCUGUGGAG	Cleavage
miR396a-5p	isoform_263115	2.5	1	21	1391	1411	UUCCACAGCUUUCUUGAACUG	::::.:.::::::::::.	GCAUUCAGGGAAGCUGUGGAG	Cleavage
miR396a-5p	isoform_18682	2.5	1	21	1424	1444	UUCCACAGCUUUCUUGAACUG	::::.:.::::::::::.	GCAUUCAGGGAAGCUGUGGAG	Cleavage
miR396a-5p	isoform_166752	2.5	1	21	934	954	UUCCACAGCUUUCUUGAACUG	::::.:.::::::::::.	GCAUUCAGGGAAGCUGUGGAG	Cleavage
miR396a-5p	isoform_236300	2.5	1	21	646	666	UUCCACAGCUUUCUUGAACUG	::::.:.::::::::::.	GCAUUCAGGGAAGCUGUGGAG	Cleavage
miR396b	isoform_388713	2.5	1	20	1425	1444	UUCCACAGCUUUCUUGAACU	::::.:.::::::::::.	CAUUCAGGGAAGCUGUGGAG	Cleavage
miR396b	isoform_401701	2.5	1	20	1402	1421	UUCCACAGCUUUCUUGAACU	::::.:.::::::::::.	CAUUCAGGGAAGCUGUGGAG	Cleavage
miR396b	isoform_376500	2.5	1	20	1242	1261	UUCCACAGCUUUCUUGAACU	::::.:.::::::::::.	CAUUCAGGGAAGCUGUGGAG	Cleavage
miR396b	isoform_361134	2.5	1	20	822	841	UUCCACAGCUUUCUUGAACU	::::.:.::::::::::.	CAUUCAGGGAAGCUGUGGAG	Cleavage
miR396b	isoform_15029	2.5	1	20	1401	1420	UUCCACAGCUUUCUUGAACU	::::.:.::::::::::.	CAUUCAGGGAAGCUGUGGAG	Cleavage
miR396b	isoform_15815	2.5	1	20	1418	1437	UUCCACAGCUUUCUUGAACU	::::.:.::::::::::.	CAUUCAGGGAAGCUGUGGAG	Cleavage
miR396b	isoform_263115	2.5	1	20	1392	1411	UUCCACAGCUUUCUUGAACU	::::.:.::::::::::.	CAUUCAGGGAAGCUGUGGAG	Cleavage
miR396b	isoform_18682	2.5	1	20	1425	1444	UUCCACAGCUUUCUUGAACU	::::.:.::::::::::.	CAUUCAGGGAAGCUGUGGAG	Cleavage
miR396b	isoform_166752	2.5	1	20	935	954	UUCCACAGCUUUCUUGAACU	::::.:.::::::::::.	CAUUCAGGGAAGCUGUGGAG	Cleavage
miR396b	isoform_236300	2.5	1	20	647	666	UUCCACAGCUUUCUUGAACU	::::.:.::::::::::.	CAUUCAGGGAAGCUGUGGAG	Cleavage
miR396e-5p	isoform_386954	2.5	1	20	390	409	UUCCACGGCUUUCUUGAACU	::: ::::::::..:::::.	AGUACAAGAAAGUUGUGGAG	Cleavage
miR396e-5p	isoform_482948	2.5	1	20	362	381	UUCCACGGCUUUCUUGAACU	::: ::::::::..:::::.	AGUACAAGAAAGUUGUGGAG	Cleavage
miR396e-5p	isoform_368224	2.5	1	20	1429	1448	UUCCACGGCUUUCUUGAACU	.:::: ::::.:..::::::	GGUUCUAGAAGGUUGUGGAA	Translation
miR396e-5p	isoform_494529	2.5	1	20	1371	1390	UUCCACGGCUUUCUUGAACU	.:::: ::::.:..::::::	GGUUCUAGAAGGUUGUGGAA	Translation
miR396e-5p	isoform_489314	2.5	1	20	438	457	UUCCACGGCUUUCUUGAACU	.::: : :::.:::::::::	GGUUGAUGAAGGCCGUGGAA	Translation
miR396e-5p	isoform_153430	2.5	1	20	459	478	UUCCACGGCUUUCUUGAACU	::: ::::::::..:::::.	AGUACAAGAAAGUUGUGGAG	Cleavage
miR396e-5p	isoform_142962	2.5	1	20	400	419	UUCCACGGCUUUCUUGAACU	::: ::::::::..:::::.	AGUACAAGAAAGUUGUGGAG	Cleavage
miR396e-5p	isoform_12991	2.5	1	20	283	302	UUCCACGGCUUUCUUGAACU	::: ::::::::..:::::.	AGUACAAGAAAGUUGUGGAG	Cleavage
miR396e-5p	isoform_13981	2.5	1	20	283	302	UUCCACGGCUUUCUUGAACU	::: ::::::::..:::::.	AGUACAAGAAAGUUGUGGAG	Cleavage
miR396e-5p	isoform_204810	2.5	1	20	1428	1447	UUCCACGGCUUUCUUGAACU	.:::: ::::.:..::::::	GGUUCUAGAAGGUUGUGGAA	Translation
miR396e-5p	isoform_264792	2.5	1	20	366	385	UUCCACGGCUUUCUUGAACU	.:::: ::::.:..::::::	GGUUCUAGAAGGUUGUGGAA	Translation
miR396f	isoform_386954	2.5	1	21	389	409	UUCCACGGCUUUCUUGAACUG	::: ::::::::..:::::.	AAGUACAAGAAAGUUGUGGAG	Cleavage
miR396f	isoform_482948	2.5	1	21	361	381	UUCCACGGCUUUCUUGAACUG	::: ::::::::..:::::.	AAGUACAAGAAAGUUGUGGAG	Cleavage
miR396f	isoform_489314	2.5	1	21	437	457	UUCCACGGCUUUCUUGAACUG	:.::: : :::.:::::::::	CGGUUGAUGAAGGCCGUGGAA	Translation
miR396f	isoform_368224	2.5	1	21	1428	1448	UUCCACGGCUUUCUUGAACUG	.:::: ::::.:..::::::	AGGUUCUAGAAGGUUGUGGAA	Translation
miR396f	isoform_494529	2.5	1	21	1370	1390	UUCCACGGCUUUCUUGAACUG	.:::: ::::.:..::::::	AGGUUCUAGAAGGUUGUGGAA	Translation
miR396f	isoform_153430	2.5	1	21	458	478	UUCCACGGCUUUCUUGAACUG	::: ::::::::..:::::.	AAGUACAAGAAAGUUGUGGAG	Cleavage
miR396f	isoform_142962	2.5	1	21	399	419	UUCCACGGCUUUCUUGAACUG	::: ::::::::..:::::.	AAGUACAAGAAAGUUGUGGAG	Cleavage
miR396f	isoform_12991	2.5	1	21	282	302	UUCCACGGCUUUCUUGAACUG	::: ::::::::..:::::.	AAGUACAAGAAAGUUGUGGAG	Cleavage
miR396f	isoform_13981	2.5	1	21	282	302	UUCCACGGCUUUCUUGAACUG	::: ::::::::..:::::.	AAGUACAAGAAAGUUGUGGAG	Cleavage
miR396f	isoform_204810	2.5	1	21	1427	1447	UUCCACGGCUUUCUUGAACUG	.:::: ::::.:..::::::	AGGUUCUAGAAGGUUGUGGAA	Translation
miR396f	isoform_264792	2.5	1	21	365	385	UUCCACGGCUUUCUUGAACUG	.:::: ::::.:..::::::	AGGUUCUAGAAGGUUGUGGAA	Translation
miR396h	isoform_369012	2.5	1	20	847	866	UCCACAGCUUUCUUGAACUG	:::: ::::::::.:::::	CAGUGCAAGAAAGUUGUGGC	Cleavage
miR396h	isoform_38476	2.5	1	20	663	682	UCCACAGCUUUCUUGAACUG	:::: ::::::::.:::::	CAGUGCAAGAAAGUUGUGGC	Cleavage
miR396h	isoform_480814	2.5	1	20	7	26	UCCACAGCUUUCUUGAACUG	..:::.::::::::::: ::	UGGUUUAAGAAAGCUGUUGA	Cleavage
miR396h	isoform_377988	2.5	1	20	871	890	UCCACAGCUUUCUUGAACUG	.:::.::::::::::: ::	AGGUUUAAGAAAGCUGUUGA	Cleavage
miR396h	isoform_368224	2.5	1	20	1428	1447	UCCACAGCUUUCUUGAACUG	.:::: ::::.:.::::::	AGGUUCUAGAAGGUUGUGGA	Translation
miR396h	isoform_494529	2.5	1	20	1370	1389	UCCACAGCUUUCUUGAACUG	.:::: ::::.:.::::::	AGGUUCUAGAAGGUUGUGGA	Translation
miR396h	isoform_28881	2.5	1	20	800	819	UCCACAGCUUUCUUGAACUG	:::: ::::::::.:::::	CAGUGCAAGAAAGUUGUGGC	Cleavage
miR396h	isoform_11854	2.5	1	20	870	889	UCCACAGCUUUCUUGAACUG	..:::.::::::::::: ::	UGGUUUAAGAAAGCUGUUGA	Cleavage
miR396h	isoform_21447	2.5	1	20	674	693	UCCACAGCUUUCUUGAACUG	..:::.::::::::::: ::	UGGUUUAAGAAAGCUGUUGA	Cleavage
miR396h	isoform_190292	2.5	1	20	861	880	UCCACAGCUUUCUUGAACUG	..:::.::::::::::: ::	UGGUUUAAGAAAGCUGUUGA	Cleavage
miR396h	isoform_13329	2.5	1	20	863	882	UCCACAGCUUUCUUGAACUG	.:::.::::::::::: ::	AGGUUUAAGAAAGCUGUUGA	Cleavage
miR396h	isoform_18900	2.5	1	20	679	698	UCCACAGCUUUCUUGAACUG	.:::.::::::::::: ::	AGGUUUAAGAAAGCUGUUGA	Cleavage
miR396h	isoform_199665	2.5	1	20	840	859	UCCACAGCUUUCUUGAACUG	.:::.::::::::::: ::	AGGUUUAAGAAAGCUGUUGA	Cleavage
miR396h	isoform_204810	2.5	1	20	1427	1446	UCCACAGCUUUCUUGAACUG	.:::: ::::.:.::::::	AGGUUCUAGAAGGUUGUGGA	Translation
miR396h	isoform_264792	2.5	1	20	365	384	UCCACAGCUUUCUUGAACUG	.:::: ::::.:.::::::	AGGUUCUAGAAGGUUGUGGA	Translation
miR398b	isoform_50884	2.5	1	21	49	69	UGUGUUCUCAGGUCGCCCCUG	:::::: :::::::: ::::	AAGGGGCUACCUGAGAUCACA	Translation
miR398b	isoform_63494	2.5	1	21	52	72	UGUGUUCUCAGGUCGCCCCUG	:::::: :::::::: ::::	AAGGGGCUACCUGAGAUCACA	Translation
miR398b	isoform_65116	2.5	1	21	53	73	UGUGUUCUCAGGUCGCCCCUG	:::::: :::::::: ::::	AAGGGGCUACCUGAGAUCACA	Translation
miR398b	isoform_60952	2.5	1	21	75	95	UGUGUUCUCAGGUCGCCCCUG	:::::: :::::::: ::::	AAGGGGCUACCUGAGAUCACA	Translation
miR398b	isoform_73428	2.5	1	21	59	79	UGUGUUCUCAGGUCGCCCCUG	:::::: :::::::: ::::	AAGGGGCUACCUGAGAUCACA	Translation
miR398b	isoform_278128	2.5	1	21	176	196	UGUGUUCUCAGGUCGCCCCUG	:::::: :::::::: ::::	AAGGGGCUACCUGAGAUCACA	Translation
miR398b	isoform_182234	2.5	1	21	49	69	UGUGUUCUCAGGUCGCCCCUG	:::::: :::::::: ::::	AAGGGGCUACCUGAGAUCACA	Translation
miR399a	isoform_481787	2.5	1	21	477	497	UGCCAAAGGAGAUUUGCCCUG	.: ::.::::::::::::::	UACGGUAAAUCUCCUUUGGCU	Cleavage
miR399a	isoform_336	2.5	1	21	589	609	UGCCAAAGGAGAUUUGCCCUG	.: ::.::::::::::::::	UACGGUAAAUCUCCUUUGGCU	Cleavage
miR399a	isoform_478347	2.5	1	21	974	994	UGCCAAAGGAGAUUUGCCCUG	:::::::::.:::::::	UCAGGCAAAUCUUCUUUGGCU	Cleavage
miR399a	isoform_165287	2.5	1	21	604	624	UGCCAAAGGAGAUUUGCCCUG	.: ::.::::::::::::::	UACGGUAAAUCUCCUUUGGCU	Cleavage
miR399f	isoform_384541	2.5	1	19	1705	1723	UGCCAAAGGAGAAUUGCAC	:::.::::::.:::::.:	AUGCGAUUCUCUUUUGGUA	Cleavage
miR399f	isoform_458378	2.5	1	19	1076	1094	UGCCAAAGGAGAAUUGCAC	:::.::::::.:::::.:	AUGCGAUUCUCUUUUGGUA	Cleavage
miR399f	isoform_336	2.5	1	19	711	729	UGCCAAAGGAGAAUUGCAC	: :::: ::::::::::::	GGGCAAAUCUCCUUUGGCA	Translation
miR399f	isoform_481787	2.5	1	19	599	617	UGCCAAAGGAGAAUUGCAC	: :::: ::::::::::::	GGGCAAAUCUCCUUUGGCA	Translation
miR399f	isoform_314184	2.5	1	19	1806	1824	UGCCAAAGGAGAAUUGCAC	:::.::::::.:::::.:	AUGCGAUUCUCUUUUGGUA	Cleavage
miR399f	isoform_10770	2.5	1	19	1673	1691	UGCCAAAGGAGAAUUGCAC	:::.::::::.:::::.:	AUGCGAUUCUCUUUUGGUA	Cleavage
miR399f	isoform_12507	2.5	1	19	1708	1726	UGCCAAAGGAGAAUUGCAC	:::.::::::.:::::.:	AUGCGAUUCUCUUUUGGUA	Cleavage
miR399f	isoform_18944	2.5	1	19	1570	1588	UGCCAAAGGAGAAUUGCAC	:::.::::::.:::::.:	AUGCGAUUCUCUUUUGGUA	Cleavage
miR399f	isoform_250367	2.5	1	19	1585	1603	UGCCAAAGGAGAAUUGCAC	: :::::::.::::::::	UUACAAUUCUUCUUUGGCA	Cleavage
miR399f	isoform_165287	2.5	1	19	726	744	UGCCAAAGGAGAAUUGCAC	: :::: ::::::::::::	GGGCAAAUCUCCUUUGGCA	Translation
miR399f	isoform_15067	2.5	1	19	699	717	UGCCAAAGGAGAAUUGCAC	: : :::::::.:::::::	GAGGAAUUCUCUUUUGGCA	Cleavage
miR399f	isoform_16508	2.5	1	19	741	759	UGCCAAAGGAGAAUUGCAC	: : :::::::.:::::::	GAGGAAUUCUCUUUUGGCA	Cleavage
miR399f	isoform_16641	2.5	1	19	699	717	UGCCAAAGGAGAAUUGCAC	: : :::::::.:::::::	GAGGAAUUCUCUUUUGGCA	Cleavage
miR399f	isoform_299063	2.5	1	19	695	713	UGCCAAAGGAGAAUUGCAC	: : :::::::.:::::::	GAGGAAUUCUCUUUUGGCA	Cleavage
miR399f	isoform_221047	2.5	1	19	625	643	UGCCAAAGGAGAAUUGCAC	: : :::::::.:::::::	GAGGAAUUCUCUUUUGGCA	Cleavage
miR399j	isoform_481787	2.5	1	21	517	537	UGCCAAAGGAGAGUUGCCCUA	::::::: :::::::::::	AAGGGCAAAUCUCCUUUGGCU	Translation
miR399j	isoform_481787	2.5	1	21	557	577	UGCCAAAGGAGAGUUGCCCUA	::::::: :::::::::::	AAGGGCAAAUCUCCUUUGGCU	Translation
miR399j	isoform_481787	2.5	1	21	721	741	UGCCAAAGGAGAGUUGCCCUA	: ::::: ::::::::::::	UUGGGCAUAUCUCCUUUGGCA	Translation
miR399j	isoform_336	2.5	1	21	629	649	UGCCAAAGGAGAGUUGCCCUA	::::::: :::::::::::	AAGGGCAAAUCUCCUUUGGCU	Translation
miR399j	isoform_336	2.5	1	21	669	689	UGCCAAAGGAGAGUUGCCCUA	::::::: :::::::::::	AAGGGCAAAUCUCCUUUGGCU	Translation
miR399j	isoform_336	2.5	1	21	834	854	UGCCAAAGGAGAGUUGCCCUA	: ::::: ::::::::::::	UUGGGCAUAUCUCCUUUGGCA	Translation
miR399j	isoform_165287	2.5	1	21	644	664	UGCCAAAGGAGAGUUGCCCUA	::::::: :::::::::::	AAGGGCAAAUCUCCUUUGGCU	Translation
miR399j	isoform_165287	2.5	1	21	684	704	UGCCAAAGGAGAGUUGCCCUA	::::::: :::::::::::	AAGGGCAAAUCUCCUUUGGCU	Translation
miR399j	isoform_165287	2.5	1	21	848	868	UGCCAAAGGAGAGUUGCCCUA	: ::::: ::::::::::::	UUGGGCAUAUCUCCUUUGGCA	Translation
miR408b	isoform_460453	2.5	1	21	1713	1733	UGCACUGCCUCUUCCCUGGCU	: .::: ::.:::::::::.:	ACUCAGAGAGGAGGCAGUGUA	Translation
miR408b	isoform_3523	2.5	1	21	1579	1599	UGCACUGCCUCUUCCCUGGCU	: .::: ::.:::::::::.:	ACUCAGAGAGGAGGCAGUGUA	Translation
miR408b	isoform_4246	2.5	1	21	1572	1592	UGCACUGCCUCUUCCCUGGCU	: .::: ::.:::::::::.:	ACUCAGAGAGGAGGCAGUGUA	Translation
miR408b	isoform_6683	2.5	1	21	1275	1295	UGCACUGCCUCUUCCCUGGCU	: .::: ::.:::::::::.:	ACUCAGAGAGGAGGCAGUGUA	Translation
miR408b	isoform_330846	2.5	1	21	903	923	UGCACUGCCUCUUCCCUGGCU	: .::: ::.:::::::::.:	ACUCAGAGAGGAGGCAGUGUA	Translation
miR408b	isoform_446129	2.5	1	21	1248	1268	UGCACUGCCUCUUCCCUGGCU	.::: ::.:::::::::.:	CCUCAGAGAGGAGGCAGUGUA	Translation
miR408b	isoform_303249	2.5	1	21	1862	1882	UGCACUGCCUCUUCCCUGGCU	: .::: ::.:::::::::.:	ACUCAGAGAGGAGGCAGUGUA	Translation
miR408b	isoform_2312	2.5	1	21	1974	1994	UGCACUGCCUCUUCCCUGGCU	: .::: ::.:::::::::.:	ACUCAGAGAGGAGGCAGUGUA	Translation
miR408b	isoform_1935	2.5	1	21	1871	1891	UGCACUGCCUCUUCCCUGGCU	: .::: ::.:::::::::.:	ACUCAGAGAGGAGGCAGUGUA	Translation
miR408b	isoform_2086	2.5	1	21	1871	1891	UGCACUGCCUCUUCCCUGGCU	: .::: ::.:::::::::.:	ACUCAGAGAGGAGGCAGUGUA	Translation
miR408b	isoform_2585	2.5	1	21	1923	1943	UGCACUGCCUCUUCCCUGGCU	: .::: ::.:::::::::.:	ACUCAGAGAGGAGGCAGUGUA	Translation
miR408b	isoform_239384	2.5	1	21	1251	1271	UGCACUGCCUCUUCCCUGGCU	: .::: ::.:::::::::.:	ACUCAGAGAGGAGGCAGUGUA	Translation
miR408b	isoform_262527	2.5	1	21	987	1007	UGCACUGCCUCUUCCCUGGCU	: .::: ::.:::::::::.:	ACUCAGAGAGGAGGCAGUGUA	Translation
miR408b	isoform_175257	2.5	1	21	612	632	UGCACUGCCUCUUCCCUGGCU	: .::: ::.:::::::::.:	ACUCAGAGAGGAGGCAGUGUA	Translation
miR408b	isoform_22839	2.5	1	21	569	589	UGCACUGCCUCUUCCCUGGCU	: .::: ::.:::::::::.:	ACUCAGAGAGGAGGCAGUGUA	Translation
miR408b	isoform_24638	2.5	1	21	570	590	UGCACUGCCUCUUCCCUGGCU	: .::: ::.:::::::::.:	ACUCAGAGAGGAGGCAGUGUA	Translation
miR408b	isoform_274402	2.5	1	21	312	332	UGCACUGCCUCUUCCCUGGCU	: .::: ::.:::::::::.:	ACUCAGAGAGGAGGCAGUGUA	Translation
miR408d	isoform_460453	2.5	1	20	1714	1733	UGCACUGCCUCUUCCCUGGC	.::: ::.:::::::::.:	CUCAGAGAGGAGGCAGUGUA	Translation
miR408d	isoform_3523	2.5	1	20	1580	1599	UGCACUGCCUCUUCCCUGGC	.::: ::.:::::::::.:	CUCAGAGAGGAGGCAGUGUA	Translation
miR408d	isoform_4246	2.5	1	20	1573	1592	UGCACUGCCUCUUCCCUGGC	.::: ::.:::::::::.:	CUCAGAGAGGAGGCAGUGUA	Translation
miR408d	isoform_6683	2.5	1	20	1276	1295	UGCACUGCCUCUUCCCUGGC	.::: ::.:::::::::.:	CUCAGAGAGGAGGCAGUGUA	Translation
miR408d	isoform_446129	2.5	1	20	1249	1268	UGCACUGCCUCUUCCCUGGC	.::: ::.:::::::::.:	CUCAGAGAGGAGGCAGUGUA	Translation
miR408d	isoform_330846	2.5	1	20	904	923	UGCACUGCCUCUUCCCUGGC	.::: ::.:::::::::.:	CUCAGAGAGGAGGCAGUGUA	Translation
miR408d	isoform_303249	2.5	1	20	1863	1882	UGCACUGCCUCUUCCCUGGC	.::: ::.:::::::::.:	CUCAGAGAGGAGGCAGUGUA	Translation
miR408d	isoform_2312	2.5	1	20	1975	1994	UGCACUGCCUCUUCCCUGGC	.::: ::.:::::::::.:	CUCAGAGAGGAGGCAGUGUA	Translation
miR408d	isoform_1935	2.5	1	20	1872	1891	UGCACUGCCUCUUCCCUGGC	.::: ::.:::::::::.:	CUCAGAGAGGAGGCAGUGUA	Translation
miR408d	isoform_2086	2.5	1	20	1872	1891	UGCACUGCCUCUUCCCUGGC	.::: ::.:::::::::.:	CUCAGAGAGGAGGCAGUGUA	Translation
miR408d	isoform_2585	2.5	1	20	1924	1943	UGCACUGCCUCUUCCCUGGC	.::: ::.:::::::::.:	CUCAGAGAGGAGGCAGUGUA	Translation
miR408d	isoform_239384	2.5	1	20	1252	1271	UGCACUGCCUCUUCCCUGGC	.::: ::.:::::::::.:	CUCAGAGAGGAGGCAGUGUA	Translation
miR408d	isoform_262527	2.5	1	20	988	1007	UGCACUGCCUCUUCCCUGGC	.::: ::.:::::::::.:	CUCAGAGAGGAGGCAGUGUA	Translation
miR408d	isoform_175257	2.5	1	20	613	632	UGCACUGCCUCUUCCCUGGC	.::: ::.:::::::::.:	CUCAGAGAGGAGGCAGUGUA	Translation
miR408d	isoform_22839	2.5	1	20	570	589	UGCACUGCCUCUUCCCUGGC	.::: ::.:::::::::.:	CUCAGAGAGGAGGCAGUGUA	Translation
miR408d	isoform_24638	2.5	1	20	571	590	UGCACUGCCUCUUCCCUGGC	.::: ::.:::::::::.:	CUCAGAGAGGAGGCAGUGUA	Translation
miR408d	isoform_274402	2.5	1	20	313	332	UGCACUGCCUCUUCCCUGGC	.::: ::.:::::::::.:	CUCAGAGAGGAGGCAGUGUA	Translation
miR156	isoform_67256	2.5	1	21	694	714	CUGACAGAAGAGAGUGAGCAC	.:::.::::::::::.::	AAAUUCAUUCUCUUCUGUUAG	Cleavage
miR156	isoform_322785	2.5	1	21	632	652	CUGACAGAAGAGAGUGAGCAC	.:::.::::::::::.::	AAAUUCAUUCUCUUCUGUUAG	Cleavage
miR156	isoform_273889	2.5	1	21	632	652	CUGACAGAAGAGAGUGAGCAC	.:::.::::::::::.::	AAAUUCAUUCUCUUCUGUUAG	Cleavage
miR156	isoform_10730	2.5	1	21	956	976	CUGACAGAAGAGAGUGAGCAC	:::..::::: ::::::::	CGGCUUGCUCUCAUCUGUCAG	Translation
miR156	isoform_185196	2.5	1	21	619	639	CUGACAGAAGAGAGUGAGCAC	:::::::.:.:::: ::::	UCGCUCACUUUUUUCUCUCAG	Cleavage
novel_miR153	isoform_436483	2.5	1	24	842	865	UGUGUGCCAGCUCAUAUGCGUGCA	: :::::::::::::. ::.:	UUGAAGCAUAUGAGCUGGUUCAUA	Cleavage
153	isoform_242010	2.5	1	24	729	752	UGUGUGCCAGCUCAUAUGCGUGCA	: :::::::::::::. ::.:	UUGAAGCAUAUGAGCUGGUUCAUA	Cleavage
157	isoform_4972	2.5	1	24	241	264	UUUCUGUCUUCUUCAUUCCGCCGU	..:: : ::::::::::::.:::	GUGGAGCAAUGAAGAAGACGGAAC	Cleavage
157	isoform_63395	2.5	1	24	212	235	UUUCUGUCUUCUUCAUUCCGCCGU	..:: : ::::::::::::.:::	GUGGAGCAAUGAAGAAGACGGAAC	Cleavage
157	isoform_462388	2.5	1	24	643	666	UUUCUGUCUUCUUCAUUCCGCCGU	.:::.::::::.::: ::::	UGCUUGGAGUGAAGAGGACUGAAA	Cleavage
157	isoform_454192	2.5	1	24	563	586	UUUCUGUCUUCUUCAUUCCGCCGU	.:::.::::::.::: ::::	UGCUUGGAGUGAAGAGGACUGAAA	Cleavage
157	isoform_431678	2.5	1	24	870	893	UUUCUGUCUUCUUCAUUCCGCCGU	: :: :::: .::::::::::::	AAGGAGGAAGAGAGAAGACAGAAA	Translation
157	isoform_350691	2.5	1	24	870	893	UUUCUGUCUUCUUCAUUCCGCCGU	: :: :::: .::::::::::::	AAGGAGGAAGAGAGAAGACAGAAA	Translation
157	isoform_48266	2.5	1	24	717	740	UUUCUGUCUUCUUCAUUCCGCCGU	: :: :::: .::::::::::::	AAGGAGGAAGAGAGAAGACAGAAA	Translation
157	isoform_50133	2.5	1	24	749	772	UUUCUGUCUUCUUCAUUCCGCCGU	: :: :::: .::::::::::::	AAGGAGGAAGAGAGAAGACAGAAA	Translation
157	isoform_483304	2.5	1	24	1099	1122	UUUCUGUCUUCUUCAUUCCGCCGU	:: ::::::.::::::::	CCAAGGGUAUGAAGGAGACAGAAU	Cleavage
157	isoform_733	2.5	1	24	417	440	UUUCUGUCUUCUUCAUUCCGCCGU	::::::::::: .:::::.	GGGAGGGAAUGAAGAAAGCAGAAG	Translation
157	isoform_923	2.5	1	24	288	311	UUUCUGUCUUCUUCAUUCCGCCGU	::::::::::: .:::::.	GGGAGGGAAUGAAGAAAGCAGAAG	Translation
157	isoform_159988	2.5	1	24	641	664	UUUCUGUCUUCUUCAUUCCGCCGU	.:::.::::::.::: ::::	UGCUUGGAGUGAAGAGGACUGAAA	Cleavage
157	isoform_23689	2.5	1	24	647	670	UUUCUGUCUUCUUCAUUCCGCCGU	.:::.::::::.::: ::::	UGCUUGGAGUGAAGAGGACUGAAA	Cleavage
157	isoform_191722	2.5	1	24	455	478	UUUCUGUCUUCUUCAUUCCGCCGU	.:::.::::::.::: ::::	UGCUUGGAGUGAAGAGGACUGAAA	Cleavage
novel_miR1	isoform_42113	3	1	24	936	959	ACGGGCGGCGAAAGUGACAAAAGG	::: :::...::::::.::..::	CCUACUGUUGUUUUCGCUGCUUGU	Cleavage
novel_miR1	isoform_288131	3	1	24	1099	1122	ACGGGCGGCGAAAGUGACAAAAGG	:.:::::::.::::::..:.:::	CUUUUUGUCGCUUUCGUUGUCCGC	Cleavage
novel_miR1	isoform_153135	3	1	24	915	938	ACGGGCGGCGAAAGUGACAAAAGG	::: :::...::::::.::..::	CCUACUGUUGUUUUCGCUGCUUGU	Cleavage
novel_miR2	isoform_498962	3	1	20	2486	2505	AUAAAGCCGGAUAAAAACAA	:::::: ::.:::.:::.:	AUGUUUUGAUUCGGUUUUGU	Translation
novel_miR2	isoform_485844	3	1	20	2481	2500	AUAAAGCCGGAUAAAAACAA	:::::::::.. :.:::::	CUGUUUUUAUUUUGUUUUAU	Translation
novel_miR2	isoform_3575	3	1	20	2423	2442	AUAAAGCCGGAUAAAAACAA	:::::::::.. :.:::::	CUGUUUUUAUUUUGUUUUAU	Translation
novel_miR2	isoform_336147	3	1	20	2264	2283	AUAAAGCCGGAUAAAAACAA	:::::::::.. :.:::::	CUGUUUUUAUUUUGUUUUAU	Translation
novel_miR2	isoform_7137	3	1	20	2083	2102	AUAAAGCCGGAUAAAAACAA	:::::::::.. :.:::::	CUGUUUUUAUUUUGUUUUAU	Translation
novel_miR2	isoform_36691	3	1	20	1093	1112	AUAAAGCCGGAUAAAAACAA	:::::::::.. :.:::::	CUGUUUUUAUUUUGUUUUAU	Translation
novel_miR2	isoform_66323	3	1	20	663	682	AUAAAGCCGGAUAAAAACAA	:::::::::.. :.:::::	CUGUUUUUAUUUUGUUUUAU	Translation
novel_miR2	isoform_72809	3	1	20	478	497	AUAAAGCCGGAUAAAAACAA	:::::: ::.:::.:::.:	AUGUUUUGAUUCGGUUUUGU	Translation
novel_miR2	isoform_80123	3	1	20	480	499	AUAAAGCCGGAUAAAAACAA	:::::: ::.:::.:::.:	AUGUUUUGAUUCGGUUUUGU	Translation
novel_miR2	isoform_320121	3	1	20	658	677	AUAAAGCCGGAUAAAAACAA	:::: ::::..::.:::.:	AUGUUCUUAUUUGGUUUUGU	Translation
novel_miR2	isoform_9183	3	1	20	1835	1854	AUAAAGCCGGAUAAAAACAA	::::: :.:..::.:::::	AUGUUUAUGUUUGGUUUUAU	Translation
novel_miR2	isoform_328395	3	1	20	819	838	AUAAAGCCGGAUAAAAACAA	:::: ::::..::.:::.:	AUGUUCUUAUUUGGUUUUGU	Translation
novel_miR2	isoform_32070	3	1	20	1107	1126	AUAAAGCCGGAUAAAAACAA	::: :::.:::: ::::::	AUGUAUUUGUCCGACUUUAU	Translation
novel_miR2	isoform_494123	3	1	20	577	596	AUAAAGCCGGAUAAAAACAA	:::: ::::..::.:::.:	AUGUUCUUAUUUGGUUUUGU	Translation
novel_miR2	isoform_32938	3	1	20	1115	1134	AUAAAGCCGGAUAAAAACAA	::: :::.:::: ::::::	AUGUAUUUGUCCGACUUUAU	Translation
novel_miR2	isoform_34561	3	1	20	1121	1140	AUAAAGCCGGAUAAAAACAA	::: :::.:::: ::::::	AUGUAUUUGUCCGACUUUAU	Translation
novel_miR2	isoform_350419	3	1	20	823	842	AUAAAGCCGGAUAAAAACAA	::::: :.:..::.:::::	AUGUUUAUGUUUGGUUUUAU	Translation
novel_miR2	isoform_382549	3	1	20	506	525	AUAAAGCCGGAUAAAAACAA	::: :::.:::: ::::::	AUGUAUUUGUCCGACUUUAU	Translation
novel_miR2	isoform_237222	3	1	20	2072	2091	AUAAAGCCGGAUAAAAACAA	:::::::::.. :.:::::	CUGUUUUUAUUUUGUUUUAU	Translation
novel_miR2	isoform_225488	3	1	20	1915	1934	AUAAAGCCGGAUAAAAACAA	:::::::::.. :.:::::	CUGUUUUUAUUUUGUUUUAU	Translation
novel_miR2	isoform_16128	3	1	20	1617	1636	AUAAAGCCGGAUAAAAACAA	:::::::::.. :.:::::	CUGUUUUUAUUUUGUUUUAU	Translation
novel_miR2	isoform_153358	3	1	20	825	844	AUAAAGCCGGAUAAAAACAA	:::::::::.. :.:::::	CUGUUUUUAUUUUGUUUUAU	Translation
novel_miR2	isoform_190899	3	1	20	1986	2005	AUAAAGCCGGAUAAAAACAA	::::: :.:..::.:::::	AUGUUUAUGUUUGGUUUUAU	Translation
novel_miR2	isoform_146142	3	1	20	1786	1805	AUAAAGCCGGAUAAAAACAA	::::: :.:..::.:::::	AUGUUUAUGUUUGGUUUUAU	Translation
novel_miR2	isoform_202150	3	1	20	811	830	AUAAAGCCGGAUAAAAACAA	:::: ::::..::.:::.:	AUGUUCUUAUUUGGUUUUGU	Translation
novel_miR2	isoform_22920	3	1	20	755	774	AUAAAGCCGGAUAAAAACAA	:::: ::::..::.:::.:	AUGUUCUUAUUUGGUUUUGU	Translation
novel_miR2	isoform_191234	3	1	20	846	865	AUAAAGCCGGAUAAAAACAA	:::: ::::..::.:::.:	AUGUUCUUAUUUGGUUUUGU	Translation
novel_miR2	isoform_299142	3	1	20	701	720	AUAAAGCCGGAUAAAAACAA	:::: ::::..::.:::.:	AUGUUCUUAUUUGGUUUUGU	Translation
novel_miR3	isoform_54948	3	1	24	44	67	AGCUUUGGUAUCAUUCUAAUGUUG	:. :::.: ::::::.::::::	AAGGAUUGGUAUGAUAUCAAAGCG	Translation
novel_miR3	isoform_51748	3	1	24	151	174	AGCUUUGGUAUCAUUCUAAUGUUG	:. :::.: ::::::.::::::	AAGGAUUGGUAUGAUAUCAAAGCG	Translation
novel_miR3	isoform_52010	3	1	24	51	74	AGCUUUGGUAUCAUUCUAAUGUUG	:. :::.: ::::::.::::::	AAGGAUUGGUAUGAUAUCAAAGCG	Translation
novel_miR3	isoform_49022	3	1	24	56	79	AGCUUUGGUAUCAUUCUAAUGUUG	:. :::.: ::::::.::::::	AAGGAUUGGUAUGAUAUCAAAGCG	Translation
novel_miR3	isoform_42410	3	1	24	170	193	AGCUUUGGUAUCAUUCUAAUGUUG	:. :::.: ::::::.::::::	AAGGAUUGGUAUGAUAUCAAAGCG	Translation
novel_miR3	isoform_42922	3	1	24	226	249	AGCUUUGGUAUCAUUCUAAUGUUG	:. :::.: ::::::.::::::	AAGGAUUGGUAUGAUAUCAAAGCG	Translation
novel_miR3	isoform_38297	3	1	24	151	174	AGCUUUGGUAUCAUUCUAAUGUUG	:. :::.: ::::::.::::::	AAGGAUUGGUAUGAUAUCAAAGCG	Translation
novel_miR3	isoform_37957	3	1	24	231	254	AGCUUUGGUAUCAUUCUAAUGUUG	:. :::.: ::::::.::::::	AAGGAUUGGUAUGAUAUCAAAGCG	Translation
novel_miR3	isoform_36341	3	1	24	218	241	AGCUUUGGUAUCAUUCUAAUGUUG	:. :::.: ::::::.::::::	AAGGAUUGGUAUGAUAUCAAAGCG	Translation
novel_miR3	isoform_34616	3	1	24	151	174	AGCUUUGGUAUCAUUCUAAUGUUG	:. :::.: ::::::.::::::	AAGGAUUGGUAUGAUAUCAAAGCG	Translation
novel_miR3	isoform_418741	3	1	24	553	576	AGCUUUGGUAUCAUUCUAAUGUUG	:. :::.: ::::::.::::::	AAGGAUUGGUAUGAUAUCAAAGCG	Translation
novel_miR3	isoform_335794	3	1	24	47	70	AGCUUUGGUAUCAUUCUAAUGUUG	:::.:::: ::::::::::	UCGGAUUGGAAUAAUACCAAAGCC	Translation
novel_miR3	isoform_499109	3	1	24	179	202	AGCUUUGGUAUCAUUCUAAUGUUG	.:..: :: .:::::.:::::::	GGAUGUCAGUGUGAUAUCAAAGCU	Translation
novel_miR3	isoform_60129	3	1	24	183	206	AGCUUUGGUAUCAUUCUAAUGUUG	.:..: :: .:::::.:::::::	GGAUGUCAGUGUGAUAUCAAAGCU	Translation
novel_miR3	isoform_56376	3	1	24	195	218	AGCUUUGGUAUCAUUCUAAUGUUG	.:..: :: .:::::.:::::::	GGAUGUCAGUGUGAUAUCAAAGCU	Translation
novel_miR3	isoform_49133	3	1	24	297	320	AGCUUUGGUAUCAUUCUAAUGUUG	.:..: :: .:::::.:::::::	GGAUGUCAGUGUGAUAUCAAAGCU	Translation
novel_miR3	isoform_464281	3	1	24	1116	1139	AGCUUUGGUAUCAUUCUAAUGUUG	.:: :::::::::.::: :::	UCUUAUCAGAAUGAUAUCAAUGCU	Cleavage
novel_miR3	isoform_139732	3	1	24	148	171	AGCUUUGGUAUCAUUCUAAUGUUG	:. :::.: ::::::.::::::	AAGGAUUGGUAUGAUAUCAAAGCG	Translation
novel_miR3	isoform_187190	3	1	24	109	132	AGCUUUGGUAUCAUUCUAAUGUUG	:. :::.: ::::::.::::::	AAGGAUUGGUAUGAUAUCAAAGCG	Translation
novel_miR3	isoform_166512	3	1	24	392	415	AGCUUUGGUAUCAUUCUAAUGUUG	:::.:::: ::::::::::	UCGGAUUGGAAUAAUACCAAAGCC	Translation
novel_miR3	isoform_277690	3	1	24	472	495	AGCUUUGGUAUCAUUCUAAUGUUG	:::.:::: ::::::::::	UCGGAUUGGAAUAAUACCAAAGCC	Translation
novel_miR3	isoform_195222	3	1	24	1221	1244	AGCUUUGGUAUCAUUCUAAUGUUG	:::.:::: ::::::::::	UCGGAUUGGAAUAAUACCAAAGCC	Translation
novel_miR3	isoform_144	3	1	24	2720	2743	AGCUUUGGUAUCAUUCUAAUGUUG	:::.:::: ::::::::::	UCGGAUUGGAAUAAUACCAAAGCC	Translation
novel_miR3	isoform_177468	3	1	24	2714	2737	AGCUUUGGUAUCAUUCUAAUGUUG	:::.:::: ::::::::::	UCGGAUUGGAAUAAUACCAAAGCC	Translation
novel_miR3	isoform_170838	3	1	24	137	160	AGCUUUGGUAUCAUUCUAAUGUUG	.:..: :: .:::::.:::::::	GGAUGUCAGUGUGAUAUCAAAGCU	Translation
novel_miR3	isoform_195254	3	1	24	183	206	AGCUUUGGUAUCAUUCUAAUGUUG	.:..: :: .:::::.:::::::	GGAUGUCAGUGUGAUAUCAAAGCU	Translation
novel_miR3	isoform_229690	3	1	24	711	734	AGCUUUGGUAUCAUUCUAAUGUUG	.:..: :: .:::::.:::::::	GGAUGUCAGUGUGAUAUCAAAGCU	Translation
novel_miR3	isoform_244344	3	1	24	1650	1673	AGCUUUGGUAUCAUUCUAAUGUUG	.:: :::::::::.::: :::	UCUUAUCAGAAUGAUAUCAAUGCU	Cleavage
novel_miR3	isoform_250564	3	1	24	1888	1911	AGCUUUGGUAUCAUUCUAAUGUUG	.:: :::::::::.::: :::	UCUUAUCAGAAUGAUAUCAAUGCU	Cleavage
novel_miR3	isoform_144718	3	1	24	1993	2016	AGCUUUGGUAUCAUUCUAAUGUUG	.:: :::::::::.::: :::	UCUUAUCAGAAUGAUAUCAAUGCU	Cleavage
novel_miR3	isoform_1958	3	1	24	2100	2123	AGCUUUGGUAUCAUUCUAAUGUUG	.:: :::::::::.::: :::	UCUUAUCAGAAUGAUAUCAAUGCU	Cleavage
novel_miR4	isoform_57835	3	1	24	63	86	AACUUAGUGGGGAUGGCUGAGAAU	:::.:::..::.::::::	CAAGCCAGUCAUUUCCGCUAAGUA	Cleavage
novel_miR4	isoform_497007	3	1	24	436	459	AACUUAGUGGGGAUGGCUGAGAAU	::. :: ::::.::::::::	AAAAUCGUCCUUCCCUACUAAGUU	Translation
novel_miR12	isoform_464584	3	1	24	633	656	GAAUUCAUAUUGUUAAUUCGGUUG	... :::::.. .::::::::::	GGGUAGAAUUGGGGAUAUGAAUUC	Translation
novel_miR12	isoform_438934	3	1	24	725	748	GAAUUCAUAUUGUUAAUUCGGUUG	:. : : ::.::::::::::::.	AAGACCAUUUGACAAUAUGAAUUU	Cleavage
novel_miR12	isoform_461631	3	1	24	1922	1945	GAAUUCAUAUUGUUAAUUCGGUUG	... .::::: ::::::: ::::.	UGGAUGAAUUUACAAUAUAAAUUU	Translation
novel_miR12	isoform_61990	3	1	24	598	621	GAAUUCAUAUUGUUAAUUCGGUUG	: ::.:.:::::::::::	AUCUUCAUUUGAUAAUAUGAAUUC	Cleavage
novel_miR12	isoform_45748	3	1	24	817	840	GAAUUCAUAUUGUUAAUUCGGUUG	: ::.:.:::::::::::	AUCUUCAUUUGAUAAUAUGAAUUC	Cleavage
novel_miR12	isoform_155836	3	1	24	1031	1054	GAAUUCAUAUUGUUAAUUCGGUUG	::..:.::::. ::::::::::.	AAAUUGGAUUAGAAAUAUGAAUUU	Translation
novel_miR12	isoform_229101	3	1	24	2694	2717	GAAUUCAUAUUGUUAAUUCGGUUG	...:::: :::.::::.::::::	UGGCCGAUUUAGCAAUGUGAAUUG	Cleavage
novel_miR12	isoform_189018	3	1	24	1166	1189	GAAUUCAUAUUGUUAAUUCGGUUG	:: :::.::::.:: :::::::.	CAUACGAGUUAAUAAGAUGAAUUU	Translation
novel_miR12	isoform_258881	3	1	24	2218	2241	GAAUUCAUAUUGUUAAUUCGGUUG	:: :::.::::.:: :::::::.	CAUACGAGUUAAUAAAAUGAAUUU	Translation
novel_miR12	isoform_204792	3	1	24	3657	3680	GAAUUCAUAUUGUUAAUUCGGUUG	:: :::.::::.:: :::::::.	CAUACGAGUUAAUAAGAUGAAUUU	Translation
novel_miR12	isoform_234493	3	1	24	300	323	GAAUUCAUAUUGUUAAUUCGGUUG	..:::::::::::: ::: ::	ACCUUGAAUUAACAAUAGGAACUC	Translation
novel_miR12	isoform_148489	3	1	24	451	474	GAAUUCAUAUUGUUAAUUCGGUUG	..:::::::::::: ::: ::	ACCUUGAAUUAACAAUAGGAACUC	Translation
novel_miR12	isoform_311593	3	1	24	633	656	GAAUUCAUAUUGUUAAUUCGGUUG	... :::::.. .::::::::::	GGGUAGAAUUGGGGAUAUGAAUUC	Translation
novel_miR13	isoform_470927	3	1	23	85	107	ACCCUUGACUUCGAAUUCGUAGC	: ::::::::::::::.:: :	UCAACGAAUUCGAAGUCGAGCGA	Cleavage
novel_miR13	isoform_256152	3	1	23	1018	1040	ACCCUUGACUUCGAAUUCGUAGC	..:::::.:::: ::.::::	GGAGUGAAUUUGAAGACAGGGGU	Translation
novel_miR14	isoform_62325	3	1	22	758	779	CUACAGCCGUAAUUAGUUUUAA	:::::: :.::::.:::::::	UUAAAAGUGAUUAUGGCUGUAA	Cleavage
novel_miR14	isoform_379872	3	1	22	2453	2474	CUACAGCCGUAAUUAGUUUUAA	::::: :::: .::::::::	GAAAAACGAAUUUUGGCUGUAG	Translation
novel_miR14	isoform_5011	3	1	22	2074	2095	CUACAGCCGUAAUUAGUUUUAA	::::: :::: .::::::::	GAAAAACGAAUUUUGGCUGUAG	Translation
novel_miR14	isoform_322382	3	1	22	1407	1428	CUACAGCCGUAAUUAGUUUUAA	::::: :::: .::::::::	AAAAAACGAAUUUUGGCUGUAG	Translation
novel_miR14	isoform_8858	3	1	22	149	170	CUACAGCCGUAAUUAGUUUUAA	.::: : .::::::::::.:	GAGAAAGUUGUUACGGCUGUGG	Translation
novel_miR14	isoform_9538	3	1	22	157	178	CUACAGCCGUAAUUAGUUUUAA	.::: : .::::::::::.:	GAGAAAGUUGUUACGGCUGUGG	Translation
novel_miR14	isoform_324935	3	1	22	139	160	CUACAGCCGUAAUUAGUUUUAA	.::: : .::::::::::.:	GAGAAAGUUGUUACGGCUGUGG	Translation
novel_miR14	isoform_23397	3	1	22	904	925	CUACAGCCGUAAUUAGUUUUAA	::::: .:::.::.:::.:	CCCAAACUUGUUAUGGUUGUGG	Translation
novel_miR14	isoform_172515	3	1	22	835	856	CUACAGCCGUAAUUAGUUUUAA	:::::: :.::::.:::::::	UUAAAAGUGAUUAUGGCUGUAA	Cleavage
novel_miR14	isoform_2085	3	1	22	2551	2572	CUACAGCCGUAAUUAGUUUUAA	::::: :::: .::::::::	GAAAAACGAAUUUUGGCUGUAG	Translation
novel_miR14	isoform_142579	3	1	22	2593	2614	CUACAGCCGUAAUUAGUUUUAA	::::: :::: .::::::::	AAAAAACGAAUUUUGGCUGUAG	Translation
novel_miR14	isoform_277763	3	1	22	2484	2505	CUACAGCCGUAAUUAGUUUUAA	::::: :::: .::::::::	GAAAAACGAAUUUUGGCUGUAG	Translation
novel_miR14	isoform_277877	3	1	22	1250	1271	CUACAGCCGUAAUUAGUUUUAA	::::: :::: .::::::::	GAAAAACGAAUUUUGGCUGUAG	Translation
novel_miR14	isoform_145015	3	1	22	145	166	CUACAGCCGUAAUUAGUUUUAA	.::: : .::::::::::.:	GAGAAAGUUGUUACGGCUGUGG	Translation
novel_miR19	isoform_343175	3	1	21	2412	2432	AUUAUGCUGCAGGAAGGUAUC	:::.:::..: :::::::::	UAUAUCUUUUUUCAGCAUAAU	Translation
novel_miR19	isoform_197624	3	1	21	1711	1731	AUUAUGCUGCAGGAAGGUAUC	:::...::::::::::: :::	GAUGUUUUCCUGCAGCAGAAU	Cleavage
novel_miR20	isoform_391059	3	1	25	300	324	CGUGCGAUCUCACUCUGCUCGCUUG	...: ::.::.:::::.:.:.:.:	UGGGACAGUAGGGUGAGGUUGUAUG	Cleavage
novel_miR20	isoform_37538	3	1	25	21	45	CGUGCGAUCUCACUCUGCUCGCUUG	...: ::.::.:::::.:.:.:.:	UGGGACAGUAGGGUGAGGUUGUAUG	Cleavage
novel_miR20	isoform_24319	3	1	25	221	245	CGUGCGAUCUCACUCUGCUCGCUUG	...: ::.::.:::::.:.:.:.:	UGGGACAGUAGGGUGAGGUUGUAUG	Cleavage
novel_miR20	isoform_24271	3	1	25	221	245	CGUGCGAUCUCACUCUGCUCGCUUG	...: ::.::.:::::.:.:.:.:	UGGGACAGUAGGGUGAGGUUGUAUG	Cleavage
novel_miR20	isoform_25827	3	1	25	241	265	CGUGCGAUCUCACUCUGCUCGCUUG	...: ::.::.:::::.:.:.:.:	UGGGACAGUAGGGUGAGGUUGUAUG	Cleavage
novel_miR20	isoform_26550	3	1	25	245	269	CGUGCGAUCUCACUCUGCUCGCUUG	...: ::.::.:::::.:.:.:.:	UGGGACAGUAGGGUGAGGUUGUAUG	Cleavage
novel_miR20	isoform_255165	3	1	25	219	243	CGUGCGAUCUCACUCUGCUCGCUUG	...: ::.::.:::::.:.:.:.:	UGGGACAGUAGGGUGAGGUUGUAUG	Cleavage
novel_miR23	isoform_409178	3	1	22	428	449	AUAUUUCUCUCAUUUCUCAAAA	::::::::: :::: ::::::	CUUUGAGAAAGGAGACAAAUAU	Translation
novel_miR23	isoform_350	3	1	22	1042	1063	AUAUUUCUCUCAUUUCUCAAAA	::::::::: :::: ::::::	CUUUGAGAAAGGAGACAAAUAU	Translation
novel_miR23	isoform_474810	3	1	22	1633	1654	AUAUUUCUCUCAUUUCUCAAAA	: ::::::::: ::::::: ::	UCUUGAGAAAUCAGAGAAAGAU	Translation
novel_miR23	isoform_382978	3	1	22	285	306	AUAUUUCUCUCAUUUCUCAAAA	:::::..: ::::::.::::	GGUUGAGGGAAGAGAGAGAUAU	Translation
novel_miR23	isoform_67210	3	1	22	263	284	AUAUUUCUCUCAUUUCUCAAAA	:::::..: ::::::.::::	GGUUGAGGGAAGAGAGAGAUAU	Translation
novel_miR23	isoform_65401	3	1	22	305	326	AUAUUUCUCUCAUUUCUCAAAA	:::::..: ::::::.::::	GGUUGAGGGAAGAGAGAGAUAU	Translation
novel_miR23	isoform_60815	3	1	22	267	288	AUAUUUCUCUCAUUUCUCAAAA	:::::..: ::::::.::::	GGUUGAGGGAAGAGAGAGAUAU	Translation
novel_miR23	isoform_343370	3	1	22	285	306	AUAUUUCUCUCAUUUCUCAAAA	:::::..: ::::::.::::	GGUUGAGGGAAGAGAGAGAUAU	Translation
novel_miR23	isoform_53622	3	1	22	392	413	AUAUUUCUCUCAUUUCUCAAAA	:::::..: ::::::.::::	GGUUGAGGGAAGAGAGAGAUAU	Translation
novel_miR23	isoform_397138	3	1	22	397	418	AUAUUUCUCUCAUUUCUCAAAA	:::::..: ::::::.::::	GGUUGAGGGAAGAGAGAGAUAU	Translation
novel_miR23	isoform_48142	3	1	22	403	424	AUAUUUCUCUCAUUUCUCAAAA	:::::..: ::::::.::::	GGUUGAGGGAAGAGAGAGAUAU	Translation
novel_miR23	isoform_393145	3	1	22	1159	1180	AUAUUUCUCUCAUUUCUCAAAA	:: ::.: ::::::::::::.	UUGUGGGUAAUGAGAGAAAUGC	Translation
novel_miR23	isoform_32509	3	1	22	1239	1260	AUAUUUCUCUCAUUUCUCAAAA	:::::::::: ::::::.	UGAUGAGAAAUGAAAGAAAUGC	Translation
novel_miR23	isoform_52160	3	1	22	464	485	AUAUUUCUCUCAUUUCUCAAAA	::::::. :.:::.:::::	GGCUGAGAAGGGGGAGGAAUAU	Translation
novel_miR23	isoform_466824	3	1	22	494	515	AUAUUUCUCUCAUUUCUCAAAA	::::::. :.:::.:::::	GGCUGAGAAGGGGGAGGAAUAU	Translation
novel_miR23	isoform_207872	3	1	22	940	961	AUAUUUCUCUCAUUUCUCAAAA	::::::::: :::: ::::::	CUUUGAGAAAGGAGACAAAUAU	Translation
novel_miR23	isoform_302	3	1	22	1038	1059	AUAUUUCUCUCAUUUCUCAAAA	::::::::: :::: ::::::	CUUUGAGAAAGGAGACAAAUAU	Translation
novel_miR23	isoform_299053	3	1	22	268	289	AUAUUUCUCUCAUUUCUCAAAA	: ::::::::: ::::::: ::	UCUUGAGAAAUCAGAGAAAGAU	Translation
novel_miR23	isoform_144496	3	1	22	973	994	AUAUUUCUCUCAUUUCUCAAAA	:: ::.: ::::::::::::.	UUGUGGGUAAUGAGAGAAAUGC	Translation
novel_miR23	isoform_16610	3	1	22	1160	1181	AUAUUUCUCUCAUUUCUCAAAA	:: ::.: ::::::::::::.	UUGUGGGUAAUGAGAGAAAUGC	Translation
novel_miR23	isoform_14798	3	1	22	1153	1174	AUAUUUCUCUCAUUUCUCAAAA	:: ::.: ::::::::::::.	UUGUGGGUAAUGAGAGAAAUGC	Translation
novel_miR24	isoform_434983	3	1	24	192	215	UGGGGCGGGGUUUAAAAAGUCCGG	:: : ::::: :::::: ::.:::	CCCGCCUUUUCAAACCCAGCUCCA	Translation
novel_miR24	isoform_41391	3	1	24	201	224	UGGGGCGGGGUUUAAAAAGUCCGG	:: : ::::: :::::: ::.:::	CCCGCCUUUUCAAACCCAGCUCCA	Translation
novel_miR24	isoform_391102	3	1	24	795	818	UGGGGCGGGGUUUAAAAAGUCCGG	.::::: :.:::..:::.::	CUCUGCUUUUGAGACCUUGCCUCA	Translation
novel_miR24	isoform_451944	3	1	24	2045	2068	UGGGGCGGGGUUUAAAAAGUCCGG	.::::: :.:::..:::.::	CUCUGCUUUUGAGACCUUGCCUCA	Translation
novel_miR24	isoform_419738	3	1	24	3860	3883	UGGGGCGGGGUUUAAAAAGUCCGG	.::::: :.:::..:::.::	CUCUGCUUUUGAGACCUUGCCUCA	Translation
novel_miR24	isoform_243975	3	1	24	141	164	UGGGGCGGGGUUUAAAAAGUCCGG	:: : ::::: :::::: ::.:::	CCCGCCUUUUCAAACCCAGCUCCA	Translation
novel_miR24	isoform_144402	3	1	24	177	200	UGGGGCGGGGUUUAAAAAGUCCGG	:: : ::::: :::::: ::.:::	CCCGCCUUUUCAAACCCAGCUCCA	Translation
novel_miR24	isoform_206453	3	1	24	1816	1839	UGGGGCGGGGUUUAAAAAGUCCGG	.::::: :.:::..:::.::	CUCUGCUUUUGAGACCUUGCCUCA	Translation
novel_miR24	isoform_272592	3	1	24	4015	4038	UGGGGCGGGGUUUAAAAAGUCCGG	.::::: :.:::..:::.::	CUCUGCUUUUGAGACCUUGCCUCA	Translation
novel_miR24	isoform_141	3	1	24	4010	4033	UGGGGCGGGGUUUAAAAAGUCCGG	.::::: :.:::..:::.::	CUCUGCUUUUGAGACCUUGCCUCA	Translation
novel_miR25	isoform_402458	3	1	22	245	266	GAAAUGGUGCCGCUUACUGUAA	:: :: ::::::: :::::::.	UUCCAUUAAGCGGGACCAUUUU	Translation
novel_miR25	isoform_322749	3	1	22	318	339	GAAAUGGUGCCGCUUACUGUAA	:: :: ::::::: :::::::.	UUCCAUUAAGCGGGACCAUUUU	Translation
novel_miR25	isoform_335768	3	1	22	688	709	GAAAUGGUGCCGCUUACUGUAA	:: : : :::.::::::::::.	UUUCUGGAAGUGGCACCAUUUU	Cleavage
novel_miR25	isoform_334259	3	1	22	1518	1539	GAAAUGGUGCCGCUUACUGUAA	:: : : :::.::::::::::.	UUUCUGGAAGUGGCACCAUUUU	Cleavage
novel_miR25	isoform_20085	3	1	22	1446	1467	GAAAUGGUGCCGCUUACUGUAA	:: : : :::.::::::::::.	UUUCUGGAAGUGGCACCAUUUU	Cleavage
novel_miR25	isoform_16417	3	1	22	1407	1428	GAAAUGGUGCCGCUUACUGUAA	:: : : :::.::::::::::.	UUUCUGGAAGUGGCACCAUUUU	Cleavage
novel_miR25	isoform_288667	3	1	22	1832	1853	GAAAUGGUGCCGCUUACUGUAA	:: : : :::.::::::::::.	UUUCUGGAAGUGGCACCAUUUU	Cleavage
novel_miR26	isoform_35994	3	1	23	526	548	CUUGUGGCCAGUUUUGUUGAGAA	::::::.:::::::.::	CAGAAAACAAAGCUGGCCAUAAU	Cleavage
novel_miR26	isoform_505188	3	1	23	2646	2668	CUUGUGGCCAGUUUUGUUGAGAA	:::::::: :::.:::::	CAAACAACAAAAAUGGUCACAAA	Translation
novel_miR26	isoform_144740	3	1	23	518	540	CUUGUGGCCAGUUUUGUUGAGAA	::::::.:::::::.::	CAGAAAACAAAGCUGGCCAUAAU	Cleavage
novel_miR26	isoform_29359	3	1	23	613	635	CUUGUGGCCAGUUUUGUUGAGAA	::::::.:::::::.::	CAGAAAACAAAGCUGGCCAUAAU	Cleavage
novel_miR26	isoform_146126	3	1	23	528	550	CUUGUGGCCAGUUUUGUUGAGAA	::::::.:::::::.::	CAGAAAACAAAGCUGGCCAUAAU	Cleavage
novel_miR26	isoform_176867	3	1	23	601	623	CUUGUGGCCAGUUUUGUUGAGAA	::::::.:::::::.::	CAGAAAACAAAGCUGGCCAUAAU	Cleavage
novel_miR26	isoform_165030	3	1	23	898	920	CUUGUGGCCAGUUUUGUUGAGAA	::: ::::.::::::.::	ACUGCAAAAAAAUUGGCCAUAAA	Cleavage
novel_miR29	isoform_336556	3	1	23	797	819	CUAAAUUGUAGUCUGGAGAAGCG	: :::: .::::.::.:::::.:	CUCUUCCUCAGAUUAUAAUUUGG	Cleavage
novel_miR29	isoform_5517	3	1	23	912	934	CUAAAUUGUAGUCUGGAGAAGCG	: :::: .::::.::.:::::.:	CUCUUCCUCAGAUUAUAAUUUGG	Cleavage
novel_miR29	isoform_493032	3	1	23	1114	1136	CUAAAUUGUAGUCUGGAGAAGCG	:.: ::::.::.:::::.:	AUUAUUUACAGAUUAUAAUUUGG	Cleavage
novel_miR29	isoform_279872	3	1	23	1010	1032	CUAAAUUGUAGUCUGGAGAAGCG	: :::: .::::.::.:::::.:	CUCUUCCUCAGAUUAUAAUUUGG	Cleavage
novel_miR29	isoform_219589	3	1	23	722	744	CUAAAUUGUAGUCUGGAGAAGCG	: :::: .::::.::.:::::.:	CUCUUCCUCAGAUUAUAAUUUGG	Cleavage
novel_miR29	isoform_3116	3	1	23	819	841	CUAAAUUGUAGUCUGGAGAAGCG	: :::: .::::.::.:::::.:	CUCUUCCUCAGAUUAUAAUUUGG	Cleavage
novel_miR29	isoform_147178	3	1	23	919	941	CUAAAUUGUAGUCUGGAGAAGCG	: :::: .::::.::.:::::.:	CUCUUCCUCAGAUUAUAAUUUGG	Cleavage
novel_miR29	isoform_2498	3	1	23	888	910	CUAAAUUGUAGUCUGGAGAAGCG	: :::: .::::.::.:::::.:	CUCUUCCUCAGAUUAUAAUUUGG	Cleavage
novel_miR29	isoform_2477	3	1	23	950	972	CUAAAUUGUAGUCUGGAGAAGCG	: :::: .::::.::.:::::.:	CUCUUCCUCAGAUUAUAAUUUGG	Cleavage
novel_miR29	isoform_313535	3	1	23	1051	1073	CUAAAUUGUAGUCUGGAGAAGCG	: :::: .::::.::.:::::.:	CUCUUCCUCAGAUUAUAAUUUGG	Cleavage
novel_miR29	isoform_154840	3	1	23	1312	1334	CUAAAUUGUAGUCUGGAGAAGCG	.::. :::::: :::::::::	UUUUUUACCAGACAACAAUUUAG	Translation
novel_miR30	isoform_379230	3	1	25	737	761	GAUAGAGUGUUUUGUUCACAUCCCU	: ::.::::.:::::::.:.	GGAACUAUGGACAAGACACUCUGUU	Cleavage
novel_miR30	isoform_339265	3	1	25	701	725	GAUAGAGUGUUUUGUUCACAUCCCU	: ::.::::.:::::::.:.	GGAACUAUGGACAAGACACUCUGUU	Cleavage
novel_miR30	isoform_500224	3	1	25	412	436	GAUAGAGUGUUUUGUUCACAUCCCU	::::::::: .:::::::	AAUUGGAUGAACAAAAAGCUCUAUC	Translation
novel_miR30	isoform_388158	3	1	25	891	915	GAUAGAGUGUUUUGUUCACAUCCCU	::::::::: .:::::::	AAUUGGAUGAACAAAAAGCUCUAUC	Translation
novel_miR30	isoform_386444	3	1	25	994	1018	GAUAGAGUGUUUUGUUCACAUCCCU	::::::::: .:::::::	AAUUGGAUGAACAAAAAGCUCUAUC	Translation
novel_miR30	isoform_211880	3	1	25	1101	1125	GAUAGAGUGUUUUGUUCACAUCCCU	.:::::::::::.:::.: :.	UUAAGUGUGAACAAAAUACUUUUUU	Cleavage
novel_miR30	isoform_151314	3	1	25	715	739	GAUAGAGUGUUUUGUUCACAUCCCU	::. ::::. ::: :::::::::	CUGGGAGUGAGGAAACCACUCUAUC	Translation
novel_miR30	isoform_197393	3	1	25	858	882	GAUAGAGUGUUUUGUUCACAUCCCU	::. ::::. ::: :::::::::	CUGGGAGUGAGGAAACCACUCUAUC	Translation
novel_miR30	isoform_279374	3	1	25	413	437	GAUAGAGUGUUUUGUUCACAUCCCU	: ::.::::.:::::::.:.	GGAACUAUGGACAAGACACUCUGUU	Cleavage
novel_miR30	isoform_243889	3	1	25	701	725	GAUAGAGUGUUUUGUUCACAUCCCU	: ::.::::.:::::::.:.	GGAACUAUGGACAAGACACUCUGUU	Cleavage
novel_miR30	isoform_153749	3	1	25	763	787	GAUAGAGUGUUUUGUUCACAUCCCU	: ::.::::.:::::::.:.	GGAACUAUGGACAAGACACUCUGUU	Cleavage
novel_miR30	isoform_2678	3	1	25	784	808	GAUAGAGUGUUUUGUUCACAUCCCU	: ::.::::.:::::::.:.	GGAACUAUGGACAAGACACUCUGUU	Cleavage
novel_miR30	isoform_157339	3	1	25	798	822	GAUAGAGUGUUUUGUUCACAUCCCU	: ::.::::.:::::::.:.	GGAACUAUGGACAAGACACUCUGUU	Cleavage
novel_miR30	isoform_303075	3	1	25	717	741	GAUAGAGUGUUUUGUUCACAUCCCU	::::::::: .:::::::	AAUUGGAUGAACAAAAAGCUCUAUC	Translation
novel_miR30	isoform_141846	3	1	25	896	920	GAUAGAGUGUUUUGUUCACAUCCCU	::::::::: .:::::::	AAUUGGAUGAACAAAAAGCUCUAUC	Translation
novel_miR30	isoform_17905	3	1	25	994	1018	GAUAGAGUGUUUUGUUCACAUCCCU	::::::::: .:::::::	AAUUGGAUGAACAAAAAGCUCUAUC	Translation
novel_miR30	isoform_14691	3	1	25	1061	1085	GAUAGAGUGUUUUGUUCACAUCCCU	::::::::: .:::::::	AAUUGGAUGAACAAAAAGCUCUAUC	Translation
novel_miR32	isoform_445736	3	1	25	353	377	CGAGCAACCUUCAAGGACUGCCACC	:::::.::::.:: :::::.:	AACUGCAGUUCUUGGAGUUUGCUUG	Translation
novel_miR32	isoform_326900	3	1	25	394	418	CGAGCAACCUUCAAGGACUGCCACC	:::::.::::.:: :::::.:	AACUGCAGUUCUUGGAGUUUGCUUG	Translation
novel_miR32	isoform_56388	3	1	25	359	383	CGAGCAACCUUCAAGGACUGCCACC	:::::.::::.:: :::::.:	AACUGCAGUUCUUGGAGUUUGCUUG	Translation
novel_miR32	isoform_58563	3	1	25	399	423	CGAGCAACCUUCAAGGACUGCCACC	:::::.::::.:: :::::.:	AACUGCAGUUCUUGGAGUUUGCUUG	Translation
novel_miR32	isoform_59736	3	1	25	349	373	CGAGCAACCUUCAAGGACUGCCACC	:::::.::::.:: :::::.:	AACUGCAGUUCUUGGAGUUUGCUUG	Translation
novel_miR32	isoform_71617	3	1	25	353	377	CGAGCAACCUUCAAGGACUGCCACC	:::::.::::.:: :::::.:	AACUGCAGUUCUUGGAGUUUGCUUG	Translation
novel_miR32	isoform_454196	3	1	25	312	336	CGAGCAACCUUCAAGGACUGCCACC	:::::.::::.:: :::::.:	AACUGCAGUUCUUGGAGUUUGCUUG	Translation
novel_miR32	isoform_241623	3	1	25	775	799	CGAGCAACCUUCAAGGACUGCCACC	:::::.::::.:: :::::.:	AACUGCAGUUCUUGGAGUUUGCUUG	Translation
novel_miR32	isoform_175544	3	1	25	614	638	CGAGCAACCUUCAAGGACUGCCACC	:::::.::::.:: :::::.:	AACUGCAGUUCUUGGAGUUUGCUUG	Translation
novel_miR32	isoform_234415	3	1	25	373	397	CGAGCAACCUUCAAGGACUGCCACC	:::::.::::.:: :::::.:	AACUGCAGUUCUUGGAGUUUGCUUG	Translation
novel_miR32	isoform_275163	3	1	25	247	271	CGAGCAACCUUCAAGGACUGCCACC	:::::.::::.:: :::::.:	AACUGCAGUUCUUGGAGUUUGCUUG	Translation
novel_miR32	isoform_286167	3	1	25	871	895	CGAGCAACCUUCAAGGACUGCCACC	:::..::::::::::.:.	GCCAUGAGUUUUUGAAGGUUGUUUC	Cleavage
novel_miR33	isoform_362480	3	1	24	1965	1988	AUUUUUUGCGUAUAUUUCUUCAUU	:: ::: ::::::::: .::::::	AAGGAAAAAAUAUACGAGAAAAAU	Translation
novel_miR33	isoform_5589	3	1	24	2018	2041	AUUUUUUGCGUAUAUUUCUUCAUU	:: ::: ::::::::: .::::::	AAGGAAAAAAUAUACGAGAAAAAU	Translation
novel_miR33	isoform_331258	3	1	24	2189	2212	AUUUUUUGCGUAUAUUUCUUCAUU	:: ::: ::::::::: .::::::	AAGGAAAAAAUAUACGAGAAAAAU	Translation
novel_miR33	isoform_453147	3	1	24	2016	2039	AUUUUUUGCGUAUAUUUCUUCAUU	:: ::: ::::::::: .::::::	AAGGAAAAAAUAUACGAGAAAAAU	Translation
novel_miR33	isoform_377422	3	1	24	512	535	AUUUUUUGCGUAUAUUUCUUCAUU	:: ::: ::::::::: .::::::	AAGGAAAAAAUAUACGAGAAAAAU	Translation
novel_miR33	isoform_60064	3	1	24	146	169	AUUUUUUGCGUAUAUUUCUUCAUU	::.:::::::::.: :..::::	UCUGGAGAAAUAUAUGGAGGAAAU	Translation
novel_miR33	isoform_432924	3	1	24	688	711	AUUUUUUGCGUAUAUUUCUUCAUU	::.:::::::::.: :..::::	UCUGGAGAAAUAUAUGGAGGAAAU	Translation
novel_miR33	isoform_370154	3	1	24	2932	2955	AUUUUUUGCGUAUAUUUCUUCAUU	: :::::.:::::.::::..::	CAAGAAGAGAUAUAUGCAAGGAAG	Cleavage
novel_miR33	isoform_322943	3	1	24	700	723	AUUUUUUGCGUAUAUUUCUUCAUU	: ::.::::: :: :::::::.::	AUUGGAGAAAAAUUCGCAAAAGAU	Translation
novel_miR33	isoform_334000	3	1	24	581	604	AUUUUUUGCGUAUAUUUCUUCAUU	::::::.::::. ::.:::::	GGGGAAGAAGUAUAUUCAGAAAAU	Translation
novel_miR33	isoform_391739	3	1	24	336	359	AUUUUUUGCGUAUAUUUCUUCAUU	::::.: ::::::::.::::	CCGGAAGGAUUAUACGCAGAAAAC	Translation
novel_miR33	isoform_412180	3	1	24	321	344	AUUUUUUGCGUAUAUUUCUUCAUU	::::.: ::::::::.::::	CCGGAAGGAUUAUACGCAGAAAAC	Translation
novel_miR33	isoform_382335	3	1	24	323	346	AUUUUUUGCGUAUAUUUCUUCAUU	::::.: ::::::::.::::	CCGGAAGGAUUAUACGCAGAAAAC	Translation
novel_miR33	isoform_472346	3	1	24	501	524	AUUUUUUGCGUAUAUUUCUUCAUU	::::.: ::::::::.::::	CCGGAAGGAUUAUACGCAGAAAAC	Translation
novel_miR33	isoform_341966	3	1	24	1364	1387	AUUUUUUGCGUAUAUUUCUUCAUU	: ::::: ::: :.:::::::::	CAAGAAGAUAUAGAUGCAAAAAAU	Translation
novel_miR33	isoform_218693	3	1	24	417	440	AUUUUUUGCGUAUAUUUCUUCAUU	:: ::: ::::::::: .::::::	AAGGAAAAAAUAUACGAGAAAAAU	Translation
novel_miR33	isoform_142022	3	1	24	907	930	AUUUUUUGCGUAUAUUUCUUCAUU	:: ::: ::::::::: .::::::	AAGGAAAAAAUAUACGAGAAAAAU	Translation
novel_miR33	isoform_240688	3	1	24	2104	2127	AUUUUUUGCGUAUAUUUCUUCAUU	:: ::: ::::::::: .::::::	AAGGAAAAAAUAUACGAGAAAAAU	Translation
novel_miR33	isoform_303352	3	1	24	337	360	AUUUUUUGCGUAUAUUUCUUCAUU	:: ::: ::::::::: .::::::	AAGGAAAAAAUAUACGAGAAAAAU	Translation
novel_miR33	isoform_202627	3	1	24	1612	1635	AUUUUUUGCGUAUAUUUCUUCAUU	:: ::: ::::::::: .::::::	AAGGAAAAAAUAUACGAGAAAAAU	Translation
novel_miR33	isoform_221813	3	1	24	2178	2201	AUUUUUUGCGUAUAUUUCUUCAUU	:: ::: ::::::::: .::::::	AAGGAAAAAAUAUACGAGAAAAAU	Translation
novel_miR33	isoform_18378	3	1	24	1047	1070	AUUUUUUGCGUAUAUUUCUUCAUU	::.:::::::::.: :..::::	UCUGGAGAAAUAUAUGGAGGAAAU	Translation
novel_miR33	isoform_142105	3	1	24	2942	2965	AUUUUUUGCGUAUAUUUCUUCAUU	: :::::.:::::.::::..::	CAAGAAGAGAUAUAUGCAAGGAAG	Cleavage
novel_miR33	isoform_18048	3	1	24	633	656	AUUUUUUGCGUAUAUUUCUUCAUU	::::::.::::. ::.:::::	GGGGAAGAAGUAUAUUCAGAAAAU	Translation
novel_miR33	isoform_247099	3	1	24	2778	2801	AUUUUUUGCGUAUAUUUCUUCAUU	.: ::: ::.:: :::::::::::	GAAGAAAAAGUAAACGCAAAAAAU	Translation
novel_miR33	isoform_244952	3	1	24	499	522	AUUUUUUGCGUAUAUUUCUUCAUU	::.::::: :: :::::::.::	CUUGGAGAAAAAUUCGCAAAAGAU	Translation
novel_miR33	isoform_173225	3	1	24	1028	1051	AUUUUUUGCGUAUAUUUCUUCAUU	::.::::: :: :::::::.::	CUUGGAGAAAAAUUCGCAAAAGAU	Translation
novel_miR33	isoform_173225	3	1	24	1064	1087	AUUUUUUGCGUAUAUUUCUUCAUU	::::..:.::.:::::..::	UUGAAAGAGGUGUAUGCAAAGGAU	Cleavage
novel_miR33	isoform_160936	3	1	24	1728	1751	AUUUUUUGCGUAUAUUUCUUCAUU	::.::::: :: :::::::.::	CUUGGAGAAAAAUUCGCAAAAGAU	Translation
novel_miR33	isoform_160936	3	1	24	1764	1787	AUUUUUUGCGUAUAUUUCUUCAUU	::::..:.::.:::::..::	UUGAAAGAGGUGUAUGCAAAGGAU	Cleavage
novel_miR33	isoform_290305	3	1	24	484	507	AUUUUUUGCGUAUAUUUCUUCAUU	::::.: ::::::::.::::	CCGGAAGGAUUAUACGCAGAAAAC	Translation
novel_miR33	isoform_23610	3	1	24	324	347	AUUUUUUGCGUAUAUUUCUUCAUU	: ::.::: :::.::::.::.::	CAAGAGGAAUUAUGCGCAGAAGAU	Translation
novel_miR33	isoform_15390	3	1	24	524	547	AUUUUUUGCGUAUAUUUCUUCAUU	::::.: ::::::::.::::	CCGGAAGGAUUAUACGCAGAAAAC	Translation
novel_miR33	isoform_227954	3	1	24	2278	2301	AUUUUUUGCGUAUAUUUCUUCAUU	: ::.: ::. :::.:::::::::	ACUGGAAAAGGAUAUGCAAAAAAU	Translation
novel_miR33	isoform_215897	3	1	24	3964	3987	AUUUUUUGCGUAUAUUUCUUCAUU	::::::::::.: ::::::	UCCAAAGAAAUAUAUGGAAAAAAG	Translation
novel_miR34	isoform_7693	3	1	20	142	161	CGCGGCGGUUGUUUAUGGCC	:::::....:::.::.:::	CGCCAUGGGUAACUGCUGCG	Cleavage
novel_miR34	isoform_333898	3	1	20	130	149	CGCGGCGGUUGUUUAUGGCC	:::::....:::.::.:::	CGCCAUGGGUAACUGCUGCG	Cleavage
novel_miR34	isoform_348173	3	1	20	142	161	CGCGGCGGUUGUUUAUGGCC	:::::....:::.::.:::	CGCCAUGGGUAACUGCUGCG	Cleavage
novel_miR34	isoform_388869	3	1	20	699	718	CGCGGCGGUUGUUUAUGGCC	::: ::::::::::.:.:	AUCCAAAAACAACCGCUGUG	Translation
novel_miR34	isoform_374470	3	1	20	226	245	CGCGGCGGUUGUUUAUGGCC	::: ::::::::::.:.:	AUCCAAAAACAACCGCUGUG	Translation
novel_miR34	isoform_285495	3	1	20	175	194	CGCGGCGGUUGUUUAUGGCC	:::::....:::.::.:::	CGCCAUGGGUAACUGCUGCG	Cleavage
novel_miR34	isoform_10715	3	1	20	759	778	CGCGGCGGUUGUUUAUGGCC	::: ::::::::::.:.:	AUCCAAAAACAACCGCUGUG	Translation
novel_miR34	isoform_142139	3	1	20	650	669	CGCGGCGGUUGUUUAUGGCC	::: ::::::::::.:.:	AUCCAAAAACAACCGCUGUG	Translation
novel_miR34	isoform_159432	3	1	20	793	812	CGCGGCGGUUGUUUAUGGCC	::: ::::::::::.:.:	AUCCAAAAACAACCGCUGUG	Translation
novel_miR34	isoform_11933	3	1	20	655	674	CGCGGCGGUUGUUUAUGGCC	::: ::::::::::.:.:	AUCCAAAAACAACCGCUGUG	Translation
novel_miR36	isoform_433872	3	1	24	62	85	UGGAGAUUAAGGAGGAGAGUUCAA	::::::::::::: ::::.:	UCAAACUCUCCUCCUUCAUCUUCC	Translation
novel_miR36	isoform_417718	3	1	24	523	546	UGGAGAUUAAGGAGGAGAGUUCAA	..::.:..:..:::::::.::	UCAGGCUUUUUUUUUUAAUCUUCA	Cleavage
novel_miR36	isoform_3370	3	1	24	677	700	UGGAGAUUAAGGAGGAGAGUUCAA	:. :::::::.:: .::.::::	CAGGUCUCUCCUUCUGGAUUUCCA	Translation
novel_miR36	isoform_467603	3	1	24	612	635	UGGAGAUUAAGGAGGAGAGUUCAA	:. :::::::.:: .::.::::	CAGGUCUCUCCUUCUGGAUUUCCA	Translation
novel_miR36	isoform_371641	3	1	24	863	886	UGGAGAUUAAGGAGGAGAGUUCAA	:::.:: ::.::.::.::::	AUUUACUUUCAUCUUUGAUUUCCA	Translation
novel_miR36	isoform_76740	3	1	24	36	59	UGGAGAUUAAGGAGGAGAGUUCAA	: ::.::.:.::::.:::::	CCCAUCUUUCUUUCUUAGUCUCCC	Cleavage
novel_miR36	isoform_5218	3	1	24	484	507	UGGAGAUUAAGGAGGAGAGUUCAA	:::.::: ::::::.::::::.	GUGAGCUCAACUCCUUGAUCUCCG	Translation
novel_miR36	isoform_5779	3	1	24	481	504	UGGAGAUUAAGGAGGAGAGUUCAA	:::.::: ::::::.::::::.	GUGAGCUCAACUCCUUGAUCUCCG	Translation
novel_miR36	isoform_465026	3	1	24	481	504	UGGAGAUUAAGGAGGAGAGUUCAA	:::.::: ::::::.::::::.	GUGAGCUCAACUCCUUGAUCUCCG	Translation
novel_miR36	isoform_39483	3	1	24	189	212	UGGAGAUUAAGGAGGAGAGUUCAA	:::.::: ::::::.::::::.	GUGAGCUCAACUCCUUGAUCUCCG	Translation
novel_miR36	isoform_139492	3	1	24	407	430	UGGAGAUUAAGGAGGAGAGUUCAA	:::.::: ::::::.::::::.	GUGAGCUCAACUCCUUGAUCUCCG	Translation
novel_miR36	isoform_211198	3	1	24	333	356	UGGAGAUUAAGGAGGAGAGUUCAA	:::.::: ::::::.::::::.	GUGAGCUCAACUCCUUGAUCUCCG	Translation
novel_miR36	isoform_319032	3	1	24	222	245	UGGAGAUUAAGGAGGAGAGUUCAA	:::.::: ::::::.::::::.	GUGAGCUCAACUCCUUGAUCUCCG	Translation
novel_miR36	isoform_274978	3	1	24	465	488	UGGAGAUUAAGGAGGAGAGUUCAA	:::.::: ::::::.::::::.	GUGAGCUCAACUCCUUGAUCUCCG	Translation
novel_miR36	isoform_161410	3	1	24	478	501	UGGAGAUUAAGGAGGAGAGUUCAA	:::.::: ::::::.::::::.	GUGAGCUCAACUCCUUGAUCUCCG	Translation
novel_miR36	isoform_272159	3	1	24	427	450	UGGAGAUUAAGGAGGAGAGUUCAA	:::.::: ::::::.::::::.	GUGAGCUCAACUCCUUGAUCUCCG	Translation
novel_miR36	isoform_145255	3	1	24	73	96	UGGAGAUUAAGGAGGAGAGUUCAA	::::::::::::: ::::.:	UCAAACUCUCCUCCUUCAUCUUCC	Translation
novel_miR36	isoform_247674	3	1	24	62	85	UGGAGAUUAAGGAGGAGAGUUCAA	::::::::::::: ::::.:	UCAAACUCUCCUCCUUCAUCUUCC	Translation
novel_miR36	isoform_180850	3	1	24	15	38	UGGAGAUUAAGGAGGAGAGUUCAA	:::::::::::: :::::::	UGCAACUCUCCUCCUGCAUCUCCA	Translation
novel_miR36	isoform_304781	3	1	24	643	666	UGGAGAUUAAGGAGGAGAGUUCAA	:. :::::::.:: .::.::::	CAGGUCUCUCCUUCUGGAUUUCCA	Translation
novel_miR36	isoform_277867	3	1	24	32	55	UGGAGAUUAAGGAGGAGAGUUCAA	: ::.::.:.::::.:::::	CCCAUCUUUCUUUCUUAGUCUCCC	Cleavage
novel_miR36	isoform_11717	3	1	24	173	196	UGGAGAUUAAGGAGGAGAGUUCAA	:::::::::.:::::.:	AACCUUACUCCUCCUUGAUCUCUA	Cleavage
novel_miR39	isoform_403590	3	1	23	1051	1073	AGAGUAGUACUAGGAUGGGUGAC	::: :::.::: .::::::.:::	GUCUCCCGUCCCGGUACUAUUCU	Translation
novel_miR39	isoform_334508	3	1	23	1621	1643	AGAGUAGUACUAGGAUGGGUGAC	: .::.::::::.::.:::: ::	GAUACUCAUCCUGGUGCUACACU	Cleavage
novel_miR39	isoform_5202	3	1	23	1601	1623	AGAGUAGUACUAGGAUGGGUGAC	: .::.::::::.::.:::: ::	GAUACUCAUCCUGGUGCUACACU	Cleavage
novel_miR39	isoform_229479	3	1	23	160	182	AGAGUAGUACUAGGAUGGGUGAC	: .::.::::::.::.:::: ::	GAUACUCAUCCUGGUGCUACACU	Cleavage
novel_miR40	isoform_70335	3	1	20	47	66	AGGAUCCAGUGGUUGAGAUU	:::.:.:.:::::: :::::	AAUUUUAGCCACUGUAUCCU	Translation
novel_miR40	isoform_448434	3	1	20	794	813	AGGAUCCAGUGGUUGAGAUU	:::::::.::..: ::::::	AAUCUCAGCCGUUUGAUCCU	Translation
novel_miR40	isoform_461868	3	1	20	1141	1160	AGGAUCCAGUGGUUGAGAUU	:::::::.::..: ::::::	AAUCUCAGCCGUUUGAUCCU	Translation
novel_miR40	isoform_350141	3	1	20	910	929	AGGAUCCAGUGGUUGAGAUU	:::.:..::.:::::.::.:	AAUUUUGACUACUGGGUCUU	Cleavage
novel_miR40	isoform_321412	3	1	20	1372	1391	AGGAUCCAGUGGUUGAGAUU	:::::::.::..: ::::::	AAUCUCAGCCGUUUGAUCCU	Translation
novel_miR40	isoform_9217	3	1	20	173	192	AGGAUCCAGUGGUUGAGAUU	:.::::::::..: ::::::	AGUCUCAACCGUUCGAUCCU	Translation
novel_miR40	isoform_333838	3	1	20	1513	1532	AGGAUCCAGUGGUUGAGAUU	:::::::.::..: ::::::	AAUCUCAGCCGUUUGAUCCU	Translation
novel_miR40	isoform_6608	3	1	20	1612	1631	AGGAUCCAGUGGUUGAGAUU	:::::::.::..: ::::::	AAUCUCAGCCGUUUGAUCCU	Translation
novel_miR40	isoform_469500	3	1	20	1725	1744	AGGAUCCAGUGGUUGAGAUU	:::::::.::..: ::::::	AAUCUCAGCCGUUUGAUCCU	Translation
novel_miR40	isoform_409741	3	1	20	1683	1702	AGGAUCCAGUGGUUGAGAUU	:::::::.::..: ::::::	AAUCUCAGCCGUUUGAUCCU	Translation
novel_miR40	isoform_4173	3	1	20	1966	1985	AGGAUCCAGUGGUUGAGAUU	:::::::.::..: ::::::	AAUCUCAGCCGUUUGAUCCU	Translation
novel_miR40	isoform_439162	3	1	20	1537	1556	AGGAUCCAGUGGUUGAGAUU	:::.:..::.:::::.::.:	AAUUUUGACUACUGGGUCUU	Cleavage
novel_miR40	isoform_478221	3	1	20	172	191	AGGAUCCAGUGGUUGAGAUU	:.::::::::..: ::::::	AGUCUCAACCGUUCGAUCCU	Translation
novel_miR40	isoform_482985	3	1	20	637	656	AGGAUCCAGUGGUUGAGAUU	: :.:::: :::::::::::	AUUUUCAAACACUGGAUCCU	Translation
novel_miR40	isoform_391965	3	1	20	524	543	AGGAUCCAGUGGUUGAGAUU	::::: ...:.:::::::::	AAUCUGGGUCGCUGGAUCCU	Translation
novel_miR40	isoform_6940	3	1	20	1581	1600	AGGAUCCAGUGGUUGAGAUU	: :.:::: :::::::::::	AUUUUCAAACACUGGAUCCU	Translation
novel_miR40	isoform_336883	3	1	20	531	550	AGGAUCCAGUGGUUGAGAUU	::::: ...:.:::::::::	AAUCUGGGUCGCUGGAUCCU	Translation
novel_miR40	isoform_52081	3	1	20	46	65	AGGAUCCAGUGGUUGAGAUU	:::::::.::. ::::.::	UAUCUCAAUCAUAGGAUUCU	Translation
novel_miR40	isoform_44413	3	1	20	119	138	AGGAUCCAGUGGUUGAGAUU	:::::::.::. ::::.::	UAUCUCAAUCAUAGGAUUCU	Translation
novel_miR40	isoform_415270	3	1	20	1260	1279	AGGAUCCAGUGGUUGAGAUU	.::::: ::::.::::::.	GAUCUCUACCAUUGGAUCUC	Translation
novel_miR40	isoform_326502	3	1	20	2615	2634	AGGAUCCAGUGGUUGAGAUU	.:::: .::::.:::::::	GAUCUGGACCAUUGGAUCCC	Translation
novel_miR40	isoform_326502	3	1	20	2780	2799	AGGAUCCAGUGGUUGAGAUU	.:::: ::::..:::::::	GAUCUGAACCGUUGGAUCCC	Translation
novel_miR40	isoform_54703	3	1	20	591	610	AGGAUCCAGUGGUUGAGAUU	: ::::::::::::: :.:	UAACUCAACCACUGGAGCUU	Cleavage
novel_miR40	isoform_45176	3	1	20	607	626	AGGAUCCAGUGGUUGAGAUU	: ::::::::::::: :.:	UAACUCAACCACUGGAGCUU	Cleavage
novel_miR40	isoform_387431	3	1	20	593	612	AGGAUCCAGUGGUUGAGAUU	: ::::::::::::: :.:	UAACUCAACCACUGGAGCUU	Cleavage
novel_miR40	isoform_39396	3	1	20	593	612	AGGAUCCAGUGGUUGAGAUU	: ::::::::::::: :.:	UAACUCAACCACUGGAGCUU	Cleavage
novel_miR40	isoform_501243	3	1	20	475	494	AGGAUCCAGUGGUUGAGAUU	: ::..:.:::::::::.:	CAACUUGAUCACUGGAUCUU	Cleavage
novel_miR40	isoform_35204	3	1	20	637	656	AGGAUCCAGUGGUUGAGAUU	:::::::.::..: ::::::	AAUCUCAGCCGUUUGAUCCU	Translation
novel_miR40	isoform_376334	3	1	20	1311	1330	AGGAUCCAGUGGUUGAGAUU	:::::::.::..: ::::::	AAUCUCAGCCGUUUGAUCCU	Translation
novel_miR40	isoform_356171	3	1	20	1948	1967	AGGAUCCAGUGGUUGAGAUU	:::::::.::..: ::::::	AAUCUCAGCCGUUUGAUCCU	Translation
novel_miR40	isoform_501847	3	1	20	1917	1936	AGGAUCCAGUGGUUGAGAUU	:::::::.::..: ::::::	AAUCUCAGCCGUUUGAUCCU	Translation
novel_miR40	isoform_298461	3	1	20	822	841	AGGAUCCAGUGGUUGAGAUU	:::::::.::..: ::::::	AAUCUCAGCCGUUUGAUCCU	Translation
novel_miR40	isoform_162740	3	1	20	903	922	AGGAUCCAGUGGUUGAGAUU	:::::::.::..: ::::::	AAUCUCAGCCGUUUGAUCCU	Translation
novel_miR40	isoform_162741	3	1	20	1160	1179	AGGAUCCAGUGGUUGAGAUU	:::::::.::..: ::::::	AAUCUCAGCCGUUUGAUCCU	Translation
novel_miR40	isoform_304064	3	1	20	1774	1793	AGGAUCCAGUGGUUGAGAUU	:::::::.::..: ::::::	AAUCUCAGCCGUUUGAUCCU	Translation
novel_miR40	isoform_162161	3	1	20	1835	1854	AGGAUCCAGUGGUUGAGAUU	:::::::.::..: ::::::	AAUCUCAGCCGUUUGAUCCU	Translation
novel_miR40	isoform_143017	3	1	20	173	192	AGGAUCCAGUGGUUGAGAUU	:.::::::::..: ::::::	AGUCUCAACCGUUCGAUCCU	Translation
novel_miR40	isoform_194667	3	1	20	416	435	AGGAUCCAGUGGUUGAGAUU	:::::::.::..: ::::::	AAUCUCAGCCGUUUGAUCCU	Translation
novel_miR40	isoform_285330	3	1	20	659	678	AGGAUCCAGUGGUUGAGAUU	:::::::.::..: ::::::	AAUCUCAGCCGUUUGAUCCU	Translation
novel_miR40	isoform_140033	3	1	20	315	334	AGGAUCCAGUGGUUGAGAUU	:::.:..::.:::::.::.:	AAUUUUGACUACUGGGUCUU	Cleavage
novel_miR40	isoform_16057	3	1	20	173	192	AGGAUCCAGUGGUUGAGAUU	:.::::::::..: ::::::	AGUCUCAACCGUUCGAUCCU	Translation
novel_miR40	isoform_14636	3	1	20	175	194	AGGAUCCAGUGGUUGAGAUU	:.::::::::..: ::::::	AGUCUCAACCGUUCGAUCCU	Translation
novel_miR40	isoform_226075	3	1	20	172	191	AGGAUCCAGUGGUUGAGAUU	:.::::::::..: ::::::	AGUCUCAACCGUUCGAUCCU	Translation
novel_miR40	isoform_12858	3	1	20	181	200	AGGAUCCAGUGGUUGAGAUU	:.::::::::..: ::::::	AGUCUCAACCGUUCGAUCCU	Translation
novel_miR40	isoform_11745	3	1	20	179	198	AGGAUCCAGUGGUUGAGAUU	:.::::::::..: ::::::	AGUCUCAACCGUUCGAUCCU	Translation
novel_miR40	isoform_287247	3	1	20	1498	1517	AGGAUCCAGUGGUUGAGAUU	:::::::.::..: ::::::	AAUCUCAGCCGUUUGAUCCU	Translation
novel_miR40	isoform_243927	3	1	20	1715	1734	AGGAUCCAGUGGUUGAGAUU	:::::::.::..: ::::::	AAUCUCAGCCGUUUGAUCCU	Translation
novel_miR40	isoform_168274	3	1	20	1726	1745	AGGAUCCAGUGGUUGAGAUU	:::::::.::..: ::::::	AAUCUCAGCCGUUUGAUCCU	Translation
novel_miR40	isoform_149708	3	1	20	1861	1880	AGGAUCCAGUGGUUGAGAUU	:::::::.::..: ::::::	AAUCUCAGCCGUUUGAUCCU	Translation
novel_miR40	isoform_234951	3	1	20	1906	1925	AGGAUCCAGUGGUUGAGAUU	:::::::.::..: ::::::	AAUCUCAGCCGUUUGAUCCU	Translation
novel_miR40	isoform_272413	3	1	20	1982	2001	AGGAUCCAGUGGUUGAGAUU	:::::::.::..: ::::::	AAUCUCAGCCGUUUGAUCCU	Translation
novel_miR40	isoform_3103	3	1	20	1973	1992	AGGAUCCAGUGGUUGAGAUU	:::::::.::..: ::::::	AAUCUCAGCCGUUUGAUCCU	Translation
novel_miR40	isoform_2875	3	1	20	2065	2084	AGGAUCCAGUGGUUGAGAUU	:::::::.::..: ::::::	AAUCUCAGCCGUUUGAUCCU	Translation
novel_miR40	isoform_2624	3	1	20	1640	1659	AGGAUCCAGUGGUUGAGAUU	:::.:..::.:::::.::.:	AAUUUUGACUACUGGGUCUU	Cleavage
novel_miR40	isoform_205329	3	1	20	685	704	AGGAUCCAGUGGUUGAGAUU	: :.:::: :::::::::::	AUUUUCAAACACUGGAUCCU	Translation
novel_miR40	isoform_16833	3	1	20	1596	1615	AGGAUCCAGUGGUUGAGAUU	: :.:::: :::::::::::	AUUUUCAAACACUGGAUCCU	Translation
novel_miR40	isoform_177158	3	1	20	433	452	AGGAUCCAGUGGUUGAGAUU	::::: ...:.:::::::::	AAUCUGGGUCGCUGGAUCCU	Translation
novel_miR40	isoform_190058	3	1	20	487	506	AGGAUCCAGUGGUUGAGAUU	::::: ...:.:::::::::	AAUCUGGGUCGCUGGAUCCU	Translation
novel_miR40	isoform_15274	3	1	20	418	437	AGGAUCCAGUGGUUGAGAUU	::::: ...:.:::::::::	AAUCUGGGUCGCUGGAUCCU	Translation
novel_miR40	isoform_14148	3	1	20	1575	1594	AGGAUCCAGUGGUUGAGAUU	: :.:::: :::::::::::	AUUUUCAAACACUGGAUCCU	Translation
novel_miR40	isoform_145009	3	1	20	1636	1655	AGGAUCCAGUGGUUGAGAUU	: :.:::: :::::::::::	AUUUUCAAACACUGGAUCCU	Translation
novel_miR40	isoform_149560	3	1	20	597	616	AGGAUCCAGUGGUUGAGAUU	: ::::::::::::: :.:	UAACUCAACCACUGGAGCUU	Cleavage
novel_miR40	isoform_140016	3	1	20	611	630	AGGAUCCAGUGGUUGAGAUU	: ::::::::::::: :.:	UAACUCAACCACUGGAGCUU	Cleavage
novel_miR40	isoform_30893	3	1	20	593	612	AGGAUCCAGUGGUUGAGAUU	: ::::::::::::: :.:	UAACUCAACCACUGGAGCUU	Cleavage
novel_miR40	isoform_30766	3	1	20	593	612	AGGAUCCAGUGGUUGAGAUU	: ::::::::::::: :.:	UAACUCAACCACUGGAGCUU	Cleavage
novel_miR43	isoform_35770	3	1	24	502	525	UUGGCGUCCGACGCGUCCGAUGCC	::: :.::..:::::::.::..::	GGCCUUGGGUGCGUCGGGCGUUAA	Cleavage
novel_miR43	isoform_38561	3	1	24	473	496	UUGGCGUCCGACGCGUCCGAUGCC	::: :.::..:::::::.::..::	GGCCUUGGGUGCGUCGGGCGUUAA	Cleavage
novel_miR43	isoform_39642	3	1	24	493	516	UUGGCGUCCGACGCGUCCGAUGCC	::: :.::..:::::::.::..::	GGCCUUGGGUGCGUCGGGCGUUAA	Cleavage
novel_miR43	isoform_41320	3	1	24	503	526	UUGGCGUCCGACGCGUCCGAUGCC	::: :.::..:::::::.::..::	GGCCUUGGGUGCGUCGGGCGUUAA	Cleavage
novel_miR43	isoform_382309	3	1	24	468	491	UUGGCGUCCGACGCGUCCGAUGCC	::: :.::..:::::::.::..::	GGCCUUGGGUGCGUCGGGCGUUAA	Cleavage
novel_miR43	isoform_141757	3	1	24	487	510	UUGGCGUCCGACGCGUCCGAUGCC	::: :.::..:::::::.::..::	GGCCUUGGGUGCGUCGGGCGUUAA	Cleavage
novel_miR45	isoform_382139	3	1	22	596	617	CGAGUGUUUUGUUGACAUCCCU	:: ::::: ::..:::::.:.:	AGUGAUGUGAAUGAAACAUUUG	Translation
novel_miR45	isoform_474925	3	1	22	950	971	CGAGUGUUUUGUUGACAUCCCU	:: ::::: ::..:::::.:.:	AGUGAUGUGAAUGAAACAUUUG	Translation
novel_miR45	isoform_320300	3	1	22	730	751	CGAGUGUUUUGUUGACAUCCCU	::::::::::::...::.	AACGAUGUCAACAAAGUGCUUU	Cleavage
novel_miR45	isoform_450323	3	1	22	658	679	CGAGUGUUUUGUUGACAUCCCU	::::: ::::::::: :.:	GCAGAUGUGAACAAAACAGUUG	Translation
novel_miR45	isoform_386867	3	1	22	1895	1916	CGAGUGUUUUGUUGACAUCCCU	:::: ::: :::.::::::	CCCGAUGGCAAAAAAGCACUCG	Translation
novel_miR45	isoform_402808	3	1	22	1149	1170	CGAGUGUUUUGUUGACAUCCCU	::::: ::::::::: :.:	GCAGAUGUGAACAAAACAGUUG	Translation
novel_miR45	isoform_200618	3	1	22	1340	1361	CGAGUGUUUUGUUGACAUCCCU	:::::: : ::::::::::::	AGGGAUUUGAACAAAACACUCC	Translation
novel_miR45	isoform_167617	3	1	22	142	163	CGAGUGUUUUGUUGACAUCCCU	:: ::::: ::..:::::.:.:	AGUGAUGUGAAUGAAACAUUUG	Translation
novel_miR45	isoform_290313	3	1	22	1861	1882	CGAGUGUUUUGUUGACAUCCCU	:: ::::: ::..:::::.:.:	AGUGAUGUGAAUGAAACAUUUG	Translation
novel_miR45	isoform_189237	3	1	22	1405	1426	CGAGUGUUUUGUUGACAUCCCU	:::::::::..::::::	UAGUUUGUCAACAAGGCACUCG	Cleavage
novel_miR45	isoform_148867	3	1	22	495	516	CGAGUGUUUUGUUGACAUCCCU	:::::.::::::.::.:.	GCUGAUGUUAACAAAGCAUUUA	Cleavage
novel_miR45	isoform_236736	3	1	22	1571	1592	CGAGUGUUUUGUUGACAUCCCU	: ::::: .: ::::::::::	UGAGAUGUGGAAAAAACACUCG	Translation
novel_miR45	isoform_241859	3	1	22	797	818	CGAGUGUUUUGUUGACAUCCCU	:::: ::: :::.::::::	CCCGAUGGCAAAAAAGCACUCG	Translation
novel_miR45	isoform_209240	3	1	22	1173	1194	CGAGUGUUUUGUUGACAUCCCU	::::: ::::::::: :.:	GCAGAUGUGAACAAAACAGUUG	Translation
novel_miR46	isoform_56013	3	1	20	466	485	UCCUCCUGCCAAUGUCAAAA	: ::::::::::.:::: ::	UGUUGACAUUGGUAGGAAGA	Cleavage
novel_miR46	isoform_53722	3	1	20	412	431	UCCUCCUGCCAAUGUCAAAA	: ::::::::::.:::: ::	UGUUGACAUUGGUAGGAAGA	Cleavage
novel_miR46	isoform_51397	3	1	20	458	477	UCCUCCUGCCAAUGUCAAAA	: ::::::::::.:::: ::	UGUUGACAUUGGUAGGAAGA	Cleavage
novel_miR46	isoform_352973	3	1	20	1080	1099	UCCUCCUGCCAAUGUCAAAA	:::::. ::::::: :::::	UUUUGGAAUUGGCAAGAGGA	Translation
novel_miR46	isoform_458991	3	1	20	575	594	UCCUCCUGCCAAUGUCAAAA	:::.:::::::.:::::	AGUUGGCAUUGGCGGGAGGU	Cleavage
novel_miR46	isoform_9622	3	1	20	575	594	UCCUCCUGCCAAUGUCAAAA	:::.:::::::.:::::	AGUUGGCAUUGGCGGGAGGU	Cleavage
novel_miR46	isoform_449917	3	1	20	598	617	UCCUCCUGCCAAUGUCAAAA	:::.:::::::.:::::	AGUUGGCAUUGGCGGGAGGU	Cleavage
novel_miR46	isoform_8522	3	1	20	602	621	UCCUCCUGCCAAUGUCAAAA	:::.:::::::.:::::	AGUUGGCAUUGGCGGGAGGU	Cleavage
novel_miR46	isoform_8223	3	1	20	582	601	UCCUCCUGCCAAUGUCAAAA	:::.:::::::.:::::	AGUUGGCAUUGGCGGGAGGU	Cleavage
novel_miR46	isoform_404452	3	1	20	647	666	UCCUCCUGCCAAUGUCAAAA	:::.:::::::.:::::	AGUUGGCAUUGGCGGGAGGU	Cleavage
novel_miR46	isoform_399514	3	1	20	575	594	UCCUCCUGCCAAUGUCAAAA	:::.:::::::.:::::	AGUUGGCAUUGGCGGGAGGU	Cleavage
novel_miR46	isoform_468354	3	1	20	1629	1648	UCCUCCUGCCAAUGUCAAAA	:::::..::::::::. ::	AUUUGAUGUUGGCAGGGUGA	Cleavage
novel_miR46	isoform_347830	3	1	20	302	321	UCCUCCUGCCAAUGUCAAAA	:: ::: .::::.:::::::	UUGUGAGGUUGGUAGGAGGA	Translation
novel_miR46	isoform_237306	3	1	20	455	474	UCCUCCUGCCAAUGUCAAAA	: ::::::::::.:::: ::	UGUUGACAUUGGUAGGAAGA	Cleavage
novel_miR46	isoform_174503	3	1	20	674	693	UCCUCCUGCCAAUGUCAAAA	:::.:::::::.:::::	AGUUGGCAUUGGCGGGAGGU	Cleavage
novel_miR46	isoform_177750	3	1	20	741	760	UCCUCCUGCCAAUGUCAAAA	:::.:::::::.:::::	AGUUGGCAUUGGCGGGAGGU	Cleavage
novel_miR46	isoform_296649	3	1	20	552	571	UCCUCCUGCCAAUGUCAAAA	:::.:::::::.:::::	AGUUGGCAUUGGCGGGAGGU	Cleavage
novel_miR46	isoform_11275	3	1	20	581	600	UCCUCCUGCCAAUGUCAAAA	:::.:::::::.:::::	AGUUGGCAUUGGCGGGAGGU	Cleavage
novel_miR46	isoform_281404	3	1	20	625	644	UCCUCCUGCCAAUGUCAAAA	:::.:::::::.:::::	AGUUGGCAUUGGCGGGAGGU	Cleavage
novel_miR46	isoform_241246	3	1	20	125	144	UCCUCCUGCCAAUGUCAAAA	:::.:::::::.:::::	AGUUGGCAUUGGCGGGAGGU	Cleavage
novel_miR46	isoform_243282	3	1	20	453	472	UCCUCCUGCCAAUGUCAAAA	: ::::::::::.:::: ::	UGUUGACAUUGGUAGGAAGA	Cleavage
novel_miR46	isoform_140495	3	1	20	417	436	UCCUCCUGCCAAUGUCAAAA	: ::::::::::.:::: ::	UGUUGACAUUGGUAGGAAGA	Cleavage
novel_miR46	isoform_315952	3	1	20	680	699	UCCUCCUGCCAAUGUCAAAA	:: ::: .::::.:::::::	UUGUGAGGUUGGUAGGAGGA	Translation
novel_miR47	isoform_1361	3	1	24	90	113	UUGGGCACACCGGACCAGAGAAAA	::::: ::: ::::::::.	UAAGGUCUGGCCCGUUGUGCCCAG	Translation
novel_miR50	isoform_5352	3	1	23	892	914	UUCAAAUCCUGUCAUCCCUACCA	::: ::::::: :::::::.:	AUGUAUGGAUGACUGGAUUUGGA	Translation
novel_miR50	isoform_458805	3	1	23	803	825	UUCAAAUCCUGUCAUCCCUACCA	::: ::::::: :::::::.:	AUGUAUGGAUGACUGGAUUUGGA	Translation
novel_miR50	isoform_6931	3	1	23	794	816	UUCAAAUCCUGUCAUCCCUACCA	::: ::::::: :::::::.:	AUGUAUGGAUGACUGGAUUUGGA	Translation
novel_miR50	isoform_8920	3	1	23	693	715	UUCAAAUCCUGUCAUCCCUACCA	::: ::::::: :::::::.:	AUGUAUGGAUGACUGGAUUUGGA	Translation
novel_miR50	isoform_794	3	1	23	893	915	UUCAAAUCCUGUCAUCCCUACCA	.:: ::::::: :::::::	UUAAGGGAAUGACAGAAUUUGAA	Translation
novel_miR50	isoform_246541	3	1	23	883	905	UUCAAAUCCUGUCAUCCCUACCA	::: ::::::: :::::::.:	AUGUAUGGAUGACUGGAUUUGGA	Translation
novel_miR50	isoform_190775	3	1	23	690	712	UUCAAAUCCUGUCAUCCCUACCA	::: ::::::: :::::::.:	AUGUAUGGAUGACUGGAUUUGGA	Translation
novel_miR50	isoform_313682	3	1	23	484	506	UUCAAAUCCUGUCAUCCCUACCA	::: ::::::: :::::::.:	AUGUAUGGAUGACUGGAUUUGGA	Translation
novel_miR50	isoform_19248	3	1	23	230	252	UUCAAAUCCUGUCAUCCCUACCA	::: ::::::: :::::::.:	AUGUAUGGAUGACUGGAUUUGGA	Translation
novel_miR50	isoform_265268	3	1	23	515	537	UUCAAAUCCUGUCAUCCCUACCA	.: :::::.::::::::..	CACGGGAGAUGAUAGGAUUUGGG	Cleavage
novel_miR52	isoform_6143	3	1	24	832	855	AAUAGGACGUAUCAAGCAGAAACC	:: ::.::::::::::.:::	UAUUAGUGUUUGAUACGUCUUAUC	Cleavage
novel_miR52	isoform_483677	3	1	24	829	852	AAUAGGACGUAUCAAGCAGAAACC	:: ::.::::::::::.:::	UAUUAGUGUUUGAUACGUCUUAUC	Cleavage
novel_miR52	isoform_755	3	1	24	890	913	AAUAGGACGUAUCAAGCAGAAACC	: : :: :::::::.:::.:::	UGAUCCUUCUUGAUAUGUCUUAUA	Cleavage
novel_miR52	isoform_953	3	1	24	770	793	AAUAGGACGUAUCAAGCAGAAACC	: : :: :::::::.:::.:::	UGAUCCUUCUUGAUAUGUCUUAUA	Cleavage
novel_miR52	isoform_414219	3	1	24	724	747	AAUAGGACGUAUCAAGCAGAAACC	: : :: :::::::.:::.:::	UGAUCCUUCUUGAUAUGUCUUAUA	Cleavage
novel_miR52	isoform_433208	3	1	24	674	697	AAUAGGACGUAUCAAGCAGAAACC	: : :: :::::::.:::.:::	UGAUCCUUCUUGAUAUGUCUUAUA	Cleavage
novel_miR52	isoform_315066	3	1	24	762	785	AAUAGGACGUAUCAAGCAGAAACC	: : :: :::::::.:::.:::	UGAUCCUUCUUGAUAUGUCUUAUA	Cleavage
novel_miR52	isoform_165262	3	1	24	744	767	AAUAGGACGUAUCAAGCAGAAACC	: : :: :::::::.:::.:::	UGAUCCUUCUUGAUAUGUCUUAUA	Cleavage
novel_miR52	isoform_165360	3	1	24	236	259	AAUAGGACGUAUCAAGCAGAAACC	: : :: :::::::.:::.:::	UGAUCCUUCUUGAUAUGUCUUAUA	Cleavage
novel_miR52	isoform_253337	3	1	24	261	284	AAUAGGACGUAUCAAGCAGAAACC	: : :: :::::::.:::.:::	UGAUCCUUCUUGAUAUGUCUUAUA	Cleavage
novel_miR52	isoform_187244	3	1	24	233	256	AAUAGGACGUAUCAAGCAGAAACC	: : :: :::::::.:::.:::	UGAUCCUUCUUGAUAUGUCUUAUA	Cleavage
novel_miR54	isoform_42507	3	1	24	384	407	AGAGGUCACGAGCUUGUUGAACAA	::::::::::.::::..:.	AGACUCAACAAGCUUGUGAUUUUG	Cleavage
novel_miR54	isoform_44222	3	1	24	384	407	AGAGGUCACGAGCUUGUUGAACAA	::::::::::.::::..:.	AGACUCAACAAGCUUGUGAUUUUG	Cleavage
novel_miR54	isoform_52424	3	1	24	393	416	AGAGGUCACGAGCUUGUUGAACAA	::::::::::.::::..:.	AGACUCAACAAGCUUGUGAUUUUG	Cleavage
novel_miR54	isoform_53330	3	1	24	283	306	AGAGGUCACGAGCUUGUUGAACAA	::::::::::.::::..:.	AGACUCAACAAGCUUGUGAUUUUG	Cleavage
novel_miR54	isoform_58305	3	1	24	383	406	AGAGGUCACGAGCUUGUUGAACAA	::::::::::.::::..:.	AGACUCAACAAGCUUGUGAUUUUG	Cleavage
novel_miR54	isoform_380153	3	1	24	252	275	AGAGGUCACGAGCUUGUUGAACAA	::::::::::.::::..:.	AGACUCAACAAGCUUGUGAUUUUG	Cleavage
novel_miR54	isoform_338317	3	1	24	292	315	AGAGGUCACGAGCUUGUUGAACAA	::::::::::.::::..:.	AGACUCAACAAGCUUGUGAUUUUG	Cleavage
novel_miR54	isoform_425304	3	1	24	2751	2774	AGAGGUCACGAGCUUGUUGAACAA	::.::::::.::::.: ::	UAAGACAGCAAGCUUGUGAUCACU	Cleavage
novel_miR54	isoform_375527	3	1	24	1668	1691	AGAGGUCACGAGCUUGUUGAACAA	::: :::.:.:::..::::	AAACACAAGAAGUUUGUGGUCUCU	Cleavage
novel_miR54	isoform_279060	3	1	24	382	405	AGAGGUCACGAGCUUGUUGAACAA	::::::::::.::::..:.	AGACUCAACAAGCUUGUGAUUUUG	Cleavage
novel_miR54	isoform_14626	3	1	24	26	49	AGAGGUCACGAGCUUGUUGAACAA	: :: .:::.::::::.::.:	UGCUGCACUAAGUUCGUGAUCUUU	Cleavage
novel_miR54	isoform_15160	3	1	24	37	60	AGAGGUCACGAGCUUGUUGAACAA	: :: .:::.::::::.::.:	UGCUGCACUAAGUUCGUGAUCUUU	Cleavage
novel_miR54	isoform_170832	3	1	24	96	119	AGAGGUCACGAGCUUGUUGAACAA	: :: .:::.::::::.::.:	UGCUGCACUAAGUUCGUGAUCUUU	Cleavage
novel_miR55	isoform_5462	3	1	25	1096	1120	CAAAAUGCUAGCUCUCAUGGCCUCC	.:::.: :: ::::::.::::::	AAGGGCUAGGAAAGCUAGUAUUUUG	Translation
novel_miR55	isoform_504195	3	1	25	1095	1119	CAAAAUGCUAGCUCUCAUGGCCUCC	.:::.: :: ::::::.::::::	AAGGGCUAGGAAAGCUAGUAUUUUG	Translation
novel_miR55	isoform_336348	3	1	25	1223	1247	CAAAAUGCUAGCUCUCAUGGCCUCC	: .: .::::.:: ::.:.::::::	GCGGAUCAUGGGAUCUGGUAUUUUG	Translation
novel_miR55	isoform_354769	3	1	25	1279	1303	CAAAAUGCUAGCUCUCAUGGCCUCC	: .: .::::.:: ::.:.::::::	GCGGAUCAUGGGAUCUGGUAUUUUG	Translation
novel_miR55	isoform_434845	3	1	25	1297	1321	CAAAAUGCUAGCUCUCAUGGCCUCC	: .: .::::.:: ::.:.::::::	GCGGAUCAUGGGAUCUGGUAUUUUG	Translation
novel_miR55	isoform_446264	3	1	25	1166	1190	CAAAAUGCUAGCUCUCAUGGCCUCC	: .: .::::.:: ::.:.::::::	GCGGAUCAUGGGAUCUGGUAUUUUG	Translation
novel_miR55	isoform_365425	3	1	25	526	550	CAAAAUGCUAGCUCUCAUGGCCUCC	: .: .::::.:: ::.:.::::::	GCGGAUCAUGGGAUCUGGUAUUUUG	Translation
novel_miR55	isoform_414412	3	1	25	1147	1171	CAAAAUGCUAGCUCUCAUGGCCUCC	.:::.::: :.::::::::	CCUAAAUAUGGGAGAUGGCAUUUUG	Translation
novel_miR55	isoform_56659	3	1	25	722	746	CAAAAUGCUAGCUCUCAUGGCCUCC	::::: : ::::.::::::	GUACAGCAUGACAACUAGUAUUUUG	Translation
novel_miR55	isoform_61592	3	1	25	710	734	CAAAAUGCUAGCUCUCAUGGCCUCC	::::: : ::::.::::::	GUACAGCAUGACAACUAGUAUUUUG	Translation
novel_miR55	isoform_74132	3	1	25	628	652	CAAAAUGCUAGCUCUCAUGGCCUCC	::::: : ::::.::::::	GUACAGCAUGACAACUAGUAUUUUG	Translation
novel_miR55	isoform_80173	3	1	25	594	618	CAAAAUGCUAGCUCUCAUGGCCUCC	::::: : ::::.::::::	GUACAGCAUGACAACUAGUAUUUUG	Translation
novel_miR55	isoform_443401	3	1	25	3170	3194	CAAAAUGCUAGCUCUCAUGGCCUCC	:.: .: ::::::.::::::::	AGGGAAUAAUAGAGCUGGCAUUUUG	Cleavage
novel_miR55	isoform_158136	3	1	25	1096	1120	CAAAAUGCUAGCUCUCAUGGCCUCC	.:::.: :: ::::::.::::::	AAGGGCUAGGAAAGCUAGUAUUUUG	Translation
novel_miR55	isoform_25214	3	1	25	1250	1274	CAAAAUGCUAGCUCUCAUGGCCUCC	: .: .::::.:: ::.:.::::::	GCGGAUCAUGGGAUCUGGUAUUUUG	Translation
novel_miR55	isoform_284898	3	1	25	1765	1789	CAAAAUGCUAGCUCUCAUGGCCUCC	.::::: ::::.:::: :::	UAAUUUCAUGAAAGCUGGCAUGUUG	Translation
novel_miR55	isoform_155665	3	1	25	567	591	CAAAAUGCUAGCUCUCAUGGCCUCC	::::: : ::::.::::::	GUACAGCAUGACAACUAGUAUUUUG	Translation
novel_miR55	isoform_143213	3	1	25	543	567	CAAAAUGCUAGCUCUCAUGGCCUCC	::::: : ::::.::::::	GUACAGCAUGACAACUAGUAUUUUG	Translation
novel_miR57	isoform_502034	3	1	23	544	566	AAGUUAAAUCAGUUCCGGCUUCC	:. :: : :::::::::::::	AGGCGCAGCAACUGAUUUAACUA	Translation
novel_miR57	isoform_17864	3	1	23	506	528	AAGUUAAAUCAGUUCCGGCUUCC	:. :: : :::::::::::::	AGGCGCAGCAACUGAUUUAACUA	Translation
novel_miR58	isoform_390226	3	1	22	1001	1022	CACAUGGAAACAUCGGAGUUGG	...:.:::::::: :..:::::	UUGAUUCCGAUGUAUUUAUGUG	Translation
novel_miR58	isoform_36784	3	1	22	1010	1031	CACAUGGAAACAUCGGAGUUGG	...:.:::::::: :..:::::	UUGAUUCCGAUGUAUUUAUGUG	Translation
novel_miR58	isoform_382836	3	1	22	821	842	CACAUGGAAACAUCGGAGUUGG	...:.:::::::: :..:::::	UUGAUUCCGAUGUAUUUAUGUG	Translation
novel_miR58	isoform_28796	3	1	22	1131	1152	CACAUGGAAACAUCGGAGUUGG	...:.:::::::: :..:::::	UUGAUUCCGAUGUAUUUAUGUG	Translation
novel_miR58	isoform_293460	3	1	22	750	771	CACAUGGAAACAUCGGAGUUGG	...:.:::::::: :..:::::	UUGAUUCCGAUGUAUUUAUGUG	Translation
novel_miR58	isoform_237793	3	1	22	760	781	CACAUGGAAACAUCGGAGUUGG	...:.:::::::: :..:::::	UUGAUUCCGAUGUAUUUAUGUG	Translation
novel_miR58	isoform_164481	3	1	22	662	683	CACAUGGAAACAUCGGAGUUGG	...:.:::::::: :..:::::	UUGAUUCCGAUGUAUUUAUGUG	Translation
novel_miR58	isoform_294896	3	1	22	550	571	CACAUGGAAACAUCGGAGUUGG	...:.:::::::: :..:::::	UUGAUUCCGAUGUAUUUAUGUG	Translation
novel_miR59	isoform_12407	3	1	25	760	784	UCUAGUGGUUCAUAUCUUGCAUGUU	.:. :::::: :::.:::: ::::	GAUUGGCAAGACAUGGACCAGUAGA	Translation
novel_miR62	isoform_442740	3	1	24	903	926	UAGUUAAUAAGUCAUCGGGAUCAA	:::.::::::::. ::.:::	ACAUUCCUGAUGACUUGAUAGCUA	Translation
novel_miR62	isoform_390797	3	1	24	862	885	UAGUUAAUAAGUCAUCGGGAUCAA	:::.::::::::. ::.:::	ACAUUCCUGAUGACUUGAUAGCUA	Translation
novel_miR62	isoform_462830	3	1	24	929	952	UAGUUAAUAAGUCAUCGGGAUCAA	:::.::::::::. ::.:::	ACAUUCCUGAUGACUUGAUAGCUA	Translation
[truncated: 12,977 more rows]
