# Supplementary material for: Construction of ceRNA Networks at Different Stages of Somatic Embryogenesis in Garlic
Source: Int J Mol Sci. 2023 Mar 10;24(6):5311. doi: 10.3390/ijms24065311 (PMC10049443; doi:10.3390/ijms24065311)
Supplement: Supplementary file 1 [file ijms-24-05311-s001.zip › Table S6.xlsx]

## Sheet: Sheet1
Table S6 Homology of lncRNAs with miRNA precursors
miRNA precursor_ID	miRNA precursor_start	miRNA precursor_end	lncRNA_ID	lncRNA_start	lncRNA_end	identity	evalue
pre-novel_3	3	75	lncRNA_232675	201	129	97.26	1.76e-29
pre-novel_4	1	280	lncRNA_118949	66	345	100	7.46e-148
pre-novel_5	1	258	lncRNA_120922	61	318	100	1.17e-135
pre-novel_5	1	179	lncRNA_136545	41	223	94.536	3.53e-76
pre-novel_5	1	137	lncRNA_212964	41	179	94.245	1.31e-55
pre-novel_5	1	148	lncRNA_137176	41	187	93.243	2.81e-57
pre-novel_9	1	133	lncRNA_137176	62	194	100	1.7e-66
pre-novel_9	1	126	lncRNA_120922	82	208	93.701	2.9e-49
pre-novel_13	1	218	lncRNA_273045	924	706	92.237	3.74e-85
pre-novel_20	1	182	lncRNA_302935	253	72	99.451	6.54e-92
pre-novel_20	1	182	lncRNA_410775	296	115	98.361	1.42e-88
pre-novel_26	3	165	lncRNA_55498	446	608	94.479	4.69e-68
pre-novel_26	15	165	lncRNA_228332	1	151	95.364	1.01e-64
pre-novel_27	1	243	lncRNA_55498	414	172	97.951	5.19e-119
pre-novel_27	1	243	lncRNA_233399	742	500	93.033	5.34e-99
pre-novel_35	1	152	lncRNA_379801	960	1109	92.763	4.33e-58
pre-novel_35	3	152	lncRNA_302784	878	1027	91.333	3.37e-54
pre-novel_51	1	251	lncRNA_118949	81	333	97.647	2.48e-122
pre-novel_52	1	266	lncRNA_270089	275	540	100	4.3e-140
pre-novel_52	1	247	lncRNA_406855	102	349	97.992	3.42e-121
pre-novel_52	1	36	lncRNA_325180	300	336	97.297	1.44e-10
pre-novel_52	1	266	lncRNA_506134	192	458	95.149	2.06e-118
pre-novel_52	1	266	lncRNA_437504	33	299	95.149	2.06e-118
pre-novel_52	1	266	lncRNA_270089	615	882	94.796	2.66e-117
pre-novel_57	1	135	lncRNA_88355	306	172	97.778	1.35e-62
pre-novel_57	1	44	lncRNA_233399	44	1	97.727	2.4e-15
pre-novel_61	1	108	lncRNA_500621	301	408	94.444	1.07e-42
pre-novel_62	1	147	lncRNA_375335	146	1	99.32	1.17e-71
pre-novel_63	1	93	lncRNA_97948	255	348	94.681	4.18e-36
pre-novel_63	1	93	lncRNA_292565	608	516	93.548	1.95e-34
pre-novel_67	2	175	lncRNA_41732	373	543	94.828	1.15e-72
pre-novel_80	2	64	lncRNA_347559	63	1	96.825	3.78e-24
pre-novel_90	2	96	lncRNA_256175	52	146	94.737	3.36e-37
pre-novel_93	1	185	lncRNA_375484	2157	1973	100	3.08e-95
pre-novel_93	4	184	lncRNA_470327	155	338	92.432	3.19e-70
pre-novel_93	5	185	lncRNA_317096	182	1	95.055	5.26e-78
pre-novel_126	1	238	lncRNA_447474	693	930	100	1.4e-124
pre-novel_126	1	238	lncRNA_407615	2175	1938	97.059	6.61e-113
pre-novel_127	1	166	lncRNA_437512	53	220	98.214	2.78e-80
pre-novel_127	1	166	lncRNA_124513	119	284	95.783	4.69e-73
pre-novel_134	1	122	lncRNA_240424	99	219	96.721	3.41e-53
pre-novel_140	1	182	lncRNA_302935	253	72	98.352	1.42e-88
pre-novel_140	1	182	lncRNA_410775	296	115	97.268	3.06e-85
pre-novel_144	1	224	lncRNA_481825	646	423	100	7.95e-117
pre-novel_144	1	162	lncRNA_418536	161	1	93.21	1.85e-63
pre-novel_154	1	255	lncRNA_41732	11	266	98.047	1.17e-125
pre-novel_155	7	273	lncRNA_273045	702	433	98.148	7.46e-133
pre-MIR160	1	300	lncRNA_184039	300	1	100	6.13e-159
pre-MIR160	1	300	lncRNA_53284	524	225	98.333	1.34e-150
pre-MIR4995	27	97	lncRNA_430682	860	930	100	1.22e-31
pre-MIR5083	1	209	lncRNA_149205	1	209	100	1.6e-108
pre-MIR5083	5	207	lncRNA_504741	145	347	99.507	1.62e-103
pre-MIR5083	5	89	lncRNA_135926	147	233	97.701	8.24e-37
pre-MIR156a	1	300	lncRNA_93304	1	300	100	6.13e-159
pre-MIR156a-5p	20	300	lncRNA_93304	1	284	98.944	6.26e-144
pre-MIR156j	1	300	lncRNA_93304	1	300	100	6.13e-159
pre-MIR156k	6	300	lncRNA_93304	107	400	97.315	2.91e-142
pre-MIR160b	1	300	lncRNA_184039	26	325	100	6.13e-159
pre-MIR160b	1	300	lncRNA_53284	250	549	98	6.22e-149
