# Supplementary material for: Construction of ceRNA Networks at Different Stages of Somatic Embryogenesis in Garlic
Source: Int J Mol Sci. 2023 Mar 10;24(6):5311. doi: 10.3390/ijms24065311 (PMC10049443; doi:10.3390/ijms24065311)
Supplement: Supplementary file 1 [file ijms-24-05311-s001.zip › Table S7.xlsx]

## Sheet: Sheet1
Table S7 lncRNA target genes prediction of miRNA
miRNA_Acc.	lncRNA Target_Acc.	Expectation	miRNA_start	miRNA_end	Target_start	Target_end	miRNA_aligned_fragment	alignment	Target_aligned_fragment	Inhibition
novel_miR20	lncRNA410775	0	1	25	119	143	CGUGCGAUCUCACUCUGCUCGCUUG	:::::::::::::::::::::::::	CAAGCGAGCAGAGUGAGAUCGCACG	Cleavage
novel_miR20	lncRNA302935	0	1	25	76	100	CGUGCGAUCUCACUCUGCUCGCUUG	:::::::::::::::::::::::::	CAAGCGAGCAGAGUGAGAUCGCACG	Cleavage
novel_miR57	lncRNA88355	0	1	23	261	283	AAGUUAAAUCAGUUCCGGCUUCC	::.:::::::::::::::::::	AGAGGCCGGAACUGAUUUAACUU	Cleavage
novel_miR93	lncRNA375484	0	1	25	1981	2005	AUGAAACCCGUUGGACUCGCGUUGC	:::::::::::::::::::::::::	GCAACGCGAGUCCAACGGGUUUCAU	Cleavage
novel_miR144	lncRNA371707	0	1	25	463	487	AUCCGCUUUUCGGAUAAUGCCGGAU	:::::::::::::::::::::::::	AUCCGGCAUUAUCCGAAAAGCGGAU	Cleavage
novel_miR145	lncRNA481825	0	1	25	579	603	GGUAGAUGAUCGACGAACUUGCUAU	:::::::::::::::::::::::::	AUAGCAAGUUCGUCGAUCAUCUACC	Cleavage
novel_miR145	lncRNA418536	0	1	25	94	118	GGUAGAUGAUCGACGAACUUGCUAU	:::::::::::::::::::::::::	AUAGCAAGUUCGUCGAUCAUCUACC	Cleavage
miR160	lncRNA184039	0	1	21	137	157	UGGCAUACAGGGAGCCAGGCA	:::::::::::::::::::::	UGCCUGGCUCCCUGUAUGCCA	Cleavage
miR160	lncRNA53284	0	1	21	182	202	UGGCAUACAGGGAGCCAGGCA	:::::::::::::::::::::	UGCCUGGCUCCCUGUAUGCCA	Cleavage
miR160	lncRNA53284	0	1	21	361	381	UGGCAUACAGGGAGCCAGGCA	:::::::::::::::::::::	UGCCUGGCUCCCUGUAUGCCA	Cleavage
novel_miR80	lncRNA347559	0.5	1	20	11	30	GGGACGUCACAGAAGCUUGA	::::::::::::::.:::::	UCAAGCUUCUGUGAUGUCCC	Cleavage
novel_miR141	lncRNA410775	0.5	1	21	124	144	UCGUGCGAUUUCACUCUGCUC	:::::::::::.:::::::::	GAGCAGAGUGAGAUCGCACGA	Cleavage
novel_miR141	lncRNA302935	0.5	1	21	81	101	UCGUGCGAUUUCACUCUGCUC	:::::::::::.:::::::::	GAGCAGAGUGAGAUCGCACGA	Cleavage
novel_miR39	lncRNA277592	1	1	23	299	321	AGAGUAGUACUAGGAUGGGUGAC	::: :::.:::::::::::.:::	GUCUCCCGUCCUAGUACUAUUCU	Cleavage
novel_miR57	lncRNA233399	1	1	21	1	21	AAGUUAAAUCAGUUCCGGCUU	::::: :::::::::::::::	AAGCCAGAACUGAUUUAACUU	Cleavage
novel_miR93	lncRNA317096	1	1	25	9	33	AUGAAACCCGUUGGACUCGCGUUGC	::::::: :::::::::::::::::	GCAACGCAAGUCCAACGGGUUUCAU	Cleavage
novel_miR13	lncRNA273045	1.5	1	23	732	754	ACCCUUGACUUCGAAUUCGUAGC	:::::::::::::::: ::::::	GCUACGAAUUCGAAGUGAAGGGU	Translation
novel_miR20	lncRNA112696	1.5	1	25	113	137	CGUGCGAUCUCACUCUGCUCGCUUG	:::::::::: :::::::::::.::	CAAGCGAGCAAAGUGAGAUCGCGCG	Translation
novel_miR45	lncRNA181441	1.5	1	22	684	705	CGAGUGUUUUGUUGACAUCCCU	::::::::::::::::: ::::	AGGGAUGUCAACAAAACUCUCG	Cleavage
novel_miR134	lncRNA166981	1.5	1	25	503	527	GAUUUAACUGCAAAAGGUGGAAAUC	::::::::::::::::::::::: :	GAUUUCCACCUUUUGCAGUUAAAGC	Cleavage
miR5139	lncRNA133292	1.5	1	19	232	250	AAACCUGGCUCUGAUACCA	:::::::::::: ::::::	UGGUAUCAGAGCAAGGUUU	Translation
novel_miR36	lncRNA39175	2	1	24	89	112	UGGAGAUUAAGGAGGAGAGUUCAA	:::::::.:::::::::.	CUUCGAUCUCCUCUUUAAUCUCCG	Cleavage
novel_miR121	lncRNA106806	2	1	21	77	97	UGGCUGUGAUUUUGUUGUUCA	.::::::::::.::::::	UUUGCAACAAAAUCGCAGCCA	Cleavage
novel_miR132	lncRNA75254	2	1	24	550	573	UAAAAAAAGUGUGAACAAAAUCGG	::: ::::.:.::::::::	AAUUGUUUUUUCAUAUUUUUUUUA	Cleavage
miR159a	lncRNA64389	2	1	21	292	312	UUUGGAUUGAAGGGAGCUCUA	: : :: ::::::::::::::	UCGCGCCCCCUUCAAUCCAAA	Translation
novel_miR36	lncRNA332332	2.5	1	24	579	602	UGGAGAUUAAGGAGGAGAGUUCAA	: :.::.::.::.:::::.:.::	CUCAGCUUUCUUCUUUAAUUUUCA	Cleavage
novel_miR45	lncRNA486023	2.5	1	22	532	553	CGAGUGUUUUGUUGACAUCCCU	.::: :::::::::::::	GCAAGUGUGAACAAAACACUCG	Translation
novel_miR45	lncRNA484635	2.5	1	22	727	748	CGAGUGUUUUGUUGACAUCCCU	: :::.:.:::::::::.:	UCAGUUGUUAGCAAAACACUUG	Cleavage
novel_miR83	lncRNA98138	2.5	1	24	176	199	AGUGGCGGCUGAAAUGAGAAGAGG	: ::.::::::.::.::::	CGAGAUAUCGUUUCAGUCGUCACU	Cleavage
novel_miR83	lncRNA468286	2.5	1	24	173	196	AGUGGCGGCUGAAAUGAGAAGAGG	: ::.::::::.::.::::	CGAGAUAUCGUUUCAGUCGUCACU	Cleavage
novel_miR98	lncRNA194791	2.5	1	24	54	77	UGGGAUCCGAGAGUUAUGUUCACA	:::::.:::::::.: :::	AGGUCACAUAGCUCUCGGGUGCCA	Cleavage
novel_miR99	lncRNA181441	2.5	1	24	710	733	GGUCCUCCUGAUUUCCACCAAUCA	::: ::::::::::::::. :.::	UGACUGGUGGAAAUCAGGGAGGCC	Cleavage
novel_miR101	lncRNA404376	2.5	1	24	14	37	GGGUUCUGUUUUUUUAUUUUUUUU	:::::::: ::::::: :::::::	AAAAAAAAAAAAAAAAAAGAACCC	Translation
novel_miR101	lncRNA137980	2.5	1	24	15	38	GGGUUCUGUUUUUUUAUUUUUUUU	.::::::: ::::::: :::::::	GAAAAAAAAAAAAAAAAAGAACCC	Translation
novel_miR134	lncRNA472288	2.5	1	25	879	903	GAUUUAACUGCAAAAGGUGGAAAUC	::::..:::::::::::.::	CUGAUCCAUUUUUUGCAGUUAGAUG	Cleavage
miR394-3p-1	lncRNA176523	2.5	1	21	1053	1073	AGGUGGGCAUACUGCCAAUGG	:.:::: :::::::..::.::	CUAUUGCCAGUAUGUUCAUCU	Translation
miR394a-3p-1	lncRNA176523	2.5	1	20	1054	1073	AGGUGGGCAUACUGCCAAUG	.:::: :::::::..::.::	UAUUGCCAGUAUGUUCAUCU	Translation
miR396e-5p	lncRNA163817	2.5	1	20	423	442	UUCCACGGCUUUCUUGAACU	::: : :::.:::::::::	CGUUGAUGAAGGCCGUGGAA	Translation
miR396f	lncRNA163817	2.5	1	21	422	442	UUCCACGGCUUUCUUGAACUG	::: : :::.:::::::::	ACGUUGAUGAAGGCCGUGGAA	Translation
miR396h	lncRNA252769	2.5	1	20	1763	1782	UCCACAGCUUUCUUGAACUG	.::::::. ::::.::::::	UAGUUCAGUAAAGUUGUGGA	Translation
novel_miR3	lncRNA370396	3	1	24	703	726	AGCUUUGGUAUCAUUCUAAUGUUG	:: :.::.:::::.:::::.:	UUUCACUGGAGUGAUAUCAAAGUU	Cleavage
novel_miR3	lncRNA370396	3	1	24	733	756	AGCUUUGGUAUCAUUCUAAUGUUG	:: :.::.:::::.:::::.:	UGUCACUGGAGUGAUAUCAAAGUU	Cleavage
novel_miR33	lncRNA337155	3	1	24	908	931	AUUUUUUGCGUAUAUUUCUUCAUU	::.:::.::.:.:.::.::	GCGCUAGGAAUGUAUGUAGAAGAU	Cleavage
novel_miR33	lncRNA397666	3	1	24	1177	1200	AUUUUUUGCGUAUAUUUCUUCAUU	::.:: :::.::.:::.::	GUACUAGGAAAAUAUGCGAAAGAU	Translation
novel_miR36	lncRNA30927	3	1	24	217	240	UGGAGAUUAAGGAGGAGAGUUCAA	:::.:.: :::::::.::::	CUCCACUUUUCCCCUUAAUUUCCA	Translation
novel_miR36	lncRNA209465	3	1	24	531	554	UGGAGAUUAAGGAGGAGAGUUCAA	:: .. ::::::.::.::.::::	UUUUGUGCUCCUCUUUGAUUUCCA	Cleavage
novel_miR39	lncRNA117071	3	1	23	224	246	AGAGUAGUACUAGGAUGGGUGAC	:.:..:::..:::::.::.:::	UUUAUUCAUUUUAGUAUUAUUCU	Cleavage
novel_miR39	lncRNA177379	3	1	23	301	323	AGAGUAGUACUAGGAUGGGUGAC	::: :::.::::. :::::.:::	GUCUCCCGUCCUGAUACUAUUCU	Translation
novel_miR59	lncRNA28440	3	1	24	1	24	UCUAGUGGUUCAUAUCUUGCAUGU	:::::::::::....:::	AUCCUCAAGAUAUGAAUUGUUAGU	Cleavage
novel_miR65	lncRNA109204	3	1	24	369	392	UUGAAAUACUUGCACACAUGUAUG	:..: :::::::: :::::::	UUAAUGUUUGUGCAAGCAUUUCAA	Translation
novel_miR67	lncRNA345710	3	1	24	507	530	CUUAUUAGUACAGUCGAUGGUGGA	:::: : .:::::::::::.:	CAAACCACCUGCUGUACUAAUAGG	Translation
novel_miR67	lncRNA387603	3	1	24	282	305	CUUAUUAGUACAGUCGAUGGUGGA	:. : .:::: .::::.::::.::	UUGAAUAUCGCUUGUAUUAAUGAG	Translation
novel_miR71	lncRNA143443	3	1	20	128	147	UUUAUUUGGUUUAACCAAAU	.:::::::.:::..::::.	GUUUGGUUGAACUGAAUAGU	Cleavage
novel_miR71	lncRNA55405	3	1	20	149	168	UUUAUUUGGUUUAACCAAAU	.:::::::.:::..::::.	GUUUGGUUGAACUGAAUAGU	Cleavage
novel_miR78	lncRNA416895	3	1	25	171	195	CGGAAAAAGCCGUCGGAAACCGUCG	::: : :..:..:::::::::::	AAACGUUCUUUGGUGGCUUUUUCCG	Cleavage
novel_miR80	lncRNA36502	3	1	20	1014	1033	GGGACGUCACAGAAGCUUGA	:: ::: ::::::.:::::	GCAUGCUGCUGUGAUGUCCC	Translation
novel_miR83	lncRNA487447	3	1	24	764	787	AGUGGCGGCUGAAAUGAGAAGAGG	..::::.::::::::::.:..::	UUUCUUUUCAUUUCAGCUGUUACG	Cleavage
novel_miR83	lncRNA15580	3	1	24	973	996	AGUGGCGGCUGAAAUGAGAAGAGG	.:::::::::..:::.::	UUUGAAUUCAUUUCAGUUGCCGCU	Cleavage
novel_miR86	lncRNA114468	3	1	23	253	275	AUAACCGAGCCCAUAACCGAGCU	.::::::::::::::::	GCAGUGGUUAUGGGCUCGGUUCC	Cleavage
novel_miR90	lncRNA256175	3	1	25	103	127	UUCAACCCGUAUCCGACCCUAUAUG	.::::. :::.:::::.::::::..	UAUAUGAGGUUGGAUAUGGGUUGGG	Cleavage
novel_miR99	lncRNA379801	3	1	24	1008	1031	GGUCCUCCUGAUUUCCACCAAUCA	::::::::::::::::::. :..:	UGAUUGGUGGAAAUCAGGGAGGUC	Cleavage
novel_miR99	lncRNA302784	3	1	24	925	948	GGUCCUCCUGAUUUCCACCAAUCA	::::::::::::::.:::.: .::	UGAUUGGUGGAAAUUAGGGGAGCC	Cleavage
novel_miR99	lncRNA24006	3	1	24	1272	1295	GGUCCUCCUGAUUUCCACCAAUCA	: :::::: :::::::: .:::::	UAAUUGGUUGAAAUCAGAGGGACC	Translation
novel_miR101	lncRNA80893	3	1	24	28	51	GGGUUCUGUUUUUUUAUUUUUUUU	:::::::: :::::.::: :::::	AAAAAAAAAAAAAAGACAAAACCC	Translation
novel_miR101	lncRNA151177	3	1	24	26	49	GGGUUCUGUUUUUUUAUUUUUUUU	:::::::: ::::::: ::::::.	AAAAAAAAAAAAAAAAGAGAACCU	Translation
novel_miR101	lncRNA85742	3	1	24	26	49	GGGUUCUGUUUUUUUAUUUUUUUU	:::::::: ::::::::: ::::.	AAAAAAAAAAAAAAAACAAAACCU	Translation
novel_miR101	lncRNA86146	3	1	24	19	42	GGGUUCUGUUUUUUUAUUUUUUUU	:::::::: :::::.::: :::::	AAAAAAAAAAAAAAGACAAAACCC	Translation
novel_miR101	lncRNA319152	3	1	24	22	45	GGGUUCUGUUUUUUUAUUUUUUUU	:::::::: :::::.::: :::::	AAAAAAAAAAAAAAGACAAAACCC	Translation
novel_miR101	lncRNA89181	3	1	24	31	54	GGGUUCUGUUUUUUUAUUUUUUUU	:::::::: :::::.::: :::::	AAAAAAAAAAAAAAGACAAAACCC	Translation
novel_miR101	lncRNA89146	3	1	24	32	55	GGGUUCUGUUUUUUUAUUUUUUUU	:::::::: ::::::: ::::::.	AAAAAAAAAAAAAAAAGAGAACCU	Translation
novel_miR120	lncRNA43345	3	1	24	457	480	UUAGUUGGUGGAGCGAUUUGUCUG	..::: :::::::.:::.:	UUUGAGGAUCCCUCCACCGACUGA	Translation
novel_miR121	lncRNA89743	3	1	21	23	43	UGGCUGUGAUUUUGUUGUUCA	:.:::.:..::::..::::	CAAGCAAUAGGAUCAUGGCCA	Cleavage
novel_miR121	lncRNA65704	3	1	21	33	53	UGGCUGUGAUUUUGUUGUUCA	:: :: :::::::..::::	CCAAAAAGAAAAUCAUGGCCA	Translation
novel_miR129	lncRNA500621	3	1	24	377	400	CAAUUACCAUUACCGUACCGUAUA	:.::::.::::::::::: :	AUAAUGGUAUGGUAAUGGUAAAUU	Cleavage
novel_miR132	lncRNA230110	3	1	24	396	419	UAAAAAAAGUGUGAACAAAAUCGG	:::: ::. :::::::::::	UUCCUUUUUUUUUCACUUUUUUUA	Translation
novel_miR132	lncRNA331466	3	1	24	376	399	UAAAAAAAGUGUGAACAAAAUCGG	::::::....::::::::	GUUUGUUUGUUUGUGCUUUUUUUU	Cleavage
novel_miR141	lncRNA112696	3	1	21	118	138	UCGUGCGAUUUCACUCUGCUC	::::: :::::.:::::.::	GAGCAAAGUGAGAUCGCGCGC	Cleavage
miR160	lncRNA102593	3	1	21	256	276	UGGCAUACAGGGAGCCAGGCA	:: ::::.:::::::.::	CACCCAGCUCUCUGUAUGUCA	Cleavage
miR5139	lncRNA306291	3	1	19	367	385	AAACCUGGCUCUGAUACCA	::::::.::::: :::::	UGGUAUUAGAGCAAGGUUG	Translation
miR5139	lncRNA462365	3	1	19	761	779	AAACCUGGCUCUGAUACCA	::::::::::::: ::: :	UGGUAUCAGAGCCUGGUAU	Translation
miR156a	lncRNA79945	3	1	21	255	275	UGACAGAAGAGAGUGAGCACA	::::.::: ::::::::..	GUUGCUUACUAUCUUCUGUUG	Translation
miR156a	lncRNA305633	3	1	21	99	119	UGACAGAAGAGAGUGAGCACA	::.:::: .:.::::::::	AUUGUUCACCUUUUUCUGUCA	Translation
miR156a-5p	lncRNA79945	3	1	20	256	275	UGACAGAAGAGAGUGAGCAC	::::.::: ::::::::..	UUGCUUACUAUCUUCUGUUG	Translation
miR156a-5p	lncRNA305633	3	1	20	100	119	UGACAGAAGAGAGUGAGCAC	::.:::: .:.::::::::	UUGUUCACCUUUUUCUGUCA	Translation
miR156f-5p	lncRNA37219	3	1	20	441	460	CUGACAGAAGAGAGUGAGCA	::..::.::::::::.::	GCCUUGCUUUCUUCUGUUAG	Cleavage
miR156g-5p	lncRNA326049	3	1	21	795	815	UUGACAGAAGAUAGAGGGCAC	: .::.::::::.:::::.	ACGAUCUUUAUCUUUUGUCAG	Cleavage
miR156j	lncRNA37219	3	1	22	440	461	GUUGACAGAAGAGAGUGAGCAC	::..::.::::::::.:..	UGCCUUGCUUUCUUCUGUUAGU	Cleavage
miR156k	lncRNA305633	3	1	21	100	120	UUGACAGAAGAGAGUGAGCAC	::.:::: .:.:::::::::	UUGUUCACCUUUUUCUGUCAA	Translation
miR156k	lncRNA191003	3	1	21	1281	1301	UUGACAGAAGAGAGUGAGCAC	:.:::.:::.::: :::::	CCGUUCAUUCUUUUCAGUCAA	Translation
miR172a	lncRNA133303	3	1	21	102	122	AGAAUCCUGAUGAUGCUGCAG	.:::::: ::: ::::.::::	UUGCAGCUUCAGCAGGGUUCU	Translation
miR172a	lncRNA389483	3	1	21	153	173	AGAAUCCUGAUGAUGCUGCAG	.:::::: ::: ::::.::::	UUGCAGCUUCAGCAGGGUUCU	Translation
miR172d	lncRNA133303	3	1	21	102	122	AGAAUCCUGAUGAUGCUGCAU	:::::: ::: ::::.::::	UUGCAGCUUCAGCAGGGUUCU	Translation
miR172d	lncRNA389483	3	1	21	153	173	AGAAUCCUGAUGAUGCUGCAU	:::::: ::: ::::.::::	UUGCAGCUUCAGCAGGGUUCU	Translation
miR393-5p	lncRNA432378	3	1	21	199	219	UUCCAAAGGGAUCGCAUUGAU	:::::::::.:::::: :	CAGAAUGCGAUCUCUUUGGUA	Cleavage
miR393-5p	lncRNA432378	3	1	21	1386	1406	UUCCAAAGGGAUCGCAUUGAU	:::::::::.:::::: :	CAGAAUGCGAUCUCUUUGGUA	Cleavage
miR393h	lncRNA432378	3	1	22	198	219	UUCCAAAGGGAUCGCAUUGAUC	:::::::::.:::::: :	UCAGAAUGCGAUCUCUUUGGUA	Cleavage
miR393h	lncRNA432378	3	1	22	1385	1406	UUCCAAAGGGAUCGCAUUGAUC	:::::::::.:::::: :	UCAGAAUGCGAUCUCUUUGGUA	Cleavage
miR396a-5p	lncRNA31449	3	1	21	975	995	UUCCACAGCUUUCUUGAACUG	..::::: ::.:::::::::	UGGUUCACUAAGGCUGUGGAA	Translation
miR396b	lncRNA31449	3	1	20	976	995	UUCCACAGCUUUCUUGAACU	.::::: ::.:::::::::	GGUUCACUAAGGCUGUGGAA	Translation
miR399f	lncRNA137938	3	1	19	1471	1489	UGCCAAAGGAGAAUUGCAC	:: :..::.:.::::::::	GUACGGUUUUUCUUUGGCA	Cleavage
miR399f	lncRNA14587	3	1	19	1675	1693	UGCCAAAGGAGAAUUGCAC	:: :..::.:.::::::::	GUACGGUUUUUCUUUGGCA	Cleavage
miR156	lncRNA37219	3	1	21	440	460	CUGACAGAAGAGAGUGAGCAC	::..::.::::::::.::	UGCCUUGCUUUCUUCUGUUAG	Cleavage
novel_miR157	lncRNA139199	3	1	24	713	736	UUUCUGUCUUCUUCAUUCCGCCGU	: ::::::::::: :::: ::	GGUGGGGAAUGAAGAAAACAGCAA	Translation
novel_miR1	lncRNA21599	3.5	1	24	633	656	ACGGGCGGCGAAAGUGACAAAAGG	:::::.:::.:..:...::	GAGAAUGUCAUUUUUGUUGUUUGU	Cleavage
novel_miR2	lncRNA72674	3.5	1	20	120	139	AUAAAGCCGGAUAAAAACAA	::::::::.: ::: :::::	UUGUUUUUGUGCGGGUUUAU	Translation
novel_miR2	lncRNA33859	3.5	1	20	659	678	AUAAAGCCGGAUAAAAACAA	::::::::.: ::: :::::	UUGUUUUUGUGCGGGUUUAU	Translation
novel_miR2	lncRNA489801	3.5	1	20	386	405	AUAAAGCCGGAUAAAAACAA	:: :::::.:.::: :::::	UUAUUUUUGUUCGGGUUUAU	Translation
novel_miR2	lncRNA99614	3.5	1	20	402	421	AUAAAGCCGGAUAAAAACAA	:::::::::.: ::: :::	GUGUUUUUAUUCCGCUGUAU	Translation
novel_miR3	lncRNA56885	3.5	1	24	772	795	AGCUUUGGUAUCAUUCUAAUGUUG	.:. .: :::::::::.:: ::.:	UAGAGUCAGAAUGAUAUCACAGUU	Cleavage
novel_miR4	lncRNA84130	3.5	1	24	399	422	AACUUAGUGGGGAUGGCUGAGAAU	:: .:.:::..:.::::::	UCGACCAAUCGUCCUUAUUAAGUU	Cleavage
novel_miR13	lncRNA460764	3.5	1	23	414	436	ACCCUUGACUUCGAAUUCGUAGC	.::::::: ::: :.:::::	AAGGCGAAUUCCAAGGCGAGGGU	Translation
novel_miR23	lncRNA423453	3.5	1	22	747	768	AUAUUUCUCUCAUUUCUCAAAA	: :: :::.:::.:.::::::	UGUUAAGAGAUGGGGGAAAUAG	Cleavage
novel_miR23	lncRNA31243	3.5	1	22	955	976	AUAUUUCUCUCAUUUCUCAAAA	::.::::: :::::: :::	UAAUGGGAAAUCAGAGAAUUAU	Translation
novel_miR25	lncRNA446149	3.5	1	22	155	176	GAAAUGGUGCCGCUUACUGUAA	:.:::: :::::...:::::	AUGCAGUUAGCGGUGUCAUUUG	Translation
novel_miR26	lncRNA178117	3.5	1	23	18	40	CUUGUGGCCAGUUUUGUUGAGAA	: : :::...::::: ::.::::	UACGCAAUGGAACUGACCGCAAG	Translation
novel_miR26	lncRNA170154	3.5	1	23	91	113	CUUGUGGCCAGUUUUGUUGAGAA	::. :::::::: .:::::	ACAACAGGAAAACUGGGUACAAG	Translation
novel_miR29	lncRNA91432	3.5	1	23	89	111	CUAAAUUGUAGUCUGGAGAAGCG	.::::.: :.:::::: ::::	AUUUUCUUCUGGCUACAAAUUAG	Translation
novel_miR29	lncRNA88373	3.5	1	23	391	413	CUAAAUUGUAGUCUGGAGAAGCG	: ::.: :::.::::.:::::	AGAUUUUAAAGAUUACAGUUUAG	Translation
novel_miR29	lncRNA101215	3.5	1	23	298	320	CUAAAUUGUAGUCUGGAGAAGCG	:.: :::.::::.:::::	CAGAUUUAGAGAUUACAGUUUAG	Translation
novel_miR30	lncRNA120180	3.5	1	25	23	47	GAUAGAGUGUUUUGUUCACAUCCCU	::: ::: :. :::::::.::::	GAGGAAGUGCAUCAAACACUUUAUC	Translation
novel_miR33	lncRNA166262	3.5	1	24	142	165	AUUUUUUGCGUAUAUUUCUUCAUU	:.::::::::.:.::: .::	UGCCAGGAAAUAUAUGUAAAUGAU	Cleavage
novel_miR36	lncRNA38304	3.5	1	24	89	112	UGGAGAUUAAGGAGGAGAGUUCAA	:: ::.:.::::::.::.::.	GCGACCUUUUCUCCUUGAUUUCUU	Cleavage
novel_miR36	lncRNA479883	3.5	1	24	900	923	UGGAGAUUAAGGAGGAGAGUUCAA	:.:: :::.::::::::::	GCUAGCUAGCCUUCUUAAUCUCCC	Cleavage
novel_miR36	lncRNA327713	3.5	1	24	148	171	UGGAGAUUAAGGAGGAGAGUUCAA	:.:.::::: ::::::::	UUUUCAUUUUCUCCUCAAUCUCCA	Translation
novel_miR36	lncRNA70422	3.5	1	24	38	61	UGGAGAUUAAGGAGGAGAGUUCAA	:::::::::::: ::: .:	UUUUCCUCUCCUCCUUAUUCUAUA	Translation
novel_miR36	lncRNA89113	3.5	1	24	201	224	UGGAGAUUAAGGAGGAGAGUUCAA	:: . . : ::::::::::.:::.	UUCGCUCCACCUCCUUAAUUUCCG	Cleavage
novel_miR39	lncRNA118714	3.5	1	23	220	242	AGAGUAGUACUAGGAUGGGUGAC	::.:: ::: :::::::.:	UCUUCCUAUACUACUACUACUUU	Translation
novel_miR45	lncRNA455770	3.5	1	22	475	496	CGAGUGUUUUGUUGACAUCCCU	.: :: :::..::::::..:.:	GGUGAAGUCGGCAAAACGUUUG	Cleavage
novel_miR45	lncRNA153592	3.5	1	22	81	102	CGAGUGUUUUGUUGACAUCCCU	.: :: :::..::::::..:.:	GGUGAAGUCGGCAAAACGUUUG	Cleavage
novel_miR52	lncRNA493096	3.5	1	24	486	509	AAUAGGACGUAUCAAGCAGAAACC	: :: :::. ::.::.:::.:.::	GCUUGCUGUGUGGUAUGUCUUGUU	Translation
novel_miR55	lncRNA23606	3.5	1	25	1008	1032	CAAAAUGCUAGCUCUCAUGGCCUCC	.:: .:::::::::::::	UUCUCUCAACGGAGCUAGCAUUUUU	Cleavage
novel_miR58	lncRNA306007	3.5	1	22	931	952	CACAUGGAAACAUCGGAGUUGG	:. ::: :::::::.:::::	CUCACUGGGAUGUUUUCAUGUC	Translation
novel_miR58	lncRNA156445	3.5	1	22	1574	1595	CACAUGGAAACAUCGGAGUUGG	::.. ::::::.::::::	AACCCUUUUAUGUUUUCAUGUG	Translation
novel_miR59	lncRNA504620	3.5	1	25	81	105	UCUAGUGGUUCAUAUCUUGCAUGUU	: .::::: ::::..:.::::	GGGUUUUAAGAUUUGAAUUAUUAGA	Translation
novel_miR62	lncRNA76821	3.5	1	24	508	531	UAGUUAAUAAGUCAUCGGGAUCAA	::: ...::::.:::::::.::	GUGACUUUGAUGGCUUAUUAGCUU	Cleavage
novel_miR66	lncRNA106702	3.5	1	25	234	258	UCUUUUCUGUUGACCUGACACUUGA	:::. :::.::..::::::.	GUCCAUGUUUGGUUAAUGGAAAAGG	Cleavage
novel_miR71	lncRNA113781	3.5	1	20	332	351	UUUAUUUGGUUUAACCAAAU	::: ::::.: ::::::.:	CUUUAGUUAGAACAAAUAGA	Translation
novel_miR71	lncRNA116927	3.5	1	20	297	316	UUUAUUUGGUUUAACCAAAU	::: ::::.: ::::::.:	CUUUAGUUAGAACAAAUAGA	Translation
novel_miR73	lncRNA484288	3.5	1	24	10	33	AGUGGAAGGCUAAAGGGGUGCUCA	:::.:::::..::.::.:	UCAUUUCCCUUUUAGUUUUUCAUU	Cleavage
novel_miR73	lncRNA272331	3.5	1	24	6	29	AGUGGAAGGCUAAAGGGGUGCUCA	:: ::::: :::::::::	GACAAUCCGCUUUACCCUUCCACU	Translation
novel_miR83	lncRNA100304	3.5	1	24	65	88	AGUGGCGGCUGAAAUGAGAAGAGG	..:.::::. :::..::.::.:::	UUUUUUCUUCUUUUGGCUGCUACU	Translation
novel_miR83	lncRNA70331	3.5	1	24	166	189	AGUGGCGGCUGAAAUGAGAAGAGG	.::. :.:.: :::::: ::::::	UCUUCUUUUAAUUCAGCAGCCACU	Translation
novel_miR83	lncRNA239915	3.5	1	24	186	209	AGUGGCGGCUGAAAUGAGAAGAGG	..:. :::. :::..::.::.:::	UUUUGUCUUCUUUUGGCUGCUACU	Translation
novel_miR83	lncRNA92009	3.5	1	24	93	116	AGUGGCGGCUGAAAUGAGAAGAGG	..:. :::. :::..::.::.:::	UUUUGUCUUCUUUUGGCUGCUACU	Translation
novel_miR83	lncRNA89211	3.5	1	24	71	94	AGUGGCGGCUGAAAUGAGAAGAGG	..:. :::. :::..::.::.:::	UUUUGUCUUCUUUUGGCUGCUACU	Translation
novel_miR83	lncRNA83529	3.5	1	24	137	160	AGUGGCGGCUGAAAUGAGAAGAGG	..:. :::. :::..::.::.:::	UUUUGUCUUCUUUUGGCUGCUACU	Translation
novel_miR83	lncRNA172304	3.5	1	24	975	998	AGUGGCGGCUGAAAUGAGAAGAGG	.:::::::::..:.:.::	UUUGAAUUCAUUUCAGUUGUCGCU	Cleavage
novel_miR85	lncRNA141229	3.5	1	22	711	732	GUGGUGGCGCAAAGACUUCAUU	::::.::::: :.:::::	CUGAAAGUUUUUGCACUACCAC	Translation
novel_miR91	lncRNA495205	3.5	1	24	620	643	UAUAUUGCACGUGAACUCUCCCCC	:: ::.:.:::.::::::	UAGCCUGAUUUUAUGUGUAAUAUA	Cleavage
novel_miR93	lncRNA32186	3.5	1	25	796	820	AUGAAACCCGUUGGACUCGCGUUGC	::. :.:::::::::::.	UGGUUUCGGCUUCAACGGGUUUCGG	Cleavage
novel_miR94	lncRNA207336	3.5	1	24	438	461	UCGAAAUUGGUUAAGGGGACUCCC	::::...:::.::.:::::.:.	UCGAGUUUUCUUGACUAAUUUUGG	Cleavage
novel_miR94	lncRNA175042	3.5	1	24	12	35	UCGAAAUUGGUUAAGGGGACUCCC	: :...::::::.::: ::::	GUAAAUUUUCUUAACUAAUCUCGA	Cleavage
novel_miR98	lncRNA149529	3.5	1	24	290	313	UGGGAUCCGAGAGUUAUGUUCACA	:. ::.:::::::: ::::	UCAUCAUUUAGCUCUCGGAACCCA	Cleavage
novel_miR98	lncRNA427509	3.5	1	24	283	306	UGGGAUCCGAGAGUUAUGUUCACA	:. : ::::::::::::..	CUAAUAUUUCACUCUCGGAUCCUG	Translation
novel_miR99	lncRNA152860	3.5	1	24	627	650	GGUCCUCCUGAUUUCCACCAAUCA	: ::::: ::..::::::::	AUGCUAGUGGAUAUUGGGAGGACC	Translation
novel_miR101	lncRNA88431	3.5	1	24	34	57	GGGUUCUGUUUUUUUAUUUUUUUU	:::::::: :::.:.::: :::::	AAAAAAAAAAAAGAGACAAAACCC	Translation
novel_miR101	lncRNA100936	3.5	1	24	147	170	GGGUUCUGUUUUUUUAUUUUUUUU	:::..::: :::::::.: ::.::	AAAGGAAAAAAAAAAAUAAAAUCC	Translation
novel_miR101	lncRNA53606	3.5	1	24	841	864	GGGUUCUGUUUUUUUAUUUUUUUU	: ::: :::::::::: ::	UACUUAUAUAUAAAAACAGAAACC	Translation
novel_miR102	lncRNA327606	3.5	1	22	161	182	UUCGCUGUAUGGAUGCUGGAUC	::: .::::::::.:.::	UUACCAUUAUCCAUACGGUGAU	Cleavage
novel_miR108	lncRNA278444	3.5	1	25	1964	1988	GGGCUGUGAUUGGUUGGGGACACGG	.:: : ::::::..:::::	UACUCAUCCAAUCCAAUCGUAGCCC	Translation
novel_miR118	lncRNA37531	3.5	1	19	520	538	CAAAUGCGGAUUGCCCCCA	:: ::.:.::.:::::::	UGUUGGUAGUCUGCAUUUG	Cleavage
novel_miR120	lncRNA231526	3.5	1	24	177	200	UUAGUUGGUGGAGCGAUUUGUCUG	.::. : ::::.::::.:::	GUCCUAAGCCCCUCCGCCAAUUAA	Translation
novel_miR121	lncRNA326161	3.5	1	21	267	287	UGGCUGUGAUUUUGUUGUUCA	::.:::.:::::.:::..	GCAAUAACGAAAUCGCAGUUC	Cleavage
novel_miR123	lncRNA27940	3.5	1	25	1048	1072	GUCGGACGCCAAUGGUUACUUUUCC	: ::.: ::::::::.:::	GCUGGUGAAAUCUUUGGCGUCUGAC	Translation
novel_miR132	lncRNA373433	3.5	1	24	1481	1504	UAAAAAAAGUGUGAACAAAAUCGG	:::::::..:.::::: ::.	CAUCUUUUGUUUGCGCUUUUGUUG	Cleavage
novel_miR132	lncRNA135926	3.5	1	24	107	130	UAAAAAAAGUGUGAACAAAAUCGG	:: ::::: :..::::::::	UUAUUUAUGUUCUCGUUUUUUUUA	Translation
novel_miR134	lncRNA57628	3.5	1	25	709	733	GAUUUAACUGCAAAAGGUGGAAAUC	: ::::::..:::.::::	AAGCUGAAGCUUUUGUGGUUGAAUC	Cleavage
novel_miR150	lncRNA297291	3.5	1	21	91	111	CCAAACGGCCGGUCGAGUUUG	...:.:: ::.::..::::::	UGGAUUCAACUGGUUGUUUGG	Translation
novel_miR150	lncRNA289751	3.5	1	21	664	684	CCAAACGGCCGGUCGAGUUUG	...:.:: ::.::..::::::	UGGAUUCAACUGGUUGUUUGG	Translation
miR5083	lncRNA52783	3.5	1	20	552	571	AGACUACAAUUAUCUGAUCA	:::::.:.:..::::: :::	UGAUCGGGUGGUUGUAAUCU	Cleavage
miR5141	lncRNA413734	3.5	1	24	263	286	AGACCCGACGCGACUGACAGAUAA	: :::..::.::::.::::.	GGUUGUGUUGGUUGCGUUGGGUUG	Cleavage
miR156f-5p	lncRNA412433	3.5	1	20	525	544	CUGACAGAAGAGAGUGAGCA	:.:. ::.::::.:::.::	AGUUUCCUUUCUUUUGUUAG	Translation
miR156g-5p	lncRNA255958	3.5	1	21	477	497	UUGACAGAAGAUAGAGGGCAC	:.::::::::: ::::.:	CGCCUCUCUAUCUUAUGUCGA	Translation
miR156j	lncRNA305633	3.5	1	22	100	121	GUUGACAGAAGAGAGUGAGCAC	::.:::: .:.:::::::::	UUGUUCACCUUUUUCUGUCAAG	Translation
miR156j	lncRNA42648	3.5	1	22	192	213	GUUGACAGAAGAGAGUGAGCAC	: .::..:::.::::::: ::	UUUUUCGUUCUUUUCUGUCUAC	Cleavage
miR156j	lncRNA30797	3.5	1	22	320	341	GUUGACAGAAGAGAGUGAGCAC	:. ::::.::::::::.:	CCUAUUUCUCUUUUCUGUCAGC	Cleavage
miR156j	lncRNA438700	3.5	1	22	80	101	GUUGACAGAAGAGAGUGAGCAC	.:: ::. :::::::::::	AAUUUCUCUUCCUUCUGUCAAC	Translation
miR156k	lncRNA37219	3.5	1	21	440	460	UUGACAGAAGAGAGUGAGCAC	::..::.::::::::.:.	UGCCUUGCUUUCUUCUGUUAG	Cleavage
miR159a	lncRNA175042	3.5	1	21	422	442	UUUGGAUUGAAGGGAGCUCUA	:::.:..: :.::::::::	GCGAGUUUUCGUUAAUCCAAA	Translation
miR160h	lncRNA53284	3.5	1	21	247	267	UGCCUGGCUCCCUGCAUGCCA	::::.:::: ::::::: :::	UGGCGUGCAUGGAGCCAAGCA	Translation
miR160h	lncRNA184039	3.5	1	21	23	43	UGCCUGGCUCCCUGCAUGCCA	::::.:::: ::::::: :::	UGGCGUGCAUGGAGCCAAGCA	Translation
miR164a	lncRNA55989	3.5	1	21	87	107	UGGAGAAGCAGGGCACUUGCU	::::: :.::::::::.:	UUCAAGUUGCUUGCUUCUCUA	Translation
miR164a	lncRNA40568	3.5	1	21	798	818	UGGAGAAGCAGGGCACUUGCU	::. ::..::::::::..:	CUCAGCUGUUCUGCUUCUUUA	Cleavage
miR164b	lncRNA378925	3.5	1	20	250	269	UGGAGAAGCAGGGCACGUGC	::::: :.: ::::::.::	CCACGUUCUCAGCUUCUUCA	Translation
miR166e	lncRNA113375	3.5	1	19	338	356	GGACCAGGCUUCAUUCCCC	:: :::::. ::.::::::	GGAGAAUGGCGCUUGGUCC	Translation
miR166h-3p-1	lncRNA113375	3.5	1	21	340	360	UCUCGGACCAGGCUUCAUUCC	:::::. ::.:::::: :::	AGAAUGGCGCUUGGUCCCAGA	Translation
miR166u	lncRNA113375	3.5	1	20	341	360	UCUCGGACCAGGCUUCAUUC	:::::. ::.:::::: :::	GAAUGGCGCUUGGUCCCAGA	Translation
miR167d	lncRNA443571	3.5	1	22	131	152	UGAAGCUGCCAGCAUGAUCUGG	::.:: ::: ::::::::.:	AAAGGUCUUGCAGGCAGCUUUA	Translation
miR167d-1	lncRNA443571	3.5	1	20	133	152	UGAAGCUGCCAGCAUGAUCU	::.:: ::: ::::::::.:	AGGUCUUGCAGGCAGCUUUA	Translation
miR167d-5p	lncRNA443571	3.5	1	21	132	152	UGAAGCUGCCAGCAUGAUCUG	::.:: ::: ::::::::.:	AAGGUCUUGCAGGCAGCUUUA	Translation
miR169v	lncRNA272468	3.5	1	21	205	225	AAGCCAAGGAUGAAUUGCCGG	: .:::.:::.:::::::	UUUGGGAUUUAUCUUUGGCUU	Cleavage
miR169v	lncRNA20801	3.5	1	21	1153	1173	AAGCCAAGGAUGAAUUGCCGG	.: . :::.::::::::.::	AUGCUCAUUUAUCCUUGGUUU	Cleavage
miR172a	lncRNA487451	3.5	1	21	466	486	AGAAUCCUGAUGAUGCUGCAG	:.: ::::::::: :::.:	AAGUAACAUCAUCAGCAUUUU	Translation
miR172d	lncRNA487451	3.5	1	21	466	486	AGAAUCCUGAUGAUGCUGCAU	: :.: ::::::::: :::.:	AAGUAACAUCAUCAGCAUUUU	Translation
miR393a	lncRNA432378	3.5	1	21	198	218	UCCAAAGGGAUCGCAUUGAUC	:::::::::.::::::	UCAGAAUGCGAUCUCUUUGGU	Cleavage
miR393a	lncRNA432378	3.5	1	21	1385	1405	UCCAAAGGGAUCGCAUUGAUC	:::::::::.::::::	UCAGAAUGCGAUCUCUUUGGU	Cleavage
miR393b-5p	lncRNA432378	3.5	1	22	197	218	UCCAAAGGGAUCGCAUUGAUCU	:::::::::.::::::	GUCAGAAUGCGAUCUCUUUGGU	Cleavage
miR393b-5p	lncRNA432378	3.5	1	22	1384	1405	UCCAAAGGGAUCGCAUUGAUCU	:::::::::.::::::	GUCAGAAUGCGAUCUCUUUGGU	Cleavage
miR396a-5p	lncRNA252769	3.5	1	21	1763	1783	UUCCACAGCUUUCUUGAACUG	.::::::. ::::.::::::	UAGUUCAGUAAAGUUGUGGAC	Translation
miR396b	lncRNA252769	3.5	1	20	1764	1783	UUCCACAGCUUUCUUGAACU	::::::. ::::.::::::	AGUUCAGUAAAGUUGUGGAC	Translation
miR396e-5p	lncRNA31449	3.5	1	20	976	995	UUCCACGGCUUUCUUGAACU	.::::: ::.::.::::::	GGUUCACUAAGGCUGUGGAA	Translation
miR396f	lncRNA31449	3.5	1	21	975	995	UUCCACGGCUUUCUUGAACUG	..::::: ::.::.::::::	UGGUUCACUAAGGCUGUGGAA	Translation
miR398b	lncRNA319245	3.5	1	21	72	92	UGUGUUCUCAGGUCGCCCCUG	.::::: ::::: :::.:::.	UAGGGGAGACCUAAGAGCACG	Translation
miR399a	lncRNA361117	3.5	1	21	831	851	UGCCAAAGGAGAUUUGCCCUG	:: ::::.:.::: ::::::	AAGUGCAAGUUUCCAUUGGCA	Translation
miR399f	lncRNA361117	3.5	1	19	833	851	UGCCAAAGGAGAAUUGCAC	:::::: :.::: ::::::	GUGCAAGUUUCCAUUGGCA	Translation
miR399f	lncRNA501046	3.5	1	19	199	217	UGCCAAAGGAGAAUUGCAC	:: :: ::::::::::::	GUUCAUAUCUCCUUUGGCA	Translation
miR156	lncRNA412433	3.5	1	21	524	544	CUGACAGAAGAGAGUGAGCAC	:.:. ::.::::.:::.::	CAGUUUCCUUUCUUUUGUUAG	Translation
novel_miR154	lncRNA365422	3.5	1	21	178	198	UGGUUUGAAGGUCGGACCAGG	:.:::::.::. ::::.::.:	CUUGGUCUGAUAUUCAGACUA	Translation
novel_miR154	lncRNA150913	3.5	1	21	492	512	UGGUUUGAAGGUCGGACCAGG	..::: ::::..:::::: ::	UUUGGACCGAUUUUCAAAGCA	Cleavage
novel_miR154	lncRNA277592	3.5	1	21	433	453	UGGUUUGAAGGUCGGACCAGG	.:: : ::::::::::.::	AUUGUACAGACCUUCAAAUCA	Translation
novel_miR157	lncRNA77062	3.5	1	24	333	355	UUUCUGUCUUCUUCAUUCCGCCGU	:::: : :: ::::: ::::::::	ACGG-GCAACGAAGAUGACAGAAA	Translation
novel_miR2	lncRNA273326	4	1	20	982	1001	AUAAAGCCGGAUAAAAACAA	::::::::::..::: ::.	UUGUUUUUAUUUGGCAUUGA	Cleavage
novel_miR2	lncRNA404108	4	1	20	359	378	AUAAAGCCGGAUAAAAACAA	::::::::::.: : :::.:	UUGUUUUUAUUCUGAUUUGU	Translation
novel_miR2	lncRNA30729	4	1	20	995	1014	AUAAAGCCGGAUAAAAACAA	::::: :: :..::::::.:	UUGUUAUUUUUUGGCUUUGU	Translation
novel_miR2	lncRNA313307	4	1	20	153	172	AUAAAGCCGGAUAAAAACAA	:::::: :::..: .:::::	UUGUUUCUAUUUGAUUUUAU	Translation
novel_miR2	lncRNA409968	4	1	20	650	669	AUAAAGCCGGAUAAAAACAA	::::::: ..::.:::::	AAGUUUUUACUUGGUUUUAU	Translation
novel_miR2	lncRNA90796	4	1	20	528	547	AUAAAGCCGGAUAAAAACAA	:::::::::.. ::: :::	AUGUUUUUAUUUUGCUAUAU	Translation
novel_miR2	lncRNA80821	4	1	20	306	325	AUAAAGCCGGAUAAAAACAA	::: ::::::.::: :::	CUGUCUUUAUCUGGCAUUAG	Cleavage
novel_miR2	lncRNA305415	4	1	20	852	871	AUAAAGCCGGAUAAAAACAA	:: ::::::::: :::: :	GUGAUUUUAUCCGUCUUUCU	Translation
novel_miR2	lncRNA68887	4	1	20	528	547	AUAAAGCCGGAUAAAAACAA	:::: :::..:::::::	GUGUUGAUAUUUGGCUUUAA	Translation
novel_miR3	lncRNA496703	4	1	24	388	411	AGCUUUGGUAUCAUUCUAAUGUUG	.:: :::::.:::..: :::	UGUAGUUUGAAUGGUACUGAUGCU	Cleavage
novel_miR3	lncRNA46747	4	1	24	582	605	AGCUUUGGUAUCAUUCUAAUGUUG	: : ::::::::...:..:.:	UUUCUUAAGAAUGAUGUUAGGGUU	Cleavage
novel_miR3	lncRNA68234	4	1	24	559	582	AGCUUUGGUAUCAUUCUAAUGUUG	: : ::::::::...:..:.:	UUUCUUAAGAAUGAUGUUAGGGUU	Cleavage
novel_miR4	lncRNA330293	4	1	24	325	348	AACUUAGUGGGGAUGGCUGAGAAU	::.:.:: .::::.:.::::::	UUUUUUAGAGGUCCCUAUUAAGUU	Translation
novel_miR4	lncRNA233444	4	1	24	303	326	AACUUAGUGGGGAUGGCUGAGAAU	:: : :::: :.:::::::::	CAGCUGAACCAUACUCACUAAGUU	Translation
novel_miR4	lncRNA216365	4	1	24	466	489	AACUUAGUGGGGAUGGCUGAGAAU	::::.:::.:::: :.::	GGAAGCAGCUAUCUCCACCAGGUG	Translation
novel_miR4	lncRNA475391	4	1	24	328	351	AACUUAGUGGGGAUGGCUGAGAAU	:::::: .:....::::::	AAUAGCAGCCAGUCUUGUUAAGUU	Translation
novel_miR4	lncRNA183631	4	1	24	563	586	AACUUAGUGGGGAUGGCUGAGAAU	::: .::.: :::::.:::	ACUAACAGGUAUUCGCACUAGGUU	Translation
novel_miR12	lncRNA268500	4	1	24	387	410	GAAUUCAUAUUGUUAAUUCGGUUG	:::::..::.: ::..:::	UCCAGGAAUUGGCAGUUUGGGUUC	Translation
novel_miR12	lncRNA352374	4	1	24	167	190	GAAUUCAUAUUGUUAAUUCGGUUG	.:. ::::: :::::.: .:::.	UAGAAGAAUUUACAAUGUAGAUUU	Translation
novel_miR13	lncRNA143086	4	1	23	450	472	ACCCUUGACUUCGAAUUCGUAGC	: .:::::.:::::: :: ::	CAUCUGAAUUUGAAGUCCAGUGU	Translation
novel_miR14	lncRNA32186	4	1	22	912	933	CUACAGCCGUAAUUAGUUUUAA	: ..::.:: ::..::.:::::	UGGGAAUUAUUUGUGGUUGUAG	Translation
novel_miR19	lncRNA74919	4	1	21	357	377	AUUAUGCUGCAGGAAGGUAUC	::::::. : ::::::.::	AUUACCUUUGUCCAGCAUGAU	Translation
novel_miR19	lncRNA289751	4	1	21	60	80	AUUAUGCUGCAGGAAGGUAUC	: :::: ::::::::::..	AAGACCUGCCUGCAGCAUGGA	Translation
novel_miR19	lncRNA32289	4	1	21	1060	1080	AUUAUGCUGCAGGAAGGUAUC	:::.::.:::::::: ::	UUUACUUUUCUGCAGCAAUAU	Cleavage
novel_miR19	lncRNA30745	4	1	21	600	620	AUUAUGCUGCAGGAAGGUAUC	:::: :..::.:::: :::	CCUACCAUUUUGUAGCAAAAU	Translation
novel_miR20	lncRNA279877	4	1	25	264	288	CGUGCGAUCUCACUCUGCUCGCUUG	.:: .:.:.::: ::.:::.:::.:	UAAAUGGGUAGAUUGGGAUUGCAUG	Translation
novel_miR23	lncRNA336177	4	1	22	391	412	AUAUUUCUCUCAUUUCUCAAAA	:::::::::::.:.::	UUGGAAGAAAUGAGAGGAGUAA	Cleavage
novel_miR23	lncRNA413749	4	1	22	147	168	AUAUUUCUCUCAUUUCUCAAAA	::::: . ::::.::.::::	CGUUGAGUGUUGAGGGAGAUAU	Translation
novel_miR23	lncRNA274115	4	1	22	746	767	AUAUUUCUCUCAUUUCUCAAAA	::: :::.:::::.:::	UCUGUAGAUAUGGGAGAAGUAU	Translation
novel_miR23	lncRNA122632	4	1	22	282	303	AUAUUUCUCUCAUUUCUCAAAA	:::::.: ::::::.:: :	GAGUGAGAGAAGAGAGAGAUCU	Translation
novel_miR23	lncRNA485590	4	1	22	326	347	AUAUUUCUCUCAUUUCUCAAAA	::: :::.:::::.:::	UCUGUAGAUAUGGGAGAAGUAU	Translation
novel_miR23	lncRNA312600	4	1	22	318	339	AUAUUUCUCUCAUUUCUCAAAA	::: :.::::::::: ::	AAGUGAAAGAUGAGAGAACUAG	Cleavage
novel_miR24	lncRNA98743	4	1	24	423	446	UGGGGCGGGGUUUAAAAAGUCCGG	::::::::.:::::. .:	AAAUGGUUUUUAAAUCCCGCUGUA	Cleavage
novel_miR24	lncRNA73890	4	1	24	600	623	UGGGGCGGGGUUUAAAAAGUCCGG	:.: ::::: :::.::.::: .:	CUGUCCUUUUAAAAUCCUGCCGUA	Translation
novel_miR24	lncRNA444274	4	1	24	965	988	UGGGGCGGGGUUUAAAAAGUCCGG	::::::::..::::. ::	ACUAUGUUUUUAAAUUCCGCUGCA	Cleavage
novel_miR24	lncRNA89113	4	1	24	495	518	UGGGGCGGGGUUUAAAAAGUCCGG	.::::::::..::::. .:	UAUUUUUUUUUAAAUUCCGCUAUA	Cleavage
novel_miR24	lncRNA30797	4	1	24	843	866	UGGGGCGGGGUUUAAAAAGUCCGG	.::::: :: :.:.::.:::	UUAAGCUUUUCAAUCUCUGCUCCA	Translation
novel_miR25	lncRNA125667	4	1	22	195	216	GAAAUGGUGCCGCUUACUGUAA	: : ::::: .:::::..::::	UGAGAGUAACUGGCACUGUUUC	Translation
novel_miR25	lncRNA220816	4	1	22	840	861	GAAAUGGUGCCGCUUACUGUAA	::::..: ::.::..::::	GGCCAGUGGGAGGUACUGUUUC	Translation
novel_miR26	lncRNA94316	4	1	23	399	421	CUUGUGGCCAGUUUUGUUGAGAA	.:::: .:.:::: .::::::	AAUUCAAAGAGACUGUUCACAAG	Translation
novel_miR26	lncRNA209465	4	1	23	1126	1148	CUUGUGGCCAGUUUUGUUGAGAA	..: ::::::::::..::	GUUAAGGCUAAACUGGCCAUGAG	Translation
novel_miR29	lncRNA49129	4	1	23	198	220	CUAAAUUGUAGUCUGGAGAAGCG	::::.:: : ::.:::::::	UUAUUCUUCAUAGUAUAAUUUAG	Translation
novel_miR29	lncRNA282401	4	1	23	537	559	CUAAAUUGUAGUCUGGAGAAGCG	::::.:: : ::.:::::::	UUAUUCUUCAUAGUAUAAUUUAG	Translation
novel_miR29	lncRNA100376	4	1	23	309	331	CUAAAUUGUAGUCUGGAGAAGCG	: ::.: ::::::::: ::::	AGAUUUUAAAGACUACAACUUAG	Translation
novel_miR29	lncRNA140953	4	1	23	420	442	CUAAAUUGUAGUCUGGAGAAGCG	: ::.: ::::::::: ::::	AGAUUUUAAAGACUACAACUUAG	Translation
novel_miR29	lncRNA40930	4	1	23	914	936	CUAAAUUGUAGUCUGGAGAAGCG	: : : :.:: ::::.:.:::::	CUCAUGUUCAUACUAUAGUUUAG	Translation
novel_miR29	lncRNA40568	4	1	23	1020	1042	CUAAAUUGUAGUCUGGAGAAGCG	: : : :.:: ::::.:.:::::	CUCAUGUUCAUACUAUAGUUUAG	Translation
novel_miR29	lncRNA141560	4	1	23	70	92	CUAAAUUGUAGUCUGGAGAAGCG	:.:. :::::.::::::.	AAUGUUUUAAGACUGCAAUUUGU	Translation
novel_miR29	lncRNA313491	4	1	23	290	312	CUAAAUUGUAGUCUGGAGAAGCG	:.: :::.::::.:::.:	CAGAUUUAGAGAUUACAGUUUGG	Translation
novel_miR29	lncRNA277535	4	1	23	292	314	CUAAAUUGUAGUCUGGAGAAGCG	:.: :::.::::.:::.:	CAGAUUUAAAGAUUACAGUUUGG	Translation
novel_miR29	lncRNA223391	4	1	23	326	348	CUAAAUUGUAGUCUGGAGAAGCG	:.: ::..::::.:::::	CAUAUUUAAAGGUUACAGUUUAG	Translation
novel_miR30	lncRNA79651	4	1	25	41	65	GAUAGAGUGUUUUGUUCACAUCCCU	::::::::.::.::::	UUCCGUCCAAACAAAACGCUUUAUC	Cleavage
novel_miR30	lncRNA85133	4	1	25	399	423	GAUAGAGUGUUUUGUUCACAUCCCU	::: :: ::: ::::::::	GAACCAGUGCACCAAAGACUCUAUC	Translation
novel_miR30	lncRNA160992	4	1	25	747	771	GAUAGAGUGUUUUGUUCACAUCCCU	:: : :::::: ::.::::	AAUCCAGUCAUCAAAACUCUUUAUC	Translation
novel_miR33	lncRNA204842	4	1	24	271	294	AUUUUUUGCGUAUAUUUCUUCAUU	:::::::: :..: :::::::	GGGGAAGAAAUUUGUGGAAAAAAU	Translation
novel_miR33	lncRNA187624	4	1	24	113	136	AUUUUUUGCGUAUAUUUCUUCAUU	:: :: ::::::: :.:::..::	UAUUAAUAAAUAUAAGUAAAGGAU	Translation
novel_miR33	lncRNA229815	4	1	24	959	982	AUUUUUUGCGUAUAUUUCUUCAUU	:: .:: ::::::.:..::: ::	AACUGAGUAAUAUAUGUGAAAUAU	Cleavage
novel_miR33	lncRNA443758	4	1	24	516	539	AUUUUUUGCGUAUAUUUCUUCAUU	::::.::::.:..:. :::	AAAAUAGAAGUAUAUGUGAGUAAU	Cleavage
novel_miR34	lncRNA157789	4	1	20	569	588	CGCGGCGGUUGUUUAUGGCC	::::::.::...:: :.:::	GGCCAUGAAUGGCCUCUGCG	Translation
novel_miR34	lncRNA182906	4	1	20	734	753	CGCGGCGGUUGUUUAUGGCC	:. :.:::.::.::::::	AACUCUGAACGACUGCCGCG	Cleavage
novel_miR34	lncRNA204166	4	1	20	45	64	CGCGGCGGUUGUUUAUGGCC	:::: :::::: ::: :::	UGCCAAAAACAAACGCAGCG	Translation
novel_miR34	lncRNA432378	4	1	20	612	631	CGCGGCGGUUGUUUAUGGCC	:: : ::::::.::.:::	AGCAAGCAACAACUGCUGCG	Translation
novel_miR36	lncRNA142798	4	1	24	199	222	UGGAGAUUAAGGAGGAGAGUUCAA	::::: ..::.: ::::::::	AAUAACUCGUUUCUUCAAUCUCCA	Translation
novel_miR36	lncRNA53587	4	1	24	132	155	UGGAGAUUAAGGAGGAGAGUUCAA	::::::::::: .::.::.	UCUCACUCUCCUCCUAGAUUUCUU	Translation
novel_miR36	lncRNA36502	4	1	24	86	109	UGGAGAUUAAGGAGGAGAGUUCAA	:::.:..:..:::::.:::	UCUCACUUUUUUUUUUAAUUUCCU	Cleavage
novel_miR36	lncRNA92710	4	1	24	482	505	UGGAGAUUAAGGAGGAGAGUUCAA	: : :::::.:.::::: ::...	GUAAUCUCUCUUUCUUAAGCUUUG	Translation
novel_miR36	lncRNA208823	4	1	24	413	436	UGGAGAUUAAGGAGGAGAGUUCAA	: ..:: ::.:::::.:: :.::	GUUGGCUGUCUUCCUUGAUAUUCA	Cleavage
novel_miR36	lncRNA55871	4	1	24	305	328	UGGAGAUUAAGGAGGAGAGUUCAA	: :::::::.::.:::: :.	ACAUAGUCUCCUCUUUGAUCUGCG	Cleavage
novel_miR36	lncRNA84410	4	1	24	52	75	UGGAGAUUAAGGAGGAGAGUUCAA	.:::::::.:: ::.:::	UUUCCUUCUCCUCUUUUAUUUCCC	Translation
novel_miR36	lncRNA80713	4	1	24	414	437	UGGAGAUUAAGGAGGAGAGUUCAA	:.::.::::: .::::::	AUGUUGUUUCUUCCUUCGUCUCCA	Translation
novel_miR36	lncRNA38428	4	1	24	88	111	UGGAGAUUAAGGAGGAGAGUUCAA	: .. :.:.::.::::::::...	CUAGGGUUUUCUUCUUAAUCUUUG	Cleavage
novel_miR36	lncRNA171013	4	1	24	78	101	UGGAGAUUAAGGAGGAGAGUUCAA	::::.::. ::::::.::	UUUCUGUCUCUUCUCUAAUCUUCA	Translation
novel_miR36	lncRNA355583	4	1	24	129	152	UGGAGAUUAAGGAGGAGAGUUCAA	:.:..:..:::::::.::	UUACUGUUUUUUUUUUAAUCUUCA	Cleavage
novel_miR36	lncRNA62998	4	1	24	415	438	UGGAGAUUAAGGAGGAGAGUUCAA	:.::.::::: .::::::	AUGUUGUUUCUUCCUUCGUCUCCA	Translation
novel_miR36	lncRNA189866	4	1	24	113	136	UGGAGAUUAAGGAGGAGAGUUCAA	:::::.::.:::.::: :	ACGCUCUCUCUUCUUUAGUCUGCU	Cleavage
novel_miR36	lncRNA147715	4	1	24	276	299	UGGAGAUUAAGGAGGAGAGUUCAA	:: .::.:: : .:::::.::::	UUUUGCUUUCAUGUUUAAUUUCCA	Translation
novel_miR36	lncRNA96052	4	1	24	94	117	UGGAGAUUAAGGAGGAGAGUUCAA	::::.:::: : .::::::	CUUCCCUCUUCUCCCUCGUCUCCA	Translation
novel_miR36	lncRNA362893	4	1	24	25	48	UGGAGAUUAAGGAGGAGAGUUCAA	:::..::.:: :::::::	CCUCCAUCUUUUCUUUCAUCUCCA	Translation
novel_miR36	lncRNA49975	4	1	24	319	342	UGGAGAUUAAGGAGGAGAGUUCAA	:: .::.:: : .:::::.::::	UUUUGCUUUCAUGUUUAAUUUCCA	Translation
novel_miR36	lncRNA11791	4	1	24	84	107	UGGAGAUUAAGGAGGAGAGUUCAA	: .. :.:.::.::::::::...	CUAGGGUUUUCUUCUUAAUCUUUG	Cleavage
novel_miR36	lncRNA86518	4	1	24	93	116	UGGAGAUUAAGGAGGAGAGUUCAA	::::.:::: : .::::::	CUUCCCUCUUCUCCCUCGUCUCCA	Translation
novel_miR36	lncRNA81661	4	1	24	93	116	UGGAGAUUAAGGAGGAGAGUUCAA	::.::.:..: :::.::::	AUUUCCUUUCUUUUUCAAUUUCCA	Translation
novel_miR36	lncRNA40568	4	1	24	80	103	UGGAGAUUAAGGAGGAGAGUUCAA	:::..::.:: :::::::	CCUCCAUCUUUUCUUUCAUCUCCA	Translation
novel_miR36	lncRNA32186	4	1	24	85	108	UGGAGAUUAAGGAGGAGAGUUCAA	::::.::.::::. .::.:	AUUUCCUCUUCUUCUUAGAUUCUA	Translation
novel_miR39	lncRNA178611	4	1	23	185	207	AGAGUAGUACUAGGAUGGGUGAC	::: :::.:::: :::::..::	GUCUCCCGUCCUUGUACUGUUCA	Translation
novel_miR39	lncRNA365762	4	1	23	362	384	AGAGUAGUACUAGGAUGGGUGAC	.::::.::: :.::..:::	UAAUUCCAUUCUAUUGCUGUUCU	Translation
novel_miR39	lncRNA150748	4	1	23	882	904	AGAGUAGUACUAGGAUGGGUGAC	:. ::::::::.::.:: :	AAGUCUAAUCCUAGUGCUGCUAU	Cleavage
novel_miR39	lncRNA43272	4	1	23	317	339	AGAGUAGUACUAGGAUGGGUGAC	::: :::::::::.: ::	CCGCCCCCACCUAGUACUGCGCU	Translation
novel_miR40	lncRNA343662	4	1	20	264	283	AGGAUCCAGUGGUUGAGAUU	:: .::::::..:::::.:	AAAUUCAACCGUUGGAUUCA	Cleavage
novel_miR40	lncRNA144894	4	1	20	661	680	AGGAUCCAGUGGUUGAGAUU	::.:......:::::::.:	UAUUUUGGUUGCUGGAUCUU	Cleavage
novel_miR40	lncRNA96120	4	1	20	459	478	AGGAUCCAGUGGUUGAGAUU	:: :.:::.:. :::::::	UAUAUUAACUAUGGGAUCCU	Translation
novel_miR40	lncRNA452261	4	1	20	275	294	AGGAUCCAGUGGUUGAGAUU	.::: ::::::::::::	GAUCAGCACCACUGGAUCCG	Translation
novel_miR40	lncRNA348703	4	1	20	209	228	AGGAUCCAGUGGUUGAGAUU	::.: ::.:::::.:.::	UAUUUGCACUACUGGGUUCU	Translation
novel_miR45	lncRNA469291	4	1	22	380	401	CGAGUGUUUUGUUGACAUCCCU	: ::::::::::.::::	ACUGCUGUCAACAAAGCACUAC	Cleavage
novel_miR45	lncRNA125667	4	1	22	18	39	CGAGUGUUUUGUUGACAUCCCU	::: :::::::..::.:.:	UCGGAGAUCAACAAGGCAUUUG	Cleavage
novel_miR45	lncRNA138258	4	1	22	727	748	CGAGUGUUUUGUUGACAUCCCU	: :::: :.:::::...:::	UGAGAUGCAAGCAAAAUGUUCG	Translation
novel_miR46	lncRNA85634	4	1	20	442	461	UCCUCCUGCCAAUGUCAAAA	:::: .. :::.:::::::	CUUUGUUGGUGGUAGGAGGA	Translation
novel_miR52	lncRNA409881	4	1	24	1351	1374	AAUAGGACGUAUCAAGCAGAAACC	:::.::::: ::::: .:::::	UCUUUUUGCUUUAUACGGUCUAUU	Translation
novel_miR54	lncRNA129464	4	1	24	228	252	AGAGGUCACGAGCUUGUUGA-ACAA	:::: :.::: ::.:. ::::::::	UUGUAUUAACCAGUUUAUGACCUCU	Translation
novel_miR54	lncRNA428337	4	1	24	441	464	AGAGGUCACGAGCUUGUUGAACAA	: ::::: : ::: :::::.:::	CUAUUCAAGAUGCUAGUGACUUCU	Translation
novel_miR55	lncRNA104149	4	1	25	76	100	CAAAAUGCUAGCUCUCAUGGCCUCC	: :::: ::.:::.:::::	ACCAUCGAUGAAAGUUAGUAUUUUC	Translation
novel_miR57	lncRNA19244	4	1	23	1295	1317	AAGUUAAAUCAGUUCCGGCUUCC	:: :.:::.:::.::::.::	UGAUUCUGGAGCUGGUUUAGCUA	Cleavage
novel_miR58	lncRNA190818	4	1	22	438	459	CACAUGGAAACAUCGGAGUUGG	:.:::: ::::::::::	UUGUGUUCGAUCUUUCCAUGUG	Translation
novel_miR58	lncRNA190818	4	1	22	820	841	CACAUGGAAACAUCGGAGUUGG	:: ::.::: :::..:::::	UAAAAUCUGAUUUUUUUAUGUG	Translation
novel_miR58	lncRNA152290	4	1	22	284	305	CACAUGGAAACAUCGGAGUUGG	:: : ::. ::::::.:::::	CCCAAUCUUAUGUUUUCAUGUC	Translation
novel_miR65	lncRNA346962	4	1	24	171	194	UUGAAAUACUUGCACACAUGUAUG	:::: :::::::: :.::	AGUCAAUGUCCGCAAGUAUAUUAA	Translation
novel_miR65	lncRNA485826	4	1	24	37	60	UUGAAAUACUUGCACACAUGUAUG	:::: :::::::: :.::	AGUCAAUGUCCGCAAGUAUAUUAA	Translation
novel_miR66	lncRNA362466	4	1	25	488	512	UCUUUUCUGUUGACCUGACACUUGA	:::. :::.:.:::::: ::	AUGUAUGUUUGGUUAGCAGAAAUGA	Cleavage
novel_miR66	lncRNA390653	4	1	25	800	824	UCUUUUCUGUUGACCUGACACUUGA	: ..: :.: ::..:.::::::::	UGGGGAUUUACGUUGAUAGAAAAGA	Translation
novel_miR67	lncRNA216313	4	1	24	836	859	CUUAUUAGUACAGUCGAUGGUGGA	::.: ..::::::::.:: ::::	UCUAAUGUCGACUGUGCUCAUAAA	Translation
novel_miR67	lncRNA89044	4	1	24	405	428	CUUAUUAGUACAGUCGAUGGUGGA	: :::.::.: :..::.::::	UGAAGCAUUGAUUUUGUUAGUAAG	Translation
novel_miR67	lncRNA80376	4	1	24	405	428	CUUAUUAGUACAGUCGAUGGUGGA	: :::.::.: :..::.::::	UGAAGCAUUGAUUUUGUUAGUAAG	Translation
novel_miR69	lncRNA343601	4	1	24	55	78	AACAAAACUUCCACCCCUGAUUGG	::::::: :: :: :::::::	AAUAUCAGGGCUGUAAAUUUUGUU	Translation
novel_miR69	lncRNA402032	4	1	24	799	822	AACAAAACUUCCACCCCUGAUUGG	... ::: ::: ::.::::::::	UUGCUCAUUGGUUGAGGUUUUGUU	Translation
novel_miR71	lncRNA23318	4	1	20	1447	1466	UUUAUUUGGUUUAACCAAAU	.::::::: .:.:::::.:	GUUUGGUUUGAUCAAAUGAU	Translation
novel_miR71	lncRNA63252	4	1	20	688	707	UUUAUUUGGUUUAACCAAAU	::::: :.:..::.:::::	AUUUGAAUGAGUCAGAUAAA	Translation
novel_miR71	lncRNA333068	4	1	20	28	47	UUUAUUUGGUUUAACCAAAU	::::: ::::: :::::.:	AUUUGUAUAAACGAAAUAGA	Translation
novel_miR72	lncRNA462267	4	1	22	64	85	UUGGGUUGCCGAUGCUUGGAAA	:::. ::::: .:::::.::::	UUUUAAAGCACUGGCAAUCCAA	Translation
novel_miR72	lncRNA230691	4	1	22	693	714	UUGGGUUGCCGAUGCUUGGAAA	:::. ::::: .:::::.::::	UUUUAAAGCACUGGCAAUCCAA	Translation
novel_miR73	lncRNA409299	4	1	24	174	197	AGUGGAAGGCUAAAGGGGUGCUCA	.:..::..:::: ::::..:::	CUGGUGCCUUUUUAUCCUUUUACU	Translation
novel_miR73	lncRNA227071	4	1	24	215	238	AGUGGAAGGCUAAAGGGGUGCUCA	:: : .::::::: ::::::.: :	UGCGAGCCCCUUUUGCCUUCUAAU	Translation
novel_miR73	lncRNA118949	4	1	24	326	349	AGUGGAAGGCUAAAGGGGUGCUCA	:: : .::::::: ::::::.: :	UGCGAGCCCCUUUUGCCUUCUAAU	Translation
novel_miR73	lncRNA277458	4	1	24	70	93	AGUGGAAGGCUAAAGGGGUGCUCA	.::.:::::.::.:::::	CACUUACUCCUUUGGCUUUCCAGA	Cleavage
novel_miR73	lncRNA135511	4	1	24	76	99	AGUGGAAGGCUAAAGGGGUGCUCA	:. .:..:::::::::...::	CUUGUCUCUUUUUAGCCUUUUGCU	Cleavage
novel_miR73	lncRNA477206	4	1	24	76	99	AGUGGAAGGCUAAAGGGGUGCUCA	:. .:..:::::::::...::	CUUGUCUCUUUUUAGCCUUUUGCU	Cleavage
novel_miR73	lncRNA458397	4	1	24	75	98	AGUGGAAGGCUAAAGGGGUGCUCA	:. .:..:::::::::...::	CUUGUCUCUUUUUAGCCUUUUGCU	Cleavage
novel_miR73	lncRNA44760	4	1	24	306	329	AGUGGAAGGCUAAAGGGGUGCUCA	: : : :.:::::: :::::..::	UCACCCCUCCUUUACCCUUCUGCU	Translation
novel_miR73	lncRNA282572	4	1	24	593	616	AGUGGAAGGCUAAAGGGGUGCUCA	:: :.::::::..:: ::::	AGUACAACUCUUUAGUUUUACACU	Cleavage
novel_miR80	lncRNA321186	4	1	20	497	516	GGGACGUCACAGAAGCUUGA	:::::: .:::::.::.:	GCAAGCUGUUGUGAUGUUCA	Translation
novel_miR83	lncRNA24186	4	1	24	1000	1023	AGUGGCGGCUGAAAUGAGAAGAGG	:.::: .::::.:::.::.::	UGUUUUCAUAUUUUAGCUGCUACA	Cleavage
novel_miR83	lncRNA226252	4	1	24	192	215	AGUGGCGGCUGAAAUGAGAAGAGG	:: .::::::.::.:::.::	UGACUCUUCAUUUUAGUCGCUACA	Cleavage
novel_miR83	lncRNA45250	4	1	24	997	1020	AGUGGCGGCUGAAAUGAGAAGAGG	..: ::. . :::.::::::::.:	UUUGUUUAUUUUUUAGCCGCCAUU	Translation
novel_miR83	lncRNA417972	4	1	24	302	325	AGUGGCGGCUGAAAUGAGAAGAGG	.::: : ::::::::.::.:::	UCUCAUAGAAUUUCAGCUGCUACU	Cleavage
novel_miR83	lncRNA177509	4	1	24	207	230	AGUGGCGGCUGAAAUGAGAAGAGG	::.::::::.::.::.:	CGAGAAAUCGUUUCAGUCGUCAUU	Cleavage
novel_miR83	lncRNA78434	4	1	24	290	313	AGUGGCGGCUGAAAUGAGAAGAGG	:::.::::..:. ::.:::	UAUGCUCUUAUUUUGGUGGCUACU	Translation
novel_miR83	lncRNA54464	4	1	24	601	624	AGUGGCGGCUGAAAUGAGAAGAGG	:::.::::..:. ::.:::	UAUGCUCUUAUUUUGGUGGCUACU	Translation
novel_miR85	lncRNA60923	4	1	22	50	71	GUGGUGGCGCAAAGACUUCAUU	::..:: ::: ::::.::::	GCUGGGGUAUUUUCGCCGCCAC	Translation
novel_miR85	lncRNA76981	4	1	22	266	287	GUGGUGGCGCAAAGACUUCAUU	:::::: : :::::.::.:	UUCGAAGUCCUAGCGCCGCCGC	Translation
novel_miR85	lncRNA231739	4	1	22	19	40	GUGGUGGCGCAAAGACUUCAUU	: :: ::::::.::...:::	UUUCAAUUCUUUGUGCUGUCAC	Cleavage
novel_miR85	lncRNA101233	4	1	22	55	76	GUGGUGGCGCAAAGACUUCAUU	: : ::: :::::::: ::.:	CAGGCAGUGUUUGCGCCUCCGC	Translation
novel_miR91	lncRNA272468	4	1	24	313	336	UAUAUUGCACGUGAACUCUCCCCC	:::: ...:::.::::::	UGUGAUGAGUCUGUGUGUAAUAUA	Translation
novel_miR94	lncRNA89916	4	1	24	81	104	UCGAAAUUGGUUAAGGGGACUCCC	:::::: ::::::::::	GUAUUUCCCCUAAACCAAUUUCCU	Translation
novel_miR94	lncRNA85929	4	1	24	119	142	UCGAAAUUGGUUAAGGGGACUCCC	:.:::: ::.:::: ::::	GAUUCUUCCCUAAAUCAAUAUCGA	Translation
novel_miR94	lncRNA448320	4	1	24	328	351	UCGAAAUUGGUUAAGGGGACUCCC	...::::::..::::.::	GAUAAGUUUCUUAACUGAUUUUGA	Cleavage
novel_miR94	lncRNA410775	4	1	24	653	676	UCGAAAUUGGUUAAGGGGACUCCC	:::::: ::..:.:::.:.	AAUGCUCCCCUGAAUUAGUUUUGG	Translation
novel_miR94	lncRNA417931	4	1	24	80	103	UCGAAAUUGGUUAAGGGGACUCCC	:.:::: ::.:::: ::::	GAUUCUUCCCUAAAUCAAUAUCGA	Translation
novel_miR94	lncRNA59709	4	1	24	159	182	UCGAAAUUGGUUAAGGGGACUCCC	::.::::: :.:::::: :	GUAUCUCUCCUUACCUAAUUUCAA	Translation
novel_miR94	lncRNA50509	4	1	24	165	188	UCGAAAUUGGUUAAGGGGACUCCC	::.::::: :.:::::: :	GUAUCUCUCCUUACCUAAUUUCAA	Translation
novel_miR94	lncRNA29812	4	1	24	753	776	UCGAAAUUGGUUAAGGGGACUCCC	: : : .:.:::. :::::::::	UGCAAUGUCUUUAGGCAAUUUCGA	Translation
novel_miR94	lncRNA112961	4	1	24	151	174	UCGAAAUUGGUUAAGGGGACUCCC	:::.: ::.:::: ::.::	AAAGCUCCUCCUAGCCAAAUUUGA	Translation
novel_miR94	lncRNA219903	4	1	24	136	159	UCGAAAUUGGUUAAGGGGACUCCC	:... ::::.:.::::.::	CUUCUUUUUGUUAAUCGAUUUUGA	Translation
novel_miR94	lncRNA145771	4	1	24	294	317	UCGAAAUUGGUUAAGGGGACUCCC	:..:: ::::...:::::.	UCUGAUUUCCAUAACUGGUUUCGG	Translation
novel_miR94	lncRNA28440	4	1	24	319	342	UCGAAAUUGGUUAAGGGGACUCCC	:..:: ::::...:::::.	UCUGAUUUCCAUAACUGGUUUCGG	Translation
novel_miR94	lncRNA382546	4	1	24	313	336	UCGAAAUUGGUUAAGGGGACUCCC	:..:: ::::...:::::.	UCUGAUUUCCAUAACUGGUUUCGG	Translation
novel_miR94	lncRNA71591	4	1	24	281	304	UCGAAAUUGGUUAAGGGGACUCCC	:: :: :: :::::::.::	GCAUAUCACCCUAUCCAAUUUUGA	Translation
novel_miR98	lncRNA83904	4	1	24	171	194	UGGGAUCCGAGAGUUAUGUUCACA	:.:: ..::.:.::::.:::	UUAAAGCAAGGCUUUUGGAUUCCA	Cleavage
novel_miR98	lncRNA218282	4	1	24	303	326	UGGGAUCCGAGAGUUAUGUUCACA	:.:: ..::.:.::::.:::	UUAAAGCAAGGCUUUUGGAUUCCA	Cleavage
novel_miR98	lncRNA358481	4	1	24	398	421	UGGGAUCCGAGAGUUAUGUUCACA	:::::: .:::: ::::.:.	CUAAAACAUAUUUCUCAGAUCUCG	Translation
novel_miR99	lncRNA486023	4	1	24	558	581	GGUCCUCCUGAUUUCCACCAAUCA	::::: :::: :::::.::..:	CUAUUGGAGGAAUUCAGGGGGGUC	Translation
novel_miR99	lncRNA106354	4	1	24	34	57	GGUCCUCCUGAUUUCCACCAAUCA	:: :::.:::..:::::...	GUGGUGCUGGGAAUUGGGAGGGUU	Cleavage
novel_miR101	lncRNA356311	4	1	24	76	99	GGGUUCUGUUUUUUUAUUUUUUUU	:::::::::.::::..: ::.::.	AAAAAAAAUGAAAAGGCUGAGCCU	Translation
novel_miR101	lncRNA35592	4	1	24	20	43	GGGUUCUGUUUUUUUAUUUUUUUU	:::::::: ::::::: :::: ::	AAAAAAAAAAAAAAAAGAGAAACC	Translation
novel_miR101	lncRNA343312	4	1	24	21	44	GGGUUCUGUUUUUUUAUUUUUUUU	:::::::: ::.::.::. :::::	AAAAAAAAAAAGAAGACGAAACCC	Translation
novel_miR101	lncRNA278012	4	1	24	26	49	GGGUUCUGUUUUUUUAUUUUUUUU	:::::::: ::::::: ::::...	AAAAAAAAAAAAAAAAAAGAAUUU	Translation
novel_miR101	lncRNA80810	4	1	24	24	47	GGGUUCUGUUUUUUUAUUUUUUUU	:::::::: ::.::.::. :::::	AAAAAAAAAAAGAAGACGAAACCC	Translation
novel_miR101	lncRNA11702	4	1	24	1485	1508	GGGUUCUGUUUUUUUAUUUUUUUU	:: ::::::::::: . ::::::.	AAUAAAAAUAAAAAUGGAGAACCU	Translation
novel_miR101	lncRNA86601	4	1	24	29	52	GGGUUCUGUUUUUUUAUUUUUUUU	:::::::: ::::::: ::::...	AAAAAAAAAAAAAAAAAAGAAUUU	Translation
novel_miR101	lncRNA281687	4	1	24	25	48	GGGUUCUGUUUUUUUAUUUUUUUU	:::::::: ::.::.::. :::::	AAAAAAAAAAAGAAGACGAAACCC	Translation
novel_miR101	lncRNA281987	4	1	24	47	70	GGGUUCUGUUUUUUUAUUUUUUUU	:::::::: ::::::: : :::::	AAAAAAAAAAAAAAAAAAAAACCC	Translation
novel_miR101	lncRNA483128	4	1	24	1578	1601	GGGUUCUGUUUUUUUAUUUUUUUU	:::: ::: .:::.::::::. ::	AAAACAAAAGAAAGAACAGAGACC	Cleavage
novel_miR101	lncRNA122514	4	1	24	22	45	GGGUUCUGUUUUUUUAUUUUUUUU	:::::::: ::::::: : :::::	AAAAAAAAAAAAAAAAAAAAACCC	Translation
novel_miR101	lncRNA500190	4	1	24	526	549	GGGUUCUGUUUUUUUAUUUUUUUU	.:..:::::::::::..:: :: :	GAGGAAAAUAAAAAAGUAGUACAC	Cleavage
novel_miR101	lncRNA90973	4	1	24	18	41	GGGUUCUGUUUUUUUAUUUUUUUU	::::::: ::::::: :::: ::	UAAAAAAAAAAAAAAAGAGAAACC	Translation
novel_miR101	lncRNA279430	4	1	24	802	825	GGGUUCUGUUUUUUUAUUUUUUUU	:::::: ::::::: : :::::	CCAAAAAAAAAAAAAAAAAAACCC	Translation
novel_miR101	lncRNA400574	4	1	24	218	241	GGGUUCUGUUUUUUUAUUUUUUUU	.:: ::::::::.::: .::..:.	GAAUAAAAUAAAGAAAAGGAGUCU	Translation
novel_miR104	lncRNA301273	4	1	23	910	932	GGUUGGGUUGAAGUAUGGGUUGG	:::.::::.::.::...:::	AAAACUCAUAUUUUAAUUUAACA	Cleavage
novel_miR104	lncRNA327038	4	1	23	217	239	GGUUGGGUUGAAGUAUGGGUUGG	.::: ..::::: ::.::::::	GUAACAUGUACUUGAAUCCAACC	Translation
novel_miR104	lncRNA153912	4	1	23	153	175	GGUUGGGUUGAAGUAUGGGUUGG	:: :.: .::.::.::.:::.::	CCUAUCAGUAUUUUAAUCCAGCC	Cleavage
novel_miR104	lncRNA352791	4	1	23	365	387	GGUUGGGUUGAAGUAUGGGUUGG	::.:::. :::::.::::..	UUCACUCAUGAUUCAAUCCAAUU	Translation
novel_miR104	lncRNA93570	4	1	23	484	506	GGUUGGGUUGAAGUAUGGGUUGG	.:. ..::::::::::.:..:	AAGAUGUGUACUUCAACCUAGUC	Cleavage
novel_miR104	lncRNA481240	4	1	23	131	153	GGUUGGGUUGAAGUAUGGGUUGG	::. :: :::.::::::..:	GACACUGAUUCUUUAACCCAGUC	Translation
novel_miR104	lncRNA81256	4	1	23	2	24	GGUUGGGUUGAAGUAUGGGUUGG	.:. :.::::::::::.:	CUUUUCUUCAUUUCAACCCAAUC	Translation
novel_miR104	lncRNA344710	4	1	23	814	836	GGUUGGGUUGAAGUAUGGGUUGG	:.: : ::::..:::::::.	GGUAUCAAAACUUUGACCCAACU	Translation
novel_miR104	lncRNA68234	4	1	23	245	267	GGUUGGGUUGAAGUAUGGGUUGG	..::: .:::.::::.:.:	UAUUUUCAUCUUUCGACCCGAUC	Translation
novel_miR104	lncRNA46747	4	1	23	268	290	GGUUGGGUUGAAGUAUGGGUUGG	..::: .:::.::::.:.:	UAUUUUCAUCUUUCGACCCGAUC	Translation
novel_miR108	lncRNA90855	4	1	25	257	281	GGGCUGUGAUUGGUUGGGGACACGG	:::.::.::::::..:::. :	AUCAGUCUCCGACCAAUUGCAGUGC	Cleavage
novel_miR108	lncRNA186903	4	1	25	875	899	GGGCUGUGAUUGGUUGGGGACACGG	:: .:.:.::::::.:.:.	AGCAUCCCGUAGCUAAUCACGGUCU	Cleavage
novel_miR108	lncRNA10905	4	1	25	883	907	GGGCUGUGAUUGGUUGGGGACACGG	:: .:.:.::::::.:.:.	AGCAUCCCGUAGCUAAUCACGGUCU	Cleavage
novel_miR117	lncRNA330568	4	1	25	507	531	CAGGGGUGGAAUUGGUUCGGUACCG	:..::: ::.::::: :.:.::	GCAUGUCGAUCCGAUUCCUCUCUUG	Translation
novel_miR117	lncRNA392679	4	1	25	110	134	CAGGGGUGGAAUUGGUUCGGUACCG	: .: :::::::::.:...::	GCUUCUCCAACCAAUUCUAUUUCUC	Cleavage
novel_miR117	lncRNA430598	4	1	25	34	58	CAGGGGUGGAAUUGGUUCGGUACCG	.::.:.::::: :.::.::	UCGAGAUGAGCUAAUUCAAUCCUUG	Translation
novel_miR117	lncRNA79377	4	1	25	503	527	CAGGGGUGGAAUUGGUUCGGUACCG	::.. :..:::.::.::::	UGCGGGCGGGACGGUUCUACUCCUG	Translation
novel_miR118	lncRNA54127	4	1	19	582	600	CAAAUGCGGAUUGCCCCCA	:::::::: :.: :.::::	UGGGGGCAUUUCACGUUUG	Translation
novel_miR118	lncRNA43159	4	1	19	681	699	CAAAUGCGGAUUGCCCCCA	:::::::: :.: :.::::	UGGGGGCAUUUCACGUUUG	Translation
novel_miR120	lncRNA95577	4	1	24	80	103	UUAGUUGGUGGAGCGAUUUGUCUG	::::::. .::.:.:.:.:::	CUCACAAAUUUUUCUAUCGAUUAA	Translation
novel_miR120	lncRNA89885	4	1	24	80	103	UUAGUUGGUGGAGCGAUUUGUCUG	::::::. .::.:.:.:.:::	CUCACAAAUUUUUCUAUCGAUUAA	Translation
novel_miR120	lncRNA70458	4	1	24	204	227	UUAGUUGGUGGAGCGAUUUGUCUG	: :: :::: :.::::::: :::	CUGAAAAAUGGUUCCACCAUCUAC	Translation
novel_miR120	lncRNA95703	4	1	24	115	138	UUAGUUGGUGGAGCGAUUUGUCUG	:::::::::::..:::	AGCCGCCAUCGCUCCACCGGCUAC	Cleavage
novel_miR120	lncRNA368086	4	1	24	70	93	UUAGUUGGUGGAGCGAUUUGUCUG	..::::::::: ::::.: :	AAAUUGAAUCGCUCCUCCAAUUCA	Translation
novel_miR120	lncRNA38304	4	1	24	257	280	UUAGUUGGUGGAGCGAUUUGUCUG	::. :::::.: ::::.:::	UACCCAGCUCGCUUCUCCAAUUAA	Translation
novel_miR121	lncRNA443758	4	1	21	192	212	UGGCUGUGAUUUUGUUGUUCA	:::: ::::::::. ::::	AGAACCACAAAAUCGAAGCCC	Translation
novel_miR121	lncRNA176928	4	1	21	1736	1756	UGGCUGUGAUUUUGUUGUUCA	::.::.: :::...:::::	ACAAUAAUACAAUUGUAGCCA	Translation
novel_miR121	lncRNA83529	4	1	21	93	113	UGGCUGUGAUUUUGUUGUUCA	:.:::.: .::::..::::	CAAGCAAUACGAUCAUGGCCA	Translation
novel_miR121	lncRNA199226	4	1	21	425	445	UGGCUGUGAUUUUGUUGUUCA	::.:::::: :::::: .:	CAAAUAACAAAUUCACAGAUA	Translation
novel_miR121	lncRNA89211	4	1	21	27	47	UGGCUGUGAUUUUGUUGUUCA	:.:::.: .::::..::::	CAAGCAAUACGAUCAUGGCCA	Translation
novel_miR121	lncRNA40993	4	1	21	827	847	UGGCUGUGAUUUUGUUGUUCA	::: :: :::::::.::: :	GGAAGAAAAAAAUCAUAGCAA	Translation
novel_miR121	lncRNA91687	4	1	21	22	42	UGGCUGUGAUUUUGUUGUUCA	:.:::.: .::::..::::	CAAGCAAUACGAUCAUGGCCA	Translation
novel_miR121	lncRNA91536	4	1	21	19	39	UGGCUGUGAUUUUGUUGUUCA	:.:::.: .::::..::::	CAAGCAAUACGAUCAUGGCCA	Translation
novel_miR121	lncRNA239915	4	1	21	142	162	UGGCUGUGAUUUUGUUGUUCA	:.:::.: .::::..::::	CAAGCAAUACGAUCAUGGCCA	Translation
novel_miR121	lncRNA100304	4	1	21	21	41	UGGCUGUGAUUUUGUUGUUCA	:.:::.: .::::..::::	CAAGCAAUACGAUCAUGGCCA	Translation
novel_miR121	lncRNA101848	4	1	21	19	39	UGGCUGUGAUUUUGUUGUUCA	:.:::.: .::::..::::	CAAGCAAUACGAUCAUGGCCA	Translation
novel_miR121	lncRNA138507	4	1	21	156	176	UGGCUGUGAUUUUGUUGUUCA	:.: :::::::: :::::	GAAGCUCCAAAAUCAAAGCCA	Translation
novel_miR121	lncRNA79209	4	1	21	391	411	UGGCUGUGAUUUUGUUGUUCA	::::. .::.::.:::::	GCAACAGGGAAGUCGCAGCCU	Translation
novel_miR126	lncRNA305415	4	1	21	21	41	GUGCACGCAGAACGGGAAGUU	:.::::.: :::::. :::::	AGCUUCUCUUUCUGUUUGCAC	Translation
novel_miR126	lncRNA40342	4	1	21	802	822	GUGCACGCAGAACGGGAAGUU	:.::.:.::::::: :::..	CAUUUUCUGUUCUGCUUGCGU	Translation
novel_miR128	lncRNA42648	4	1	21	26	46	ACGGUGGAUGGAUAACGGACU	::: :: :..::::.::::	UUUCCCUUUUUUAUCCGCCGU	Translation
novel_miR128	lncRNA35589	4	1	21	155	175	ACGGUGGAUGGAUAACGGACU	::: ::::::.:.::.: :	CCUCCAUUAUCCGUUCAUCCU	Cleavage
novel_miR128	lncRNA408485	4	1	21	424	444	ACGGUGGAUGGAUAACGGACU	:.: : ::.::::.:.:::	UAUUCAUGAUUCAUCUAUCGU	Translation
novel_miR128	lncRNA7871	4	1	21	1123	1143	ACGGUGGAUGGAUAACGGACU	:.: : ::.::::.:.:::	UAUUCAUGAUUCAUCUAUCGU	Translation
novel_miR129	lncRNA13441	4	1	24	1439	1462	CAAUUACCAUUACCGUACCGUAUA	: :.::::::::::: ::	UCAGUAGCAUGGUAAUGGUAAGUG	Cleavage
novel_miR132	lncRNA486023	4	1	24	510	533	UAAAAAAAGUGUGAACAAAAUCGG	:::::::::::::::::::::	CCGAUUUUGUUCACACUUUUUAGC	Cleavage
novel_miR132	lncRNA91169	4	1	24	447	470	UAAAAAAAGUGUGAACAAAAUCGG	.:::::: ::.:. .::::::::	AUGAUUUUUUUUAUUUUUUUUUUA	Translation
novel_miR132	lncRNA498273	4	1	24	85	108	UAAAAAAAGUGUGAACAAAAUCGG	.::::::::.. .:::::::	UACGUUUUGUUCGUUUUUUUUUUC	Translation
novel_miR132	lncRNA168747	4	1	24	1306	1329	UAAAAAAAGUGUGAACAAAAUCGG	::::::: .:...:::::::	AGAAUUUUGUAUAUGUUUUUUUUU	Translation
novel_miR132	lncRNA97050	4	1	24	416	439	UAAAAAAAGUGUGAACAAAAUCGG	:: :::: ::. ::::::::::	CCUUUUUUUUUUUCACUUUUUUUU	Translation
novel_miR132	lncRNA245434	4	1	24	766	789	UAAAAAAAGUGUGAACAAAAUCGG	.:::: ::..::.:: :::::	UUUGUUUUAUUUGCAUUUGUUUUA	Translation
novel_miR132	lncRNA110062	4	1	24	116	139	UAAAAAAAGUGUGAACAAAAUCGG	: : :::::..::: ::::::.	GAGUUAUUGUUUGCACGUUUUUUG	Translation
novel_miR132	lncRNA89563	4	1	24	463	486	UAAAAAAAGUGUGAACAAAAUCGG	: : ::::.:...:::::::	GUAAAUAUGUUUAUGUUUUUUUUC	Cleavage
novel_miR132	lncRNA99614	4	1	24	485	508	UAAAAAAAGUGUGAACAAAAUCGG	: : :::: :.:.:::::::.	AAAACUAUGUUAAUAUUUUUUUUG	Translation
novel_miR132	lncRNA420229	4	1	24	944	967	UAAAAAAAGUGUGAACAAAAUCGG	: ::: ::.:.:.:::: :::	UUUACUUUAUUUAUAUUUUUAUUA	Cleavage
novel_miR132	lncRNA36522	4	1	24	823	846	UAAAAAAAGUGUGAACAAAAUCGG	::::: .:: .:::::::.	ACACGUUUGUAUACUUUUUUUUUG	Translation
novel_miR134	lncRNA480303	4	1	25	60	84	GAUUUAACUGCAAAAGGUGGAAAUC	::::..:. :::::: :::::::.	UAUUUUUAUAUUUUGCUGUUAAAUU	Translation
novel_miR134	lncRNA193160	4	1	25	27	51	GAUUUAACUGCAAAAGGUGGAAAUC	: :.::.::::: :: ::.::::	UUUGUUCAUCUUUUUCAUUUGAAUC	Translation
novel_miR134	lncRNA379743	4	1	25	195	219	GAUUUAACUGCAAAAGGUGGAAAUC	:.::..: ::::::: ::::.	UCGGUUCAUUUGUUGCAGUAAAAUU	Translation
novel_miR134	lncRNA56475	4	1	25	824	848	GAUUUAACUGCAAAAGGUGGAAAUC	: .::::::::: :::::	AGAAAGAAAUUUUUGCAGUAAAAUC	Translation
novel_miR144	lncRNA188704	4	1	25	365	389	AUCCGCUUUUCGGAUAAUGCCGGAU	: :: :::::..:.:::: ::::	UCCAGGGAUUAUUUGGAAAGAGGAU	Cleavage
novel_miR144	lncRNA88769	4	1	25	125	149	AUCCGCUUUUCGGAUAAUGCCGGAU	: ::: ::::::.:: ::::	GAAGUGGAUUCUCCGAAGAGAGGAU	Translation
novel_miR144	lncRNA343425	4	1	25	272	296	AUCCGCUUUUCGGAUAAUGCCGGAU	: ::: :.:.::::::::	AAGAUACUUUAGCUGGAAAGCGGAC	Translation
novel_miR145	lncRNA77956	4	1	25	81	105	GGUAGAUGAUCGACGAACUUGCUAU	:: :: :: ::::::.:.:.:.	UCAGGUAGCUCUUCGAUCGUUUGCU	Translation
novel_miR146	lncRNA76512	4	1	22	327	348	CCCUUCGCCGAGUCGUUAGAAA	:::::.::.::::: ::::	ACUCUAAUGAUUCGGCUCAGGG	Translation
novel_miR148	lncRNA47976	4	1	21	772	792	CCGUCCGAUUGCAAUCCGUGG	:: .:::::.:.:::.::	GAACAUGUUGCAGUUGGAUGG	Cleavage
novel_miR150	lncRNA244140	4	1	21	507	527	CCAAACGGCCGGUCGAGUUUG	:::::::::::.. : :::	UUAACUCGACCGGUUUUAUGG	Translation
miR160	lncRNA99563	4	1	21	237	257	UGGCAUACAGGGAGCCAGGCA	: ::: ::.:::::::.::	GGACUGCAUCUCUGUAUGUCA	Translation
miR168	lncRNA20216	4	1	20	436	455	UCGCUUGGUGCAGGUCGGGA	.:.::::::...::.:.:.	GUCUGACCUGUGUCAGGUGG	Cleavage
miR4995	lncRNA71078	4	1	21	208	228	AGGCAGUGGCUUGGUUAAGGG	.:::::..:. ::..::::::	UCCUUAGUCGCGCUGCUGCCU	Translation
miR4995	lncRNA76598	4	1	21	206	226	AGGCAGUGGCUUGGUUAAGGG	:::: :: :::.::.:::.:	ACCUUUACGAAGUCAUUGCUU	Translation
miR4995	lncRNA58712	4	1	21	243	263	AGGCAGUGGCUUGGUUAAGGG	:::: :: :::.::.:::.:	ACCUUUACGAAGUCAUUGCUU	Translation
miR4995	lncRNA55099	4	1	21	245	265	AGGCAGUGGCUUGGUUAAGGG	:::: :: :::.::.:::.:	ACCUUUACGAAGUCAUUGCUU	Translation
miR4995	lncRNA48409	4	1	21	243	263	AGGCAGUGGCUUGGUUAAGGG	:::: :: :::.::.:::.:	ACCUUUACGAAGUCAUUGCUU	Translation
miR4995	lncRNA37219	4	1	21	243	263	AGGCAGUGGCUUGGUUAAGGG	:::: :: :::.::.:::.:	ACCUUUACGAAGUCAUUGCUU	Translation
miR4995	lncRNA267451	4	1	21	370	390	AGGCAGUGGCUUGGUUAAGGG	..::::: ..::::::::. :	UUCUUAAAUGAGCCACUGUGU	Translation
miR4995	lncRNA201988	4	1	21	376	396	AGGCAGUGGCUUGGUUAAGGG	.::: :::.::::..::.:	GUCUUCACCGAGCCGUUGUCC	Cleavage
miR4995	lncRNA72442	4	1	21	219	239	AGGCAGUGGCUUGGUUAAGGG	: :: ::.. .::::::::::	CACUCAAUUCGGCCACUGCCU	Translation
miR5083	lncRNA35154	4	1	20	871	890	AGACUACAAUUAUCUGAUCA	::::.: ::.:::: :::.:	UGAUUAUAUGAUUGGAGUUU	Translation
miR5141	lncRNA389353	4	1	24	580	603	AGACCCGACGCGACUGACAGAUAA	:.:::..::.:.::.:: :::	GAUUUUGUUGGUUGUGUUGGUUCU	Cleavage
miR5141	lncRNA36195	4	1	24	576	599	AGACCCGACGCGACUGACAGAUAA	:.:::..::.:.::.:: :::	GAUUUUGUUGGUUGUGUUGGUUCU	Cleavage
miR5141	lncRNA287102	4	1	24	409	432	AGACCCGACGCGACUGACAGAUAA	:.:::..::.:.::.:: :::	GAUUUUGUUGGUUGUGUUGGUUCU	Cleavage
miR5141	lncRNA285901	4	1	24	553	576	AGACCCGACGCGACUGACAGAUAA	:.:::..::.:.::.:: :::	GAUUUUGUUGGUUGUGUUGGUUCU	Cleavage
miR5368	lncRNA132891	4	1	19	30	48	GGACAGUCUCAGGUAGACA	:::::. .::.:.::::.:	UGUCUGGUUGGGGCUGUUC	Translation
miR5368	lncRNA168802	4	1	19	826	844	GGACAGUCUCAGGUAGACA	:::.:. .::.::::::.:	UGUUUGGUUGGGACUGUUC	Translation
miR156a	lncRNA429484	4	1	21	672	692	UGACAGAAGAGAGUGAGCACA	::::::.:.::: ::::::.	UGUGCUUAUUCUAUUCUGUUU	Translation
miR156a	lncRNA37219	4	1	21	439	459	UGACAGAAGAGAGUGAGCACA	::..::.::::::::.:	CUGCCUUGCUUUCUUCUGUUA	Cleavage
miR156a	lncRNA191003	4	1	21	1280	1300	UGACAGAAGAGAGUGAGCACA	:.:::.:::.::: ::::	UCCGUUCAUUCUUUUCAGUCA	Cleavage
miR156a	lncRNA43265	4	1	21	95	115	UGACAGAAGAGAGUGAGCACA	: ::::: ::::.:::: ::	UUUGCUCUCUCUUUUCUAUCC	Translation
miR156a	lncRNA24933	4	1	21	80	100	UGACAGAAGAGAGUGAGCACA	: ::::: ::::.:::: ::	UUUGCUCUCUCUUUUCUAUCC	Translation
miR156a	lncRNA42648	4	1	21	191	211	UGACAGAAGAGAGUGAGCACA	: .::..:::.:::::::	AUUUUUCGUUCUUUUCUGUCU	Cleavage
miR156a	lncRNA74260	4	1	21	118	138	UGACAGAAGAGAGUGAGCACA	: : ::::.:::::: :::	AAUUCGCACUUUCUUCUUUCA	Cleavage
miR156a	lncRNA69895	4	1	21	136	156	UGACAGAAGAGAGUGAGCACA	: :: ::::::::::: .:	CUUUCUAACUCUCUUCUGAUA	Translation
miR156a	lncRNA381472	4	1	21	136	156	UGACAGAAGAGAGUGAGCACA	: :: ::::::::::: .:	CUUUCUAACUCUCUUCUGAUA	Translation
miR156a-5p	lncRNA429484	4	1	20	673	692	UGACAGAAGAGAGUGAGCAC	:::::.:.::: ::::::.	GUGCUUAUUCUAUUCUGUUU	Translation
miR156a-5p	lncRNA37219	4	1	20	440	459	UGACAGAAGAGAGUGAGCAC	::..::.::::::::.:	UGCCUUGCUUUCUUCUGUUA	Cleavage
miR156a-5p	lncRNA191003	4	1	20	1281	1300	UGACAGAAGAGAGUGAGCAC	:.:::.:::.::: ::::	CCGUUCAUUCUUUUCAGUCA	Cleavage
miR156a-5p	lncRNA43265	4	1	20	96	115	UGACAGAAGAGAGUGAGCAC	::::: ::::.:::: ::	UUGCUCUCUCUUUUCUAUCC	Translation
miR156a-5p	lncRNA42648	4	1	20	192	211	UGACAGAAGAGAGUGAGCAC	: .::..:::.:::::::	UUUUUCGUUCUUUUCUGUCU	Cleavage
miR156a-5p	lncRNA24933	4	1	20	81	100	UGACAGAAGAGAGUGAGCAC	::::: ::::.:::: ::	UUGCUCUCUCUUUUCUAUCC	Translation
miR156a-5p	lncRNA74260	4	1	20	119	138	UGACAGAAGAGAGUGAGCAC	: : ::::.:::::: :::	AUUCGCACUUUCUUCUUUCA	Cleavage
miR156a-5p	lncRNA69895	4	1	20	137	156	UGACAGAAGAGAGUGAGCAC	: :: ::::::::::: .:	UUUCUAACUCUCUUCUGAUA	Translation
miR156a-5p	lncRNA381472	4	1	20	137	156	UGACAGAAGAGAGUGAGCAC	: :: ::::::::::: .:	UUUCUAACUCUCUUCUGAUA	Translation
miR156d-3p	lncRNA448263	4	1	22	920	941	GCUCUCUAUGCUUCUGUCAUCA	:::: ::::::.:.:.:.	AUGCGACAAAAGCAUGGGGGGU	Translation
miR156f-5p	lncRNA79945	4	1	20	257	276	CUGACAGAAGAGAGUGAGCA	::::.::: ::::::::..	UGCUUACUAUCUUCUGUUGC	Translation
miR156f-5p	lncRNA305633	4	1	20	101	120	CUGACAGAAGAGAGUGAGCA	::.:::: .:.::::::::	UGUUCACCUUUUUCUGUCAA	Translation
miR156f-5p	lncRNA72663	4	1	20	590	609	CUGACAGAAGAGAGUGAGCA	.:.:::: :::::::.::	GUUUUACUCCCUUCUGUUAG	Translation
miR156f-5p	lncRNA229602	4	1	20	124	143	CUGACAGAAGAGAGUGAGCA	::::.. ::::::: ::::	GGCUCGUCCUCUUCUUUCAG	Translation
miR156f-5p	lncRNA327827	4	1	20	230	249	CUGACAGAAGAGAGUGAGCA	::::.. ::::::: ::::	GGCUCGUCCUCUUCUUUCAG	Translation
miR156f-5p	lncRNA191003	4	1	20	1282	1301	CUGACAGAAGAGAGUGAGCA	:.:::.:::.::: ::::	CGUUCAUUCUUUUCAGUCAA	Translation
miR156f-5p	lncRNA54679	4	1	20	262	281	CUGACAGAAGAGAGUGAGCA	:::::.::::: :::.::	GGCUCAUUCUCUCAUGUUAG	Translation
miR156f-5p	lncRNA74260	4	1	20	120	139	CUGACAGAAGAGAGUGAGCA	: : ::::.:::::: ::::	UUCGCACUUUCUUCUUUCAG	Cleavage
miR156f-5p	lncRNA69895	4	1	20	138	157	CUGACAGAAGAGAGUGAGCA	: :: ::::::::::: .::	UUCUAACUCUCUUCUGAUAG	Cleavage
miR156f-5p	lncRNA381472	4	1	20	138	157	CUGACAGAAGAGAGUGAGCA	: :: ::::::::::: .::	UUCUAACUCUCUUCUGAUAG	Cleavage
miR156f-5p	lncRNA30797	4	1	20	321	340	CUGACAGAAGAGAGUGAGCA	:. ::::.:::::::::	CUAUUUCUCUUUUCUGUCAG	Translation
miR156g-5p	lncRNA79945	4	1	21	256	276	UUGACAGAAGAUAGAGGGCAC	:::.. :::::::::::..	UUGCUUACUAUCUUCUGUUGC	Translation
miR156g-5p	lncRNA226260	4	1	21	426	446	UUGACAGAAGAUAGAGGGCAC	::::.: :.::::::: :.:	CUGCCUUGUGUCUUCUGACGA	Translation
miR156g-5p	lncRNA379824	4	1	21	322	342	UUGACAGAAGAUAGAGGGCAC	::.::::::::.: :.::	UCUCCUUCUAUCUUUUCUUAA	Cleavage
miR156j	lncRNA191003	4	1	22	1281	1302	GUUGACAGAAGAGAGUGAGCAC	:.:::.:::.::: :::::	CCGUUCAUUCUUUUCAGUCAAG	Translation
miR156j	lncRNA277935	4	1	22	217	238	GUUGACAGAAGAGAGUGAGCAC	:.:...:::.: ::::::::	UCGUUUGUUCUUUCCUGUCAAC	Translation
miR156j	lncRNA229602	4	1	22	123	144	GUUGACAGAAGAGAGUGAGCAC	::::.. ::::::: :::.:	UGGCUCGUCCUCUUCUUUCAGC	Translation
miR156j	lncRNA327827	4	1	22	229	250	GUUGACAGAAGAGAGUGAGCAC	::::.. ::::::: :::.:	UGGCUCGUCCUCUUCUUUCAGC	Translation
miR156j	lncRNA72663	4	1	22	589	610	GUUGACAGAAGAGAGUGAGCAC	.:.:::: :::::::.:..	GGUUUUACUCCCUUCUGUUAGU	Translation
miR156j	lncRNA386731	4	1	22	229	250	GUUGACAGAAGAGAGUGAGCAC	: .:: ::.::::.:::: ::	AUUUUCCCUUUCUUUUGUCCAC	Cleavage
miR156j	lncRNA69895	4	1	22	137	158	GUUGACAGAAGAGAGUGAGCAC	: :: ::::::::::: .:..	UUUCUAACUCUCUUCUGAUAGU	Cleavage
miR156j	lncRNA279570	4	1	22	374	395	GUUGACAGAAGAGAGUGAGCAC	:: .:.::::.::::::.	AUUAUCUUUUUCUUUUGUCAAU	Cleavage
miR156j	lncRNA381472	4	1	22	137	158	GUUGACAGAAGAGAGUGAGCAC	: :: ::::::::::: .:..	UUUCUAACUCUCUUCUGAUAGU	Cleavage
miR156j	lncRNA76159	4	1	22	170	191	GUUGACAGAAGAGAGUGAGCAC	.: :::.:::::: :::.:	AGAUUAACUUUCUUCUUUCAGC	Translation
miR156k	lncRNA79945	4	1	21	256	276	UUGACAGAAGAGAGUGAGCAC	::::.::: ::::::::..	UUGCUUACUAUCUUCUGUUGC	Translation
miR156k	lncRNA277935	4	1	21	217	237	UUGACAGAAGAGAGUGAGCAC	:.:...:::.: :::::::	UCGUUUGUUCUUUCCUGUCAA	Translation
miR156k	lncRNA412433	4	1	21	524	544	UUGACAGAAGAGAGUGAGCAC	:.:. ::.::::.:::.:.	CAGUUUCCUUUCUUUUGUUAG	Translation
miR156k	lncRNA31549	4	1	21	446	466	UUGACAGAAGAGAGUGAGCAC	::::: :.:.::.:: :::	UAGCUCAGUUUUUUUUGACAA	Translation
miR157d-3p	lncRNA448263	4	1	21	921	941	GCUCUCUAUGCUUCUGUCAUC	:::: ::::::.:.:.:.	UGCGACAAAAGCAUGGGGGGU	Translation
miR159a	lncRNA237008	4	1	21	80	100	UUUGGAUUGAAGGGAGCUCUA	:::.:::::::::::.	UAUUUCUCUCUUCAAUCCAAG	Cleavage
miR159a	lncRNA370156	4	1	21	71	91	UUUGGAUUGAAGGGAGCUCUA	::: ::::.::: ::::..:	AAGACCUCCUUUCCAUCCGGA	Translation
miR159a	lncRNA275538	4	1	21	1019	1039	UUUGGAUUGAAGGGAGCUCUA	.::::.::::::::. ::	UUUGGCUCUCUUCAAUCUCAA	Cleavage
miR159a	lncRNA243940	4	1	21	110	130	UUUGGAUUGAAGGGAGCUCUA	::: ::::::::..:::	GCUCGCUGCCUUCAAUUUAAA	Translation
miR159a	lncRNA469291	4	1	21	278	298	UUUGGAUUGAAGGGAGCUCUA	:: .:::::.:::::::	GUUCGCCUCCUUCGAUCCAAA	Translation
miR159a	lncRNA213617	4	1	21	420	440	UUUGGAUUGAAGGGAGCUCUA	: ::::: ..:::::::: .:	UCGAGCUAUUUUCAAUCCUGA	Translation
miR159a	lncRNA55498	4	1	21	64	84	UUUGGAUUGAAGGGAGCUCUA	: ::: :..::..:::::::	UCGAGACCUUUUUGAUCCAAA	Translation
miR159a	lncRNA364770	4	1	21	581	601	UUUGGAUUGAAGGGAGCUCUA	: ::: :::::..::.:.:	CUGCGCUACCUUCGGUCUAGA	Translation
miR159a	lncRNA414948	4	1	21	218	238	UUUGGAUUGAAGGGAGCUCUA	: ::: :::::..::.:.:	CUGCGCUACCUUCGGUCUAGA	Translation
miR160a-5p	lncRNA53284	4	1	21	247	267	UGCCUGGCUCCCUGUAUGCCA	::::.:.:: ::::::: :::	UGGCGUGCAUGGAGCCAAGCA	Translation
miR160a-5p	lncRNA184039	4	1	21	23	43	UGCCUGGCUCCCUGUAUGCCA	::::.:.:: ::::::: :::	UGGCGUGCAUGGAGCCAAGCA	Translation
miR160a-5p	lncRNA312348	4	1	21	323	343	UGCCUGGCUCCCUGUAUGCCA	::: :::::::::.:: :	AUGCAGUCAGGGAGCCGGGGA	Translation
miR160b	lncRNA53284	4	1	20	248	267	UGCCUGGCUCCCUGUAUGCC	:::.:.:: ::::::: :::	GGCGUGCAUGGAGCCAAGCA	Translation
miR160b	lncRNA184039	4	1	20	24	43	UGCCUGGCUCCCUGUAUGCC	:::.:.:: ::::::: :::	GGCGUGCAUGGAGCCAAGCA	Translation
miR160b	lncRNA312348	4	1	20	324	343	UGCCUGGCUCCCUGUAUGCC	::: :::::::::.:: :	UGCAGUCAGGGAGCCGGGGA	Translation
miR160h	lncRNA184039	4	1	21	207	227	UGCCUGGCUCCCUGCAUGCCA	::::.:::. ::::::: :::	UGGCGUGCGAGGAGCCAAGCA	Translation
miR160h	lncRNA312348	4	1	21	323	343	UGCCUGGCUCCCUGCAUGCCA	::: :::::::::.:: :	AUGCAGUCAGGGAGCCGGGGA	Translation
miR164a	lncRNA62301	4	1	21	590	610	UGGAGAAGCAGGGCACUUGCU	.:::::..:::::.::..	UUGGAGUGCUUUGCUUUUCUG	Cleavage
miR164a	lncRNA112098	4	1	21	163	183	UGGAGAAGCAGGGCACUUGCU	:::. : .:.:::::.::::	UGCAGAUUUCUUGCUUUUCCA	Translation
miR164a	lncRNA36088	4	1	21	32	52	UGGAGAAGCAGGGCACUUGCU	: ::. : :::: ::::::::	ACCAGAUCCCCUCCUUCUCCA	Translation
miR164b	lncRNA141545	4	1	20	556	575	UGGAGAAGCAGGGCACGUGC	...::::.::::::. :::	UUGUGUGCUCUGCUUUGCCA	Cleavage
miR164b	lncRNA85929	4	1	20	166	185	UGGAGAAGCAGGGCACGUGC	.: ::...::::::::::	AAGCUUGUUUUGCUUCUCCA	Cleavage
miR164b	lncRNA480303	4	1	20	183	202	UGGAGAAGCAGGGCACGUGC	::.:: .:::::::.:.:	UCAUGUUUCCUGCUUUUUCU	Translation
miR164b	lncRNA417931	4	1	20	127	146	UGGAGAAGCAGGGCACGUGC	.: ::...::::::::::	AAGCUUGUUUUGCUUCUCCA	Cleavage
miR164b	lncRNA409877	4	1	20	828	847	UGGAGAAGCAGGGCACGUGC	.:.:: .:::::::::.:	UUAUGUCUCCUGCUUCUUCU	Translation
miR164b	lncRNA275411	4	1	20	1003	1022	UGGAGAAGCAGGGCACGUGC	.:.:: .:::::::::.:	UUAUGUCUCCUGCUUCUUCU	Translation
miR164b	lncRNA359189	4	1	20	824	843	UGGAGAAGCAGGGCACGUGC	.:.:: :::::::::.::	UUAUGUCGCCUGCUUCUUCA	Translation
miR164b	lncRNA23505	4	1	20	1030	1049	UGGAGAAGCAGGGCACGUGC	.:.:: :::::::::.::	UUAUGUCGCCUGCUUCUUCA	Translation
miR164b	lncRNA85201	4	1	20	196	215	UGGAGAAGCAGGGCACGUGC	::.: .:::::::.:.::	UCAUGCUUCCUGCUUUUUCA	Translation
miR164b	lncRNA40568	4	1	20	799	818	UGGAGAAGCAGGGCACGUGC	:: ::..::::::::..:	UCAGCUGUUCUGCUUCUUUA	Cleavage
miR166e-3p	lncRNA113375	4	1	21	339	359	CUCGGACCAGGCUUCAUUCCC	: :::::. ::.:::::: ::	GAGAAUGGCGCUUGGUCCCAG	Translation
miR166h-3p-1	lncRNA35589	4	1	21	901	921	UCUCGGACCAGGCUUCAUUCC	::: ::.::: :::::::	UUUAUGCAGUCUGUUCCGAGA	Translation
miR166h-3p-1	lncRNA71974	4	1	21	433	453	UCUCGGACCAGGCUUCAUUCC	.::. ::::::::.:::.	GUUGUGGUGCCUGGUCUGAGG	Translation
miR166u	lncRNA35589	4	1	20	902	921	UCUCGGACCAGGCUUCAUUC	::: ::.::: :::::::	UUAUGCAGUCUGUUCCGAGA	Translation
miR166u	lncRNA71974	4	1	20	434	453	UCUCGGACCAGGCUUCAUUC	.::. ::::::::.:::.	UUGUGGUGCCUGGUCUGAGG	Translation
miR167d	lncRNA447889	4	1	22	919	940	UGAAGCUGCCAGCAUGAUCUGG	: ::::.. :::::.:: ::::	CAAGAUUGAGCUGGUAGAUUCA	Translation
miR167d-1	lncRNA447889	4	1	20	921	940	UGAAGCUGCCAGCAUGAUCU	::::.. :::::.:: ::::	AGAUUGAGCUGGUAGAUUCA	Translation
miR167d-5p	lncRNA447889	4	1	21	920	940	UGAAGCUGCCAGCAUGAUCUG	::::.. :::::.:: ::::	AAGAUUGAGCUGGUAGAUUCA	Translation
miR168a	lncRNA20216	4	1	21	435	455	UCGCUUGGUGCAGGUCGGGAC	.:.::::::...::.:.:.	AGUCUGACCUGUGUCAGGUGG	Cleavage
miR168a-5p	lncRNA20216	4	1	21	435	455	UCGCUUGGUGCAGGUCGGGAA	.:.::::::...::.:.:.	AGUCUGACCUGUGUCAGGUGG	Cleavage
miR168b	lncRNA20216	4	1	19	437	455	UCGCUUGGUGCAGGUCGGG	.:.::::::...::.:.:.	UCUGACCUGUGUCAGGUGG	Cleavage
miR169f	lncRNA48969	4	1	21	418	438	AAGCCAAGGAUGACUUGCCUA	:::::.: :::.:::::.:	AAGGCAGGACAUUCUUGGUUG	Translation
miR169v	lncRNA82823	4	1	21	48	68	AAGCCAAGGAUGAAUUGCCGG	::::::::::. ::: .::	UAGGCAAUUCAUUGUUGCUUU	Translation
miR393-5p	lncRNA47976	4	1	21	474	494	UUCCAAAGGGAUCGCAUUGAU	:.:.:::::::: : :::::	UUUAGUGCGAUCCGUAUGGAA	Translation
miR393a	lncRNA47976	4	1	21	473	493	UCCAAAGGGAUCGCAUUGAUC	:.:.:::::::: : ::::	CUUUAGUGCGAUCCGUAUGGA	Translation
miR393a	lncRNA362257	4	1	21	468	488	UCCAAAGGGAUCGCAUUGAUC	:: :::.::: ::::::::	UAUACAUGUGAUGCCUUUGGA	Translation
miR393a	lncRNA3495	4	1	21	1063	1083	UCCAAAGGGAUCGCAUUGAUC	:..:: ::::. :::::::	UUUUGAUUCGAUUGCUUUGGA	Translation
miR393b-5p	lncRNA47976	4	1	22	472	493	UCCAAAGGGAUCGCAUUGAUCU	:.:.:::::::: : ::::	UCUUUAGUGCGAUCCGUAUGGA	Translation
miR393b-5p	lncRNA362257	4	1	22	467	488	UCCAAAGGGAUCGCAUUGAUCU	:: :::.::: ::::::::	CUAUACAUGUGAUGCCUUUGGA	Translation
miR393b-5p	lncRNA3495	4	1	22	1062	1083	UCCAAAGGGAUCGCAUUGAUCU	:..:: ::::. :::::::	AUUUUGAUUCGAUUGCUUUGGA	Translation
miR393h	lncRNA47976	4	1	22	473	494	UUCCAAAGGGAUCGCAUUGAUC	:.:.:::::::: : :::::	CUUUAGUGCGAUCCGUAUGGAA	Translation
miR394-3p-1	lncRNA42684	4	1	21	718	738	AGGUGGGCAUACUGCCAAUGG	..::: .:::::.::::.:	AUGUUGUGGGUAUGUCCACUU	Translation
miR394-3p-1	lncRNA34968	4	1	21	856	876	AGGUGGGCAUACUGCCAAUGG	..::: .:::::.::::.:	AUGUUGUGGGUAUGUCCACUU	Translation
miR394a-3p-1	lncRNA42684	4	1	20	719	738	AGGUGGGCAUACUGCCAAUG	..::: .:::::.::::.:	UGUUGUGGGUAUGUCCACUU	Translation
miR394a-3p-1	lncRNA34968	4	1	20	857	876	AGGUGGGCAUACUGCCAAUG	..::: .:::::.::::.:	UGUUGUGGGUAUGUCCACUU	Translation
miR395p-3p	lncRNA148020	4	1	20	244	263	UGAAGUGUUUGGAGGAACUC	:::::.:...::. :::::	UAGUUCUUUUGAAUUCUUCA	Translation
miR395p-3p	lncRNA148004	4	1	20	73	92	UGAAGUGUUUGGAGGAACUC	.:::: :.::.:::::: :	AGGUUCAUUCAGACACUUAA	Translation
miR395p-3p	lncRNA47741	4	1	20	14	33	UGAAGUGUUUGGAGGAACUC	: :::::.: ::.::::.:	UAAUUCCUUCCAAUACUUUA	Translation
miR395p-3p	lncRNA139042	4	1	20	1327	1346	UGAAGUGUUUGGAGGAACUC	: :::.:::: .::.::::	UAUUUCUUCCAUGCAUUUCA	Translation
miR395p-3p	lncRNA69275	4	1	20	33	52	UGAAGUGUUUGGAGGAACUC	::: :::.:::.::::..	UAGUCACUCUAAAUACUUUG	Translation
miR395p-3p	lncRNA58183	4	1	20	160	179	UGAAGUGUUUGGAGGAACUC	::: :::.:::.::::..	UAGUCACUCUAAAUACUUUG	Translation
miR396a-5p	lncRNA166813	4	1	21	332	352	UUCCACAGCUUUCUUGAACUG	:: ::.:::..::::: :::	AAGGUCGAGAGGGCUGUCGAA	Cleavage
miR396a-5p	lncRNA42657	4	1	21	945	965	UUCCACAGCUUUCUUGAACUG	: :::. .:.:::::::: ::	CUGUUUUGGGAAGCUGUGCAA	Translation
miR396a-5p	lncRNA388251	4	1	21	643	663	UUCCACAGCUUUCUUGAACUG	:::.. :::.:.::::::	UUGUUUGUGAAGGUUGUGGAU	Translation
miR396a-5p	lncRNA163817	4	1	21	422	442	UUCCACAGCUUUCUUGAACUG	::: : :::.:: ::::::	ACGUUGAUGAAGGCCGUGGAA	Translation
miR396b	lncRNA166813	4	1	20	333	352	UUCCACAGCUUUCUUGAACU	:: ::.:::..::::: :::	AGGUCGAGAGGGCUGUCGAA	Cleavage
miR396b	lncRNA388251	4	1	20	644	663	UUCCACAGCUUUCUUGAACU	:::.. :::.:.::::::	UGUUUGUGAAGGUUGUGGAU	Translation
miR396b	lncRNA42657	4	1	20	946	965	UUCCACAGCUUUCUUGAACU	:::. .:.:::::::: ::	UGUUUUGGGAAGCUGUGCAA	Translation
miR396b	lncRNA163817	4	1	20	423	442	UUCCACAGCUUUCUUGAACU	::: : :::.:: ::::::	CGUUGAUGAAGGCCGUGGAA	Translation
miR396e-5p	lncRNA252769	4	1	20	1764	1783	UUCCACGGCUUUCUUGAACU	::::::. ::::..:::::	AGUUCAGUAAAGUUGUGGAC	Translation
miR396f	lncRNA252769	4	1	21	1763	1783	UUCCACGGCUUUCUUGAACUG	.::::::. ::::..:::::	UAGUUCAGUAAAGUUGUGGAC	Translation
miR396h	lncRNA31449	4	1	20	975	994	UCCACAGCUUUCUUGAACUG	..::::: ::.::::::::	UGGUUCACUAAGGCUGUGGA	Translation
miR396h	lncRNA166813	4	1	20	332	351	UCCACAGCUUUCUUGAACUG	:: ::.:::..::::: ::	AAGGUCGAGAGGGCUGUCGA	Cleavage
miR398b	lncRNA20936	4	1	21	64	84	UGUGUUCUCAGGUCGCCCCUG	: ::: .:::::::.:..:	UUGCGGCCGCCUGAGAGCGUA	Translation
miR398b	lncRNA41641	4	1	21	64	84	UGUGUUCUCAGGUCGCCCCUG	: ::: .:::::::.:..:	UUGCGGCCGCCUGAGAGCGUA	Translation
miR398b	lncRNA44430	4	1	21	72	92	UGUGUUCUCAGGUCGCCCCUG	: ::: .:::::::.:..:	UUGCGGCCGCCUGAGAGCGUA	Translation
miR398b	lncRNA168999	4	1	21	66	86	UGUGUUCUCAGGUCGCCCCUG	: ::: .:::::::.:..:	UUGCGGCCGCCUGAGAGCGUA	Translation
miR398b	lncRNA109960	4	1	21	66	86	UGUGUUCUCAGGUCGCCCCUG	: ::: .:::::::.:..:	UUGCGGCCGCCUGAGAGCGUA	Translation
miR398b	lncRNA111918	4	1	21	181	201	UGUGUUCUCAGGUCGCCCCUG	: ::: .:::::::.:..:	UUGCGGCCGCCUGAGAGCGUA	Translation
miR398b	lncRNA189285	4	1	21	172	192	UGUGUUCUCAGGUCGCCCCUG	: ::: .:::::::.:..:	UUGCGGCCGCCUGAGAGCGUA	Translation
miR399a	lncRNA177572	4	1	21	31	51	UGCCAAAGGAGAUUUGCCCUG	:::.::.:.::::::::	UUGGGUAAGUUUCCUUUGGGU	Cleavage
miR399a	lncRNA450322	4	1	21	454	474	UGCCAAAGGAGAUUUGCCCUG	:::.::.:.::::::::	UUGGGUAAGUUUCCUUUGGGU	Cleavage
miR399a	lncRNA16117	4	1	21	487	507	UGCCAAAGGAGAUUUGCCCUG	:::.::.:.::::::::	UUGGGUAAGUUUCCUUUGGGU	Cleavage
miR399a	lncRNA14762	4	1	21	485	505	UGCCAAAGGAGAUUUGCCCUG	:::.::.:.::::::::	UUGGGUAAGUUUCCUUUGGGU	Cleavage
miR399a	lncRNA14856	4	1	21	461	481	UGCCAAAGGAGAUUUGCCCUG	:::.::.:.::::::::	UUGGGUAAGUUUCCUUUGGGU	Cleavage
miR399a	lncRNA501046	4	1	21	197	217	UGCCAAAGGAGAUUUGCCCUG	:: :::::::::::::	UUGUUCAUAUCUCCUUUGGCA	Translation
miR399a	lncRNA277496	4	1	21	282	302	UGCCAAAGGAGAUUUGCCCUG	:::.:.::::.:: :::..	UUGGGUAGAUCUUCUCUGGUG	Translation
miR399a	lncRNA313974	4	1	21	453	473	UGCCAAAGGAGAUUUGCCCUG	:::.:.::::.:: :::..	UUGGGUAGAUCUUCUCUGGUG	Translation
miR399a	lncRNA60358	4	1	21	483	503	UGCCAAAGGAGAUUUGCCCUG	:::.:.::::.:: :::..	UUGGGUAGAUCUUCUCUGGUG	Translation
miR399a	lncRNA36135	4	1	21	640	660	UGCCAAAGGAGAUUUGCCCUG	: : :.. ::::..:::::::	CUGCGUGCAUCUUUUUUGGCA	Translation
miR399f	lncRNA323472	4	1	19	343	361	UGCCAAAGGAGAAUUGCAC	:: :::::. ..:::::::	GUACAAUUUGUUUUUGGCA	Translation
miR399f	lncRNA433734	4	1	19	8	26	UGCCAAAGGAGAAUUGCAC	: :. :: :::::::::::	GAGUUAUGCUCCUUUGGCA	Translation
miR399j	lncRNA319900	4	1	21	1215	1235	UGCCAAAGGAGAGUUGCCCUA	:::::: ::.:::::: ::	AAGGGCACCUUUCCUUUCGCU	Translation
miR399j	lncRNA403778	4	1	21	907	927	UGCCAAAGGAGAGUUGCCCUA	::: :: :::::::::.:	AUAGGCUACGCUCCUUUGGUA	Translation
miR156	lncRNA79945	4	1	21	256	276	CUGACAGAAGAGAGUGAGCAC	::::.::: ::::::::..	UUGCUUACUAUCUUCUGUUGC	Translation
miR156	lncRNA305633	4	1	21	100	120	CUGACAGAAGAGAGUGAGCAC	::.:::: .:.::::::::	UUGUUCACCUUUUUCUGUCAA	Translation
miR156	lncRNA72663	4	1	21	589	609	CUGACAGAAGAGAGUGAGCAC	.:.:::: :::::::.::	GGUUUUACUCCCUUCUGUUAG	Translation
miR156	lncRNA54679	4	1	21	261	281	CUGACAGAAGAGAGUGAGCAC	: :::::.::::: :::.::	GGGCUCAUUCUCUCAUGUUAG	Translation
miR156	lncRNA229602	4	1	21	123	143	CUGACAGAAGAGAGUGAGCAC	::::.. ::::::: ::::	UGGCUCGUCCUCUUCUUUCAG	Translation
miR156	lncRNA191003	4	1	21	1281	1301	CUGACAGAAGAGAGUGAGCAC	:.:::.:::.::: ::::	CCGUUCAUUCUUUUCAGUCAA	Translation
miR156	lncRNA327827	4	1	21	229	249	CUGACAGAAGAGAGUGAGCAC	::::.. ::::::: ::::	UGGCUCGUCCUCUUCUUUCAG	Translation
miR156	lncRNA74260	4	1	21	119	139	CUGACAGAAGAGAGUGAGCAC	: : ::::.:::::: ::::	AUUCGCACUUUCUUCUUUCAG	Cleavage
miR156	lncRNA69895	4	1	21	137	157	CUGACAGAAGAGAGUGAGCAC	: :: ::::::::::: .::	UUUCUAACUCUCUUCUGAUAG	Cleavage
miR156	lncRNA381472	4	1	21	137	157	CUGACAGAAGAGAGUGAGCAC	: :: ::::::::::: .::	UUUCUAACUCUCUUCUGAUAG	Cleavage
miR156	lncRNA30797	4	1	21	320	340	CUGACAGAAGAGAGUGAGCAC	:. ::::.:::::::::	CCUAUUUCUCUUUUCUGUCAG	Translation
novel_miR155	lncRNA193306	4	1	24	1467	1490	AGGCUCACACUUGGAAAUUCAGAU	: ::: :::::::::.::	GUGCUAUUUUGAAAGUGUGAGUCU	Translation
novel_miR157	lncRNA465822	4	1	24	23	46	UUUCUGUCUUCUUCAUUCCGCCGU	:: :: :::::::.: :::::::	ACUGCAAAAUGAAGGAAACAGAAA	Translation
novel_miR157	lncRNA87441	4	1	24	547	570	UUUCUGUCUUCUUCAUUCCGCCGU	:::::::.: :::::::	CUGCAAAAAUGAAGGAAACAGAAA	Translation
novel_miR157	lncRNA260568	4	1	24	308	331	UUUCUGUCUUCUUCAUUCCGCCGU	:::::::.: :::::::	CUGCAAAAAUGAAGGAAACAGAAA	Translation
novel_miR157	lncRNA153148	4	1	24	106	129	UUUCUGUCUUCUUCAUUCCGCCGU	::: ::.::::::: :::	AUGCAUGAACGAGGAAGACAAAAA	Translation
novel_miR157	lncRNA414948	4	1	24	439	462	UUUCUGUCUUCUUCAUUCCGCCGU	::: :.:::::.:.:.::	ACAAAUGAAAGGAGAAGGCGGGAA	Translation
novel_miR157	lncRNA504152	4	1	24	247	270	UUUCUGUCUUCUUCAUUCCGCCGU	::.: ::::.::: :::.:	GUCCGGGGAGGAAGGAGAAAGAGA	Translation
