# Supplementary material for: Construction of ceRNA Networks at Different Stages of Somatic Embryogenesis in Garlic
Source: Int J Mol Sci. 2023 Mar 10;24(6):5311. doi: 10.3390/ijms24065311 (PMC10049443; doi:10.3390/ijms24065311)
Supplement: Supplementary file 1 [file ijms-24-05311-s001.zip › Table S8.xlsx]

## Sheet: Sheet1
Table S8 lncRNA as an eTMs of miRNAs
miRNA	Target	Score	Seed gap	gap
miR159A	lncRNA64389	3	0	0
miR160	lncRNA184039	0	0	0
miR160	lncRNA53284	0	0	0
miR396a-5p	lncRNA31449	4	0	0
miR396a-5p	lncRNA252769	4	0	0
miR396b	lncRNA31449	3.5	0	0
miR396b	lncRNA252769	3.5	0	0
miR396e-5p	lncRNA163817	4	0	0
miR396h	lncRNA252769	4	0	0
miR399f	lncRNA501046	3	0	0
miR399f	lncRNA361117	4	0	0
miR5139	lncRNA133292	2	0	0
miR5139	lncRNA462365	4	0	0
miR5139	lncRNA306291	3.5	0	0
miR5139	lncRNA134026	3	1	0
miR5139	lncRNA443538	4	1	0
novel_miR13	lncRNA273045	2	0	0
novel_miR20	lncRNA302935	0	0	0
novel_miR20	lncRNA410775	0	0	0
novel_miR20	lncRNA112696	2	0	0
novel_miR20	lncRNA273045	3	0	1
novel_miR27	lncRNA55498	0	0	0
novel_miR39	lncRNA277592	2.5	0	0
novel_miR45	lncRNA181441	0	0	0
novel_miR57	lncRNA88355	1.5	0	0
novel_miR63	lncRNA292565	1	0	0
novel_miR80	lncRNA347559	1	0	0
novel_miR80	lncRNA36502	4	0	0
novel_miR93	lncRNA375484	0	0	0
novel_miR93	lncRNA317096	1	0	0
novel_miR99	lncRNA379801	4	1	0
novel_miR101	lncRNA404376	3	0	0
novel_miR101	lncRNA151177	3.5	0	0
novel_miR101	lncRNA85742	3.5	0	0
novel_miR101	lncRNA89146	3.5	0	0
novel_miR101	lncRNA137980	3.5	0	0
novel_miR101	lncRNA318132	2	1	0
novel_miR101	lncRNA80893	4	0	0
novel_miR101	lncRNA86146	4	0	0
novel_miR101	lncRNA319152	4	0	0
novel_miR101	lncRNA89181	4	0	0
novel_miR105	lncRNA181441	4	0	0
novel_miR121	lncRNA106806	3.5	0	0
novel_miR127	lncRNA407615	0.5	0	0
novel_miR132	lncRNA40993	3	1	0
novel_miR134	lncRNA166981	2	0	0
novel_miR141	lncRNA302935	1	0	0
novel_miR141	lncRNA410775	1	0	0
novel_miR141	lncRNA112696	4	0	0
novel_miR144	lncRNA371707	0	0	0
novel_miR145	lncRNA418536	0	0	0
novel_miR145	lncRNA481825	0	0	0
novel_miR152	lncRNA236351	4	0	0
novel_miR156	lncRNA273045	0	0	0
