# Supplementary material for: Construction of ceRNA Networks at Different Stages of Somatic Embryogenesis in Garlic
Source: Int J Mol Sci. 2023 Mar 10;24(6):5311. doi: 10.3390/ijms24065311 (PMC10049443; doi:10.3390/ijms24065311)
Supplement: Supplementary file 1 [file ijms-24-05311-s001.zip › Table S9.xlsx]

## Sheet: Sheet1
	Table S9 lncRNA, mRNA and miRNA primer sequences
	Genes name	Forward primer sequences	Reverse primer sequences	Used for
	isoform_209492	ACTGTGGCACAATTCGTTCA	ATATGCCACCGCCTGTTTAC	mRNA RT-qPCR
	isoform_32086	TAGGCGCCAGTCTTCTTCAT	GATGCCCCAAAACATTAGGA	mRNA RT-qPCR
	isoform_64242	TGATGCTGTACCTGGTCGTT	CTTCCCCCTCACCCTACAAT	mRNA RT-qPCR
	isoform_386889	GAGGGGGAGACCCCATATTA	GAGCCCAAACAAGAAATCCA	mRNA RT-qPCR
	isoform_52468	TGGGGTTAGTGCTTTCGTTC	TCCCATCTCCAACTGAGACC	mRNA RT-qPCR
	isoform_449984	CAGGATCAAGTTCCCTTCCA	TAGAAACAATCCGGGTCCAG	mRNA RT-qPCR
	isoform_455004	GTAGCGTGAGCTTGTGACCA	CCAGCATAGCCAGACTCTCC	mRNA RT-qPCR
	isoform_397166	TGCCTAGTGGCATGATCAAA	ACAACGGTAAGGACGATTGC	mRNA RT-qPCR
	lncRNA120688	CATTCCAATCTCCCTCATGC	TGCTACGAAAGCAAACATCG	lncRNA RT-qPCR
	lncRNA122333	CTGGCTTTGATGGCCATAGT	ACGGATTGAAGGTGGGTACA	lncRNA RT-qPCR
	lncRNA364409	GGTGATCAAGAAGGCTCAGG	AAGCAAAGAAAAGCCACACC	lncRNA RT-qPCR
	lncRNA73526	AGGCCTTGATTGTTCCAATG	GGGTCAAAGGTCAACATGCTA	lncRNA RT-qPCR
	lncRNA227071	CTTAGTGGGGATGGCTGAGA	GCTCGCACGTTATGTTTCAA	lncRNA RT-qPCR
	lncRNA98928	ACGGGCCTTATGTTCACTTC	CCTCCCCTTCCGGTATATGT	lncRNA RT-qPCR
	lncRNA242174	TGGGCGATTACGAGAATCTT	CACTGTTTTTGCCTGATCCA	lncRNA RT-qPCR
	lncRNA135119	AACTTGGAGTGGCTAACATGG	GGCAGCCCTCAGATCTCATA	lncRNA RT-qPCR
	TIR1	GGGAAACCTCATTTTGCTGA	TCGGAAAAGAACGAGCAAGT	mRNA RT-qPCR
	TIR2	TAGCCTGCATTCGATCCTCT	GGCGTGTGACCCTATGTTCT	mRNA RT-qPCR
	lncRNA432378	AGCCCGAACATAATGACGAG	ACACAAGCCAAGGGATGAAC	lncRNA RT-qPCR
	lncRNA288026	AATGACAAAAATCGGGCAAG	CTAGAGGGGAATGCACTGGA	lncRNA RT-qPCR
	lncRNA412883	GAATGGAGCGAAGTGGTGAT	TCCCACGTGAATGCTGAATA	lncRNA RT-qPCR
	lncRNA73458	AGTGGACCTGGTGGTGAGAC	TAATTTCCAAACCCCGTTCA	lncRNA RT-qPCR
	lncRNA47976	TGCATCTGTTTGCAGACTCC	TTGCCAATGCTCAATTTTCA	lncRNA RT-qPCR
	lncRNA285395	TGCATCTGTTTGCAGACTCC	TTGCCAATGCTCAATTTTCA	lncRNA RT-qPCR
	lncRNA125175	CAGCGAGTGATGCTTTTCAA	AAATCGCCTCCTTAATCCAAA	lncRNA RT-qPCR
	RTmiR393	GTTGGCTCTGGTGCAGGGTCCGAGGTATTCGCACCAGAGCCAACATCAAT		miRNA Reverse transcription
	RTmiR393a/h	GTTGGCTCTGGTGCAGGGTCCGAGGTATTCGCACCAGAGCCAACGATCAA		miRNA Reverse transcription
	RTmiR393b	GTTGGCTCTGGTGCAGGGTCCGAGGTATTCGCACCAGAGCCAACAGATCA		miRNA Reverse transcription
	miR393a/h	CGGCGGTTCCAAAGGGATCG	GTGCAGGGTCCGAGGTATTC	miRNA RT-qPCR
	miR393a/b	CGGCGGTCCAAAGGGATCGC	GTGCAGGGTCCGAGGTATTC	miRNA RT-qPCR
	BES	GTATGGGCTTGGTTGGTAGG	GTCGTTGAGCAGGATGGT	reference gene
